# Supplementary material for: Major Quantitative Trait Loci Control Low-Temperature Germination in Lettuce
Source: Life (Basel). 2026 Mar 3;16(3):411. doi: 10.3390/life16030411 (PMC13028493; doi:10.3390/life16030411)
Supplement: Supplementary file 1 [file life-16-00411-s001.zip]

Archive with 2 entries (2 files):
- Figure S1.pdf
- life-4151081-supplementary.xlsx
