# Supplementary material for: Major Quantitative Trait Loci Control Low-Temperature Germination in Lettuce
Source: Life (Basel). 2026 Mar 3;16(3):411. doi: 10.3390/life16030411 (PMC13028493; doi:10.3390/life16030411)
Supplement: Supplementary file 1 [file life-16-00411-s001.zip › life-4151081-supplementary.xlsx]

## Sheet: Table S1
Table S1. Genotypes of the RIL population derived from a cross between L. sativa cv. Salinas and L. serriola accession US96UC23
Genotypes are shown for molecular markers. Genotype A represents the Salinas allele, B represents the US96UC23 allele, and '–' indicates missing data.
Maker ID	Chromosome	Position (cM)	RIL.2	RIL.3	RIL.4	RIL.5	RIL.7	RIL.8	RIL.9	RIL.11	RIL.16	RIL.17	RIL.18	RIL.20	RIL.21	RIL.22	RIL.23	RIL.24	RIL.25	RIL.26	RIL.27	RIL.30	RIL.31	RIL.32	RIL.33	RIL.34	RIL.36	RIL.37	RIL.39	RIL.40	RIL.41	RIL.43	RIL.48	RIL.50	RIL.51	RIL.52	RIL.53	RIL.56	RIL.59	RIL.61	RIL.64	RIL.67	RIL.68	RIL.70	RIL.71	RIL.74	RIL.75	RIL.77	RIL.78
AZZS	1	0	B	B	B	A	B	B	A	A	B	B	B	A	A	B	B	A	B	B	A	B	B	A	B	-	B	B	A	A	A	B	A	B	A	A	A	B	-	B	B	-	B	A	A	B	A	-	A
BEKP	1	0.779	B	B	B	A	B	B	A	A	B	B	B	A	A	B	B	A	B	B	A	B	B	A	B	A	B	B	A	A	A	B	A	B	A	A	A	B	A	B	B	-	B	A	A	B	A	-	A
AADQ	1	1.025	B	B	B	A	B	B	A	A	B	B	B	A	A	B	B	A	B	B	A	B	B	A	B	A	B	B	A	A	A	B	A	B	A	A	A	B	A	B	B	-	B	A	A	B	A	-	A
BYGF	1	1.528	B	B	B	A	B	B	-	A	B	B	B	A	A	B	B	A	B	B	A	B	B	A	B	A	B	B	-	A	A	B	-	B	A	A	A	B	A	B	B	-	B	A	A	B	A	-	A
BBFG	1	1.782	B	B	B	A	B	B	A	A	B	B	B	A	A	B	B	A	B	B	A	B	B	A	B	A	B	B	A	A	A	B	A	B	A	A	A	B	B	B	B	-	B	A	A	B	A	-	A
BHEC	1	3.274	B	B	B	A	B	B	A	A	B	B	B	A	A	B	B	A	B	B	A	B	B	A	A	A	B	B	A	A	A	B	A	B	A	A	A	A	B	B	B	-	B	A	A	B	A	-	A
APHO	1	3.523	B	B	B	A	B	B	A	A	B	B	B	A	A	B	B	A	B	B	A	B	B	A	A	A	B	B	A	A	A	B	A	B	A	A	A	A	B	B	B	-	B	A	A	B	A	-	A
AYTX	1	3.772	B	B	B	A	B	B	A	A	B	B	B	A	A	B	B	A	B	B	A	B	B	A	A	A	B	B	A	B	A	B	A	B	A	A	A	A	B	B	B	-	B	A	A	B	A	-	A
BYCJ	1	4.512	B	B	B	A	B	B	A	A	B	B	B	A	A	B	B	A	B	B	A	B	B	A	A	A	B	B	A	B	A	A	A	B	A	A	A	A	B	B	B	-	B	A	A	B	A	-	A
BEKV	1	4.766	B	B	B	A	B	B	A	A	B	B	B	A	A	B	B	A	B	B	A	B	B	A	A	A	B	-	-	B	A	-	A	B	A	A	A	-	B	B	B	-	B	A	A	A	A	-	A
BHLZ	1	5.02	B	B	B	A	B	B	A	A	B	B	B	A	A	B	B	A	B	B	A	B	B	A	A	A	B	B	A	B	A	A	A	B	A	A	A	A	B	B	B	-	B	A	A	A	A	-	A
BGFE	1	5.021	B	B	B	A	B	B	A	A	B	B	B	A	A	B	B	A	B	B	A	B	B	A	A	A	B	B	A	B	A	A	A	B	A	A	A	A	B	B	B	-	B	A	A	A	A	-	A
AYEQ	1	5.275	B	B	B	A	B	B	A	A	B	B	B	A	A	B	B	A	B	B	A	B	B	A	A	A	B	B	A	B	A	A	A	B	A	A	A	A	B	B	B	-	B	A	A	A	A	-	A
ARPP	1	5.773	B	B	B	A	B	B	A	A	B	B	B	A	A	B	B	A	B	B	A	B	B	A	A	A	B	B	A	B	A	A	A	B	A	A	A	A	B	B	B	-	B	A	A	A	A	-	A
BAKC	1	6.022	B	B	B	A	B	B	A	A	B	B	B	A	A	B	B	A	B	B	A	B	B	A	A	A	B	B	A	B	A	A	A	B	A	A	A	A	B	B	B	B	B	A	A	A	A	-	A
BLIB	1	6.823	B	B	B	A	B	B	A	A	B	B	B	A	A	B	B	A	B	B	A	B	B	A	A	A	B	B	A	B	A	A	B	B	A	-	A	A	-	-	B	B	B	A	A	A	A	-	A
ATWO	1	7.085	B	B	B	A	B	B	A	A	B	B	B	A	A	B	B	A	B	B	A	B	B	A	A	A	B	B	A	B	A	A	B	B	A	A	A	A	B	B	B	B	B	A	A	A	A	-	A
BYXV	1	7.576	B	B	B	A	B	B	A	A	B	B	B	A	A	B	A	A	B	B	A	B	B	A	A	A	B	B	A	B	A	A	B	B	A	A	A	A	B	B	B	B	B	A	A	A	A	-	A
CBGC	1	7.824	B	B	B	A	B	B	A	A	B	B	B	A	A	B	A	A	B	B	A	B	B	A	A	A	B	B	A	B	A	A	B	B	A	A	A	A	B	B	B	B	B	A	A	A	A	-	A
BRQV	1	8.34	B	B	B	-	B	B	A	A	B	B	-	A	A	B	A	A	B	B	A	B	B	A	A	A	B	-	A	B	A	A	B	B	A	A	A	A	B	B	B	B	B	A	A	A	A	-	A
AOKT	1	8.605	B	B	B	A	B	B	A	A	B	B	B	A	A	B	A	A	B	B	A	B	B	A	A	A	B	B	A	B	A	A	B	B	A	A	A	A	-	B	B	B	-	A	A	A	A	-	A
BRNA	1	8.858	B	B	B	A	B	B	A	A	B	B	B	A	A	B	A	A	B	B	A	B	B	A	A	A	B	B	A	B	A	A	B	B	A	A	A	A	B	B	B	B	B	A	A	A	A	-	A
ASCC	1	10.106	B	B	B	A	A	B	A	A	B	B	B	A	A	B	A	A	B	B	A	B	B	A	A	A	B	B	A	B	A	A	B	B	B	A	A	A	B	B	B	B	B	A	B	A	A	-	A
ACTK	1	10.359	B	B	B	A	A	B	A	A	B	B	B	A	A	B	A	A	B	B	A	B	B	A	A	A	B	B	A	B	A	A	B	B	B	A	A	A	-	B	B	B	B	A	B	A	A	-	A
BFGJ	1	10.851	B	B	B	A	A	B	A	A	B	B	B	A	A	B	A	A	B	B	A	B	B	A	A	A	B	B	A	B	A	A	B	B	B	A	A	A	B	B	B	B	B	A	B	A	A	-	A
CBAP	1	11.098	B	B	B	A	A	B	A	A	B	B	B	A	A	B	A	A	B	B	A	B	B	A	A	A	B	B	A	B	A	A	B	B	B	A	A	A	B	B	B	B	B	A	B	A	A	-	A
AGOD	1	11.371	B	B	B	A	A	B	A	A	B	B	B	A	A	B	A	A	B	B	A	B	B	A	A	A	B	B	A	B	A	A	B	B	B	A	A	A	B	B	B	B	B	A	B	A	A	-	A
BHNI	1	11.614	B	B	B	A	A	B	A	A	B	B	B	A	A	B	A	A	B	B	A	B	B	A	A	A	B	B	A	B	A	A	B	B	B	A	A	A	B	B	B	B	B	A	B	A	A	-	A
BCNR	1	11.861	B	B	B	A	A	B	A	A	B	B	B	A	A	B	A	A	B	B	A	B	B	A	A	A	B	B	A	B	-	A	B	B	B	A	A	A	B	B	B	B	B	A	B	A	A	-	A
BQQK	1	12.107	B	B	B	A	A	B	A	A	B	B	B	A	A	B	A	A	B	B	A	B	B	A	A	A	B	B	A	B	A	A	B	B	B	A	A	A	B	B	B	B	B	A	B	A	A	-	A
BZIC	1	12.353	B	B	B	A	A	B	A	A	B	B	B	A	A	B	A	A	B	B	A	B	B	A	A	A	B	B	A	B	A	A	B	B	B	A	A	A	B	B	B	B	B	A	B	A	A	-	A
CAQQ	1	12.604	B	B	B	A	A	B	A	A	B	B	B	A	A	B	A	A	B	B	A	B	B	A	A	A	B	B	A	B	A	A	B	B	B	A	A	A	B	B	B	B	B	A	B	A	A	-	A
BRRJ	1	13.972	B	B	B	A	A	B	A	A	B	B	B	A	A	B	A	A	B	B	A	B	B	A	A	A	B	B	A	B	A	A	B	B	B	A	B	A	B	B	B	B	B	A	B	A	A	-	A
AVRO	1	14.491	B	B	B	A	A	B	A	A	B	B	B	A	A	B	A	A	B	B	A	B	B	A	A	A	B	B	A	B	A	A	B	B	B	A	B	A	B	B	B	B	B	A	B	A	A	-	A
AXTW	1	14.982	B	B	B	A	A	B	A	A	B	B	B	A	A	B	A	A	B	B	A	B	B	A	A	A	B	B	A	B	-	A	B	B	B	A	B	A	B	B	B	B	B	A	B	B	A	-	A
AUMT	1	15.473	B	B	B	A	A	B	A	A	B	B	B	A	A	B	A	A	B	B	A	B	B	A	A	A	B	B	A	B	A	A	B	B	B	A	B	A	B	B	B	B	A	A	B	B	A	-	A
AXJQ	1	15.737	B	B	B	A	A	B	A	A	B	B	B	A	A	B	A	A	B	B	A	B	B	A	A	A	A	B	A	B	A	A	B	B	B	A	B	A	B	B	B	B	A	A	B	B	-	-	A
BIFL	1	16.002	B	B	B	A	A	B	A	A	B	B	B	A	A	B	A	A	B	B	A	B	B	A	A	A	A	B	A	B	A	A	B	B	B	A	B	A	B	B	B	B	A	A	B	B	A	-	A
BFXI	1	16.493	B	B	B	A	A	B	A	A	B	B	B	A	A	B	A	A	B	B	A	B	A	A	A	A	A	B	A	B	A	A	B	B	B	A	B	A	B	B	B	B	A	A	B	B	A	-	A
AFMS	1	17.035	B	B	B	A	A	B	A	A	B	B	B	A	A	B	A	-	B	-	A	-	A	A	A	A	A	B	A	B	A	-	B	B	B	A	B	A	-	B	B	B	A	A	B	B	A	-	A
BRYX	1	17.302	B	B	B	A	A	B	A	A	B	B	B	A	A	B	A	A	B	B	A	B	A	A	A	A	A	B	A	B	A	A	B	B	B	A	B	A	B	B	B	B	A	A	B	B	A	-	A
ALPU	1	17.563	B	B	B	A	A	B	A	A	B	B	B	B	A	B	A	A	B	B	A	B	A	A	A	A	A	B	A	B	A	A	B	B	B	A	B	A	B	B	B	B	A	A	B	B	A	-	A
ASZG	1	17.805	B	B	B	A	A	B	A	A	B	B	B	B	A	B	A	A	B	B	A	B	A	A	A	A	A	B	A	B	A	A	B	B	B	A	B	A	B	B	B	A	A	A	B	B	A	-	A
BJIY	1	18.556	B	B	B	A	A	B	A	A	B	B	B	B	A	B	A	A	B	B	A	B	A	A	A	A	A	B	A	B	A	A	B	B	B	A	B	A	B	B	B	A	A	A	B	B	A	-	A
BBXI	1	19.312	B	B	B	A	A	B	A	A	B	B	B	B	A	B	A	A	B	B	A	B	A	A	A	A	A	B	A	B	A	A	B	B	B	B	B	A	B	B	B	A	A	A	B	B	A	-	A
BGMT	1	19.555	B	B	B	A	A	B	A	A	B	B	B	B	A	B	A	A	B	B	A	B	A	A	A	A	A	B	A	B	A	A	B	B	B	B	B	A	B	B	B	A	A	A	B	B	A	-	A
BEDP	1	19.796	B	B	B	A	A	B	A	A	B	B	B	B	A	B	A	A	B	B	A	B	A	A	A	A	A	B	A	B	A	A	B	B	B	B	B	A	B	B	B	A	A	A	B	B	A	-	A
CCHY	1	20.04	B	B	B	A	A	B	A	A	B	B	B	B	A	B	A	A	B	B	A	B	A	A	A	A	A	B	A	B	A	A	B	B	B	B	B	A	-	B	B	A	A	A	B	B	A	-	A
BYCK	1	20.286	B	B	B	A	A	B	A	A	B	B	B	B	A	A	A	A	B	B	A	B	A	A	A	A	A	B	A	B	A	A	B	B	B	B	B	A	B	B	B	A	A	A	B	B	A	-	A
APTZ	1	20.772	B	B	B	A	A	B	A	A	B	B	B	B	B	A	A	A	B	B	A	B	A	A	A	A	A	B	A	B	A	A	B	B	B	B	B	A	B	B	B	A	A	A	B	B	A	-	A
AXTJ	1	21.015	B	B	B	A	A	B	A	A	B	B	B	B	B	A	A	A	B	B	A	B	A	A	A	A	A	B	A	B	A	A	B	-	B	B	B	A	B	B	B	A	A	A	B	B	A	-	A
AVOC	1	21.262	B	B	B	A	A	B	A	A	B	B	B	B	B	A	A	A	B	B	A	B	A	A	A	A	A	B	A	B	A	A	B	B	B	B	B	A	-	B	B	A	A	A	B	B	A	-	A
BKVI	1	21.781	B	B	B	A	A	B	A	A	B	B	B	B	B	A	A	A	B	-	A	B	A	A	A	A	A	B	A	A	-	A	B	B	B	B	B	A	B	B	B	A	A	A	B	B	A	-	A
BRNW	1	22.311	B	B	B	A	A	B	A	A	B	B	B	B	B	A	A	A	B	B	A	B	A	A	B	A	A	B	A	A	A	A	B	B	B	B	B	A	B	B	B	A	A	A	B	B	A	-	A
ATMN	1	23.294	B	B	B	A	A	B	A	B	B	B	B	B	B	A	A	A	B	B	A	B	A	A	B	A	A	B	A	A	A	A	B	B	B	B	B	A	B	B	B	A	A	A	B	B	A	-	A
BDTH	1	23.551	B	B	B	A	A	B	A	B	B	B	B	B	B	A	A	A	B	B	A	B	A	A	B	A	A	B	A	A	A	A	B	B	B	B	B	A	B	B	B	A	-	A	B	B	A	-	A
BLWN	1	24.08	B	B	B	A	A	B	A	B	B	B	B	B	B	A	A	A	B	B	A	B	A	A	B	A	A	B	A	A	A	-	B	B	B	B	B	A	B	B	B	A	A	A	B	B	-	-	A
BGQU	1	24.597	B	B	B	A	A	B	A	B	B	B	B	B	B	A	A	A	B	B	A	B	A	A	B	A	A	B	A	A	A	A	B	B	B	B	B	A	B	B	B	A	A	A	B	B	A	-	A
BDNF	1	24.856	B	B	B	A	A	B	A	B	B	B	B	B	B	A	A	A	B	B	A	B	A	A	B	A	A	B	A	A	A	A	B	B	B	B	B	A	B	B	B	A	A	A	B	B	A	-	A
AVVM	1	25.375	B	B	B	-	A	B	A	B	B	B	B	B	B	A	A	A	B	B	A	B	A	A	B	B	A	B	A	A	A	A	B	B	B	B	B	A	B	B	B	A	A	A	B	B	A	-	A
AGTA	1	25.891	B	B	B	A	A	B	A	B	B	B	B	B	B	A	A	A	B	B	A	B	A	A	B	B	A	B	A	A	A	A	B	B	B	B	B	A	-	B	B	A	A	A	B	B	A	-	A
BJEF	1	26.389	B	B	B	A	A	B	A	B	B	B	B	B	B	A	A	A	B	B	A	B	A	A	B	B	A	B	A	A	A	A	B	B	B	B	B	A	B	B	B	A	A	A	-	B	A	-	A
BAFU	1	26.635	B	B	B	A	A	B	A	B	B	B	B	B	B	A	A	A	B	B	A	B	A	A	B	B	A	B	A	A	A	A	B	B	B	B	B	A	B	B	B	A	A	A	B	B	A	-	A
ANDX	1	26.887	B	B	B	A	A	B	-	B	B	B	B	B	B	A	A	A	B	B	A	B	A	A	B	B	A	B	A	A	A	A	B	B	B	B	B	A	B	B	B	A	A	A	B	B	-	-	A
ASMH	1	27.158	B	B	B	A	A	B	A	B	B	B	B	B	B	A	A	A	B	B	A	B	A	A	B	B	A	B	A	A	A	A	B	B	B	B	B	A	B	B	B	A	A	-	B	B	A	-	A
AFVW	1	27.649	B	B	B	A	A	B	A	B	B	B	B	B	B	A	A	A	B	B	A	B	A	A	B	B	A	B	A	A	A	A	B	B	B	B	B	A	B	B	B	A	A	A	B	B	A	-	A
AWJR	1	27.907	B	B	B	A	A	B	A	B	B	B	B	B	B	A	A	A	B	B	A	B	A	-	B	B	A	A	A	A	A	A	B	B	B	B	B	A	B	B	B	A	A	A	B	B	A	-	A
BVMQ	1	28.728	B	B	B	A	A	B	A	B	B	B	B	B	B	A	A	A	B	A	A	B	A	A	B	B	A	A	A	A	A	A	B	B	B	B	B	A	B	B	B	B	A	A	B	B	A	-	A
AXOI	1	29.25	B	B	B	A	A	B	A	B	B	B	B	B	B	A	A	A	B	-	A	B	A	A	B	B	A	A	A	A	A	-	B	B	B	B	B	A	B	B	B	B	A	A	B	B	A	-	A
BDID	1	29.499	B	B	B	A	A	B	A	B	B	B	B	B	B	A	A	A	B	A	A	B	A	A	B	B	A	A	A	A	A	A	B	A	B	B	B	A	B	B	B	B	A	A	B	B	A	-	A
BUJI	1	30.236	B	B	B	A	A	B	A	B	B	B	B	B	B	A	A	A	B	A	A	-	A	A	B	B	A	A	A	A	A	A	B	A	B	B	B	A	-	B	B	B	A	A	B	B	A	-	A
AJRH	1	30.483	B	B	B	A	A	B	A	B	B	B	B	B	B	A	A	A	B	A	A	-	A	A	B	B	A	A	A	A	A	A	B	A	B	B	B	A	B	B	B	B	A	A	B	B	A	-	A
AFSA	1	30.74	B	B	B	A	A	B	A	B	B	B	B	B	B	A	A	A	B	A	A	-	A	A	B	B	A	A	A	A	A	A	B	A	B	B	B	A	B	B	B	B	A	A	B	B	A	-	A
ARIW	1	31.473	B	B	B	A	A	B	A	B	B	B	B	B	B	A	A	A	B	A	A	-	A	A	B	B	A	A	A	A	B	A	B	A	B	B	B	A	B	B	B	B	A	A	B	B	A	-	A
AOGW	1	31.474	B	B	B	A	A	B	A	B	B	B	B	B	B	A	A	A	B	A	A	-	A	A	B	B	A	A	A	A	B	A	B	A	B	B	B	A	B	B	B	B	A	A	B	B	A	-	A
BIEK	1	31.717	B	B	B	A	A	B	A	B	B	B	B	B	B	A	A	A	B	A	A	-	A	A	B	B	A	A	A	A	B	A	B	A	B	B	B	A	B	B	B	B	A	-	B	B	A	-	A
AWTE	1	32.205	B	B	B	A	A	B	A	A	B	B	B	B	B	A	A	A	B	A	A	-	A	A	B	B	A	A	A	A	B	A	B	A	B	B	B	A	B	B	B	B	A	B	B	B	A	-	A
AIYS	1	32.701	B	B	B	-	A	B	A	A	B	B	B	B	B	A	A	A	B	A	A	-	A	A	B	B	A	A	A	A	B	A	B	A	B	B	B	A	B	B	B	B	A	B	B	B	A	-	A
BBAS	1	33.442	B	B	B	A	A	B	A	A	B	B	B	B	B	A	A	A	B	A	A	-	A	A	B	B	A	A	A	A	B	A	B	A	B	B	B	A	B	B	-	B	A	B	B	B	A	-	A
AZSB	1	33.689	B	B	B	A	A	B	A	A	B	B	B	B	B	A	A	A	B	A	A	A	A	A	B	B	A	A	-	A	B	A	B	A	-	B	B	A	B	B	-	B	A	B	B	B	A	-	A
BXXL	1	34.185	B	B	B	A	-	B	A	A	-	B	B	B	B	A	A	A	B	A	A	-	A	A	B	B	A	A	A	A	B	A	B	A	B	B	B	A	B	B	-	B	A	B	B	B	A	-	A
BCVU	1	34.186	B	B	B	A	A	B	A	A	B	B	B	B	B	A	A	A	B	A	A	-	A	-	B	B	A	A	-	A	B	A	B	A	B	B	B	A	B	B	-	B	A	B	B	B	A	-	A
AFKT	1	34.436	B	B	B	A	A	B	A	A	B	B	B	B	B	A	A	A	B	A	A	-	A	A	B	B	A	A	-	A	B	A	B	A	B	B	B	A	B	B	-	B	A	B	B	B	A	-	A
AIKO	1	34.681	B	B	B	A	A	B	A	A	B	B	B	B	B	A	A	A	B	A	A	A	A	A	B	B	A	A	-	A	B	A	B	A	B	B	B	A	B	B	-	B	A	B	B	B	A	-	A
BEZQ	1	34.925	B	B	B	A	A	B	A	A	B	B	B	B	B	A	A	A	B	A	A	A	A	A	B	B	A	A	-	A	B	A	B	A	B	B	B	A	B	B	-	B	A	B	B	B	A	-	A
BLJS	1	35.18	B	B	B	A	A	B	-	A	B	B	B	B	B	A	A	A	B	A	A	A	A	A	B	B	A	A	-	A	B	-	B	A	B	B	B	A	-	B	-	B	-	B	B	B	A	-	A
BAXR	1	35.697	B	B	B	A	A	B	A	A	B	B	B	B	B	A	A	A	B	A	A	A	A	B	B	B	A	A	B	A	B	A	B	A	B	B	B	A	B	B	-	B	A	B	B	B	A	A	B
ALWA	1	35.962	B	B	B	A	A	B	A	A	A	B	B	B	B	A	A	A	B	A	A	-	A	B	B	B	A	A	B	A	B	A	B	A	B	B	B	-	B	B	-	B	A	B	B	B	A	A	B
AMSF	1	36.212	B	B	B	A	A	B	A	A	A	B	B	B	B	A	A	A	B	A	A	A	A	B	B	B	A	A	B	A	B	A	B	A	B	B	B	A	B	B	-	B	A	B	B	B	A	A	B
BDIL	1	36.456	B	B	B	A	A	B	A	A	A	B	B	B	B	A	A	A	B	A	A	A	A	B	B	B	A	A	B	A	B	A	B	A	B	B	B	A	B	B	-	B	A	B	B	B	A	A	B
AKCU	1	36.949	B	B	B	A	A	B	A	A	A	B	B	B	B	A	A	A	B	A	A	A	A	B	B	B	A	A	B	A	B	A	B	A	B	B	B	A	B	A	-	B	A	B	B	B	A	A	B
AWHT	1	37.204	B	B	B	A	A	B	A	A	A	B	B	B	B	A	A	A	B	A	A	A	A	B	B	B	A	A	B	A	B	A	B	A	B	B	B	A	-	A	-	B	A	B	B	B	A	A	B
BFOH	1	37.737	B	B	B	A	A	B	A	A	A	B	B	B	B	A	A	A	B	A	A	A	A	B	B	B	A	A	B	A	B	A	B	A	B	-	-	A	B	A	-	B	A	B	B	B	A	A	B
AWXT	1	37.99	B	B	B	A	A	B	A	A	A	B	B	B	B	A	A	A	B	A	A	A	A	B	B	B	A	A	B	A	B	A	B	A	B	B	B	A	B	A	-	B	A	B	B	B	A	A	B
BAHB	1	38.504	B	B	B	A	A	B	A	A	A	B	B	B	B	A	A	A	B	A	A	A	A	B	B	B	A	A	B	A	B	A	B	A	B	B	B	A	B	A	-	B	A	B	B	B	A	A	B
AWNS	1	39.259	B	B	B	A	A	B	A	A	A	B	B	B	B	A	A	A	B	A	A	A	A	B	B	B	A	A	B	A	B	A	B	A	B	B	B	A	B	A	-	B	A	B	B	B	A	A	B
AZCB	1	39.532	B	B	B	A	A	B	-	A	A	B	B	B	B	A	A	A	B	A	A	-	A	B	B	B	A	A	B	A	-	-	B	A	B	B	B	-	B	A	-	B	A	B	B	B	A	A	B
ASDV	1	39.807	B	B	B	A	A	B	A	A	A	B	B	B	-	A	A	A	B	A	A	A	A	B	B	B	A	A	B	A	B	A	B	A	B	B	B	A	B	A	-	B	A	B	B	B	A	A	B
AZVT	1	40.313	B	B	B	A	A	B	A	A	A	B	B	B	B	A	A	A	B	A	A	A	A	B	B	B	A	A	B	A	B	A	B	A	B	B	B	A	B	A	-	B	A	B	B	B	A	A	B
ANMK	1	40.571	B	B	B	A	A	B	A	A	A	B	B	B	B	A	A	A	B	A	A	A	A	B	B	B	A	A	B	A	B	A	B	A	B	B	B	A	B	A	-	B	A	B	B	B	A	A	B
BKTV	1	41.35	A	B	B	A	A	B	A	A	A	B	B	B	B	A	A	A	B	A	A	A	A	B	B	B	A	A	B	A	B	A	B	A	B	B	B	A	B	A	-	B	A	B	B	A	A	A	B
AFJL	1	42.892	A	B	B	A	A	B	A	A	A	B	B	B	B	A	A	A	B	A	A	A	A	B	B	B	A	A	B	A	B	A	B	A	B	B	B	A	B	A	-	A	A	B	-	A	A	A	B
CBVJ	1	43.403	A	B	B	A	A	B	A	A	A	B	B	B	B	A	A	A	B	A	-	A	A	B	B	B	A	A	B	A	B	A	B	A	B	B	B	A	B	A	-	A	A	B	B	A	A	A	B
BEKE	1	43.897	A	B	B	A	A	B	A	A	A	B	B	B	B	A	A	A	B	A	A	A	A	B	B	B	A	A	B	A	B	A	B	A	B	B	B	A	B	A	-	A	A	B	B	A	A	A	B
BFWC	1	44.675	-	B	B	A	A	B	A	A	A	B	B	B	B	-	A	A	B	A	A	A	A	B	B	B	A	A	B	A	B	A	B	A	B	B	B	A	B	A	-	A	A	B	B	A	A	A	B
ATUG	1	44.929	-	B	B	A	A	B	A	A	A	B	B	B	B	A	A	A	B	A	A	A	A	B	B	B	A	A	B	A	B	A	B	A	B	B	B	A	B	A	-	A	A	B	B	A	A	A	B
BVVT	1	45.203	-	B	B	A	A	B	A	A	A	B	B	B	B	A	A	A	B	A	A	A	A	B	B	B	A	A	B	A	B	A	B	A	B	B	B	A	B	A	-	A	A	B	B	A	A	A	B
AKZH	1	45.445	-	B	B	A	A	B	A	A	A	B	B	B	B	A	A	A	B	A	A	A	A	B	B	B	A	A	B	A	B	A	B	A	B	B	B	A	B	A	-	A	A	B	B	A	A	A	B
ALVN	1	46.196	-	B	B	-	A	B	A	-	A	B	B	B	B	A	A	A	B	A	A	A	A	B	B	B	A	A	B	A	B	A	B	A	B	B	B	A	B	A	-	A	A	B	B	A	A	A	B
AESK	1	46.692	-	B	B	A	A	B	A	A	A	B	B	B	B	A	A	A	B	A	A	A	A	B	B	B	A	A	B	A	B	A	B	A	B	B	B	A	B	A	-	A	A	B	B	A	A	A	B
BCUC	1	47.186	-	B	B	A	A	B	A	A	A	B	B	B	B	A	A	A	B	A	A	A	A	B	B	B	A	A	B	A	B	A	B	A	B	B	B	A	B	A	-	A	A	B	B	A	A	A	B
BLJZ	1	47.428	-	B	B	A	A	B	A	A	A	B	B	B	B	A	A	A	B	A	A	A	A	B	B	B	A	A	B	A	B	A	B	A	B	B	B	A	B	A	-	A	A	B	B	A	A	A	B
BVZX	1	48.158	-	B	B	A	A	B	B	A	A	B	B	B	B	A	A	A	B	A	A	A	A	B	B	B	A	A	B	A	B	A	B	A	B	B	B	A	B	A	-	A	A	B	B	A	A	A	B
BHCD	1	48.644	-	B	B	A	A	B	B	A	A	B	B	B	B	A	A	A	B	A	A	A	A	B	B	B	A	A	B	A	B	A	B	A	B	B	B	A	B	A	-	A	A	B	B	A	A	A	B
BUTV	1	48.886	-	B	B	A	A	B	B	A	A	B	B	B	B	A	A	A	B	A	A	A	A	B	B	B	A	A	B	A	B	A	B	A	B	B	B	A	B	A	-	A	A	B	B	A	A	A	B
APEL	1	49.169	-	B	B	A	A	B	B	A	A	B	B	B	B	A	A	A	B	A	A	A	A	B	B	B	A	A	B	A	B	A	B	A	B	B	B	A	B	A	-	A	A	B	B	A	A	A	B
AJQX	1	49.414	-	B	B	A	A	B	B	A	A	B	B	B	B	A	A	A	B	A	A	A	A	B	B	B	A	A	B	A	B	A	B	A	B	B	B	A	B	A	-	A	A	B	B	A	A	A	B
BYFX	1	50.516	-	B	B	A	A	B	B	B	A	B	B	B	B	A	A	A	B	A	A	A	A	B	B	B	A	A	B	A	B	A	B	A	B	-	B	A	-	A	-	A	A	B	-	A	A	A	B
AFRN	1	50.517	-	B	B	A	A	B	B	B	-	B	B	B	B	A	A	A	B	A	A	A	A	B	B	B	A	A	-	A	B	A	B	A	B	B	B	A	B	A	-	A	A	B	B	-	A	A	B
ALXB	1	51.75	A	B	B	A	A	B	B	B	A	B	B	B	B	A	A	A	B	A	A	A	A	B	B	B	A	A	B	A	B	A	B	B	B	B	B	A	B	A	-	A	A	B	B	A	A	A	B
ASZO	1	52.724	A	B	B	A	A	B	B	B	A	B	B	B	B	A	A	A	B	A	A	A	A	B	B	B	A	A	B	A	B	A	B	B	B	B	B	A	B	A	-	A	A	B	B	A	A	A	B
AQEO	1	52.968	A	B	B	A	A	B	B	B	-	B	B	B	B	A	A	A	B	A	A	A	A	B	B	B	A	A	B	A	B	A	B	B	B	B	B	A	B	A	-	A	A	B	B	A	A	A	B
BVVE	1	53.221	A	B	B	A	A	B	B	B	A	B	B	B	B	A	A	A	B	A	A	A	A	B	B	B	A	A	B	A	B	A	B	B	B	B	B	A	B	A	-	A	A	B	B	-	A	A	B
ASAB	1	53.98	A	B	B	A	A	B	B	B	A	B	B	B	B	A	A	A	B	A	A	A	A	B	B	B	A	A	B	A	B	A	B	B	B	B	B	A	B	B	-	A	A	B	B	A	A	A	B
BKDR	1	54.474	A	B	B	A	A	B	B	B	A	B	B	B	B	A	A	A	B	A	A	A	A	B	B	B	A	A	B	A	B	A	B	B	B	B	B	A	B	B	-	A	A	B	B	A	A	A	B
AOLP	1	54.998	A	B	B	A	A	B	B	B	A	B	B	B	B	A	A	A	B	A	A	A	A	B	B	B	A	A	B	A	B	A	B	B	B	B	B	A	B	B	-	A	A	B	B	A	A	A	B
BEIN	1	56.006	A	B	B	A	A	B	B	B	A	B	B	B	B	A	A	A	B	A	A	-	A	B	B	B	A	A	B	A	B	A	B	B	B	B	B	A	B	B	-	A	A	B	B	A	A	A	B
BYVL	1	56.554	B	B	B	A	A	B	B	B	A	B	B	B	B	A	A	A	B	A	A	A	A	B	B	B	A	A	B	A	B	A	B	B	B	B	B	A	B	B	-	A	A	B	B	A	A	A	B
BYKW	1	56.803	B	B	B	A	A	B	B	B	A	B	B	B	B	A	A	A	B	A	A	A	A	B	B	B	A	A	B	A	B	A	B	B	B	B	B	A	B	B	-	A	A	B	B	A	-	A	B
AQID	1	57.321	A	B	B	A	A	B	B	-	A	B	B	B	B	A	A	A	B	A	A	A	A	B	B	B	A	A	B	A	B	A	B	B	B	B	B	A	B	B	-	A	A	B	B	-	A	A	B
AGLB	1	57.577	A	B	B	A	A	B	B	B	A	B	B	B	B	A	A	A	B	A	A	A	A	B	B	B	A	A	B	A	B	A	B	B	B	B	B	A	B	B	-	A	A	B	B	A	A	A	B
AXSD	1	58.093	A	B	B	A	A	B	B	B	A	B	B	B	B	A	A	A	B	A	A	A	A	B	B	B	A	A	B	A	B	A	B	B	B	B	B	A	B	B	-	A	A	B	B	A	A	A	B
BBQI	1	58.584	A	B	B	A	A	B	B	B	A	B	B	B	B	A	A	A	B	A	A	A	A	B	B	B	A	A	B	A	B	A	B	B	B	B	B	A	B	B	-	A	A	B	B	A	A	A	B
ABUS	1	58.829	A	B	B	A	A	B	B	B	A	B	B	B	B	A	A	A	B	A	A	A	A	B	B	B	A	A	B	A	B	A	B	B	B	B	B	A	-	B	-	A	A	B	B	A	A	A	B
CAFC	1	59.078	-	B	B	A	A	B	B	B	A	B	B	B	B	A	A	A	B	A	A	A	A	B	B	B	A	A	B	A	B	A	B	B	B	B	B	A	-	B	-	A	A	B	B	A	A	A	B
BULX	1	60.081	A	B	B	A	A	B	B	B	A	B	B	B	B	A	A	A	B	A	A	A	A	B	B	B	A	A	B	A	B	A	B	B	B	B	B	B	B	B	-	A	A	B	B	A	A	A	B
BKRY	1	60.814	A	B	B	A	A	B	B	B	A	B	B	B	B	A	A	A	B	A	A	-	A	B	B	B	A	A	B	A	B	-	B	B	B	B	B	B	B	B	-	A	A	A	B	A	A	A	A
AJCU	1	61.078	A	B	B	A	A	B	B	B	A	B	B	B	B	A	B	A	B	A	A	A	A	B	B	B	A	A	B	A	B	A	B	B	B	B	B	B	B	B	-	A	A	A	B	A	A	A	A
BXDU	1	61.337	A	B	B	A	A	B	B	B	A	B	B	B	B	A	B	A	B	A	A	A	A	B	B	B	A	A	B	A	B	A	B	B	B	B	B	B	B	B	-	A	A	A	B	A	A	A	A
BJOQ	1	61.58	A	B	B	A	A	B	B	B	A	B	B	B	B	A	B	A	B	A	A	A	A	B	B	B	A	A	B	A	B	A	B	B	B	B	B	B	B	B	-	A	A	A	B	A	A	A	A
ATFD	1	62.073	A	B	B	A	A	B	B	B	A	B	B	B	B	A	B	A	B	A	A	A	A	B	B	B	A	A	B	A	B	A	B	B	B	A	B	B	B	B	-	A	A	A	B	A	A	A	A
CBLS	1	62.322	A	B	B	A	A	B	B	B	A	B	B	B	B	A	B	A	B	A	A	A	A	B	B	B	A	A	B	A	B	A	B	B	B	A	B	B	B	B	-	A	A	A	B	A	A	A	A
ATZF	1	62.823	A	B	B	A	A	B	B	B	A	B	B	B	B	A	B	A	B	A	A	A	A	B	B	B	A	A	B	A	B	-	B	B	B	A	B	B	B	B	-	A	A	-	B	-	A	A	A
AVCO	1	63.072	A	B	B	A	A	B	B	B	A	B	B	B	B	A	B	A	B	A	A	A	A	B	B	B	A	A	B	A	B	A	B	B	B	A	B	B	B	B	-	A	A	A	B	A	A	A	A
AZCL	1	63.556	A	B	B	A	A	B	A	B	A	B	B	B	B	A	B	A	B	A	A	A	A	B	B	B	A	A	B	A	B	A	B	B	B	A	B	B	B	B	-	A	A	A	B	A	A	A	A
AWCC	1	63.799	A	B	B	A	A	B	A	B	A	B	B	B	B	A	B	A	B	A	A	A	A	B	B	B	A	A	B	A	B	A	B	B	B	A	B	B	B	B	-	A	A	A	B	A	A	A	A
AXKW	1	64.869	A	B	B	A	A	B	A	B	A	B	B	B	B	A	B	A	B	A	A	A	A	B	B	B	A	A	B	A	B	-	B	B	B	A	B	B	B	B	-	A	A	A	B	A	A	A	A
BAZL	1	65.117	A	B	B	A	B	B	A	B	A	B	B	B	B	A	B	A	B	A	A	A	A	B	B	B	A	A	B	A	B	A	B	B	B	A	B	B	B	B	-	A	A	A	B	A	A	A	A
AGLD	1	65.378	A	B	B	A	B	B	A	B	A	B	B	B	B	A	B	A	B	A	A	A	A	B	B	B	A	A	B	A	B	A	B	B	B	A	B	B	B	B	-	A	A	A	B	A	A	A	A
AZTE	1	66.186	A	B	B	A	B	B	A	B	A	B	B	B	B	A	B	A	B	-	A	A	A	B	B	B	A	A	B	-	B	A	B	B	B	A	B	B	B	B	-	A	-	A	B	-	-	A	A
AUNL	1	66.457	A	B	B	A	B	B	A	B	A	B	B	B	B	A	B	A	B	A	A	A	A	B	B	B	A	A	B	A	-	A	B	B	B	A	B	B	B	B	-	A	A	A	B	A	A	A	A
ATJE	1	66.703	A	B	B	A	B	B	A	B	A	B	B	B	B	A	B	A	B	A	A	A	A	B	B	B	A	A	B	A	B	A	B	B	B	A	B	B	B	B	-	A	A	A	B	A	A	A	A
AXLS	1	66.952	A	B	B	A	B	B	A	B	A	B	B	B	B	A	B	A	B	A	A	A	A	B	B	B	A	A	B	A	B	A	B	B	B	A	B	B	B	B	-	A	A	A	B	A	A	A	A
AFZW	1	67.209	A	B	A	A	B	B	A	B	A	B	B	B	B	A	B	A	B	A	A	-	A	B	B	B	A	A	B	A	B	A	B	B	B	A	B	-	B	B	-	A	A	A	B	A	A	A	A
BBBZ	1	67.459	A	B	A	A	B	B	A	B	A	B	B	B	B	A	B	A	B	A	A	A	A	B	B	B	A	A	B	A	B	A	B	B	B	A	B	B	B	B	-	A	A	A	B	A	A	A	A
AWKF	1	67.945	A	B	A	A	B	B	A	B	A	B	B	B	B	A	B	A	B	A	A	A	A	B	B	B	A	A	B	A	B	A	B	B	B	-	B	B	B	B	-	A	A	A	B	A	A	A	A
ALEH	1	68.429	B	B	A	A	B	B	A	B	A	B	B	B	B	A	B	A	B	A	A	A	A	B	B	B	A	A	B	A	B	A	B	B	B	A	B	B	B	B	-	A	A	A	B	A	A	A	A
BCKD	1	68.687	B	B	A	A	B	B	A	B	A	B	B	B	B	A	B	A	B	A	A	A	A	B	B	B	A	A	B	A	B	A	B	B	B	A	B	B	B	B	-	A	A	B	B	A	A	A	A
ATZR	1	68.94	B	B	A	A	B	B	A	B	A	B	B	B	B	A	B	A	B	A	A	A	A	B	B	B	A	A	B	A	B	A	B	B	B	A	B	B	B	B	-	A	A	B	B	A	A	A	A
AJKD	1	69.424	B	B	A	A	B	B	A	B	A	B	B	B	B	A	B	A	B	A	A	A	A	B	B	B	A	A	B	A	B	A	B	B	B	A	B	B	B	B	-	A	A	B	B	A	A	A	A
AMRB	1	69.663	B	B	A	A	B	B	A	B	A	B	B	B	B	A	B	A	B	A	A	A	A	B	B	B	A	A	B	A	B	A	B	B	B	A	B	B	B	B	-	A	A	B	B	A	A	A	A
BYIA	1	70.156	B	B	A	A	B	B	A	B	A	B	B	B	B	A	B	A	B	A	A	A	A	B	B	B	A	A	B	A	B	A	B	B	B	A	B	B	-	B	-	A	A	B	B	A	A	A	A
BXWX	1	70.65	B	B	A	A	B	B	A	B	A	B	B	B	B	A	B	A	B	A	A	A	A	B	B	B	A	A	B	A	B	A	B	B	B	A	B	B	-	B	-	A	A	B	B	A	A	A	A
BLPJ	1	71.168	B	B	A	-	B	B	A	B	-	-	B	B	B	A	B	A	B	A	A	A	A	B	B	B	A	A	B	A	B	A	B	B	B	A	B	B	B	B	-	A	A	B	B	A	A	A	A
BZMG	1	71.169	B	B	A	A	B	B	A	B	A	A	B	B	B	A	B	A	B	A	A	A	A	B	B	B	A	A	B	A	B	A	B	B	B	A	B	B	B	B	-	A	A	B	B	A	A	A	A
BIYH	1	71.935	B	B	A	A	B	B	A	B	A	A	B	B	B	A	B	A	B	A	A	A	A	B	B	B	A	A	B	A	B	A	B	B	A	A	B	B	B	B	-	A	A	B	-	A	A	A	A
AZTM	1	72.191	-	B	A	-	B	B	A	B	A	A	-	B	B	A	B	A	B	A	A	A	A	B	B	B	A	A	B	A	B	A	B	B	A	A	B	B	B	B	-	A	A	B	A	A	A	-	A
AUJX	1	72.959	-	B	A	A	B	B	A	B	-	A	B	B	B	A	A	A	B	A	A	A	A	B	B	B	A	A	B	A	B	A	B	B	A	A	B	B	B	B	-	A	A	B	-	A	A	A	A
BABG	1	73.726	-	B	A	A	B	B	A	B	A	A	B	B	B	A	A	A	B	A	A	A	A	B	B	B	A	A	B	A	B	A	B	B	A	B	B	B	B	B	-	A	A	B	A	A	A	A	A
ASYG	1	74.731	-	B	A	A	B	B	A	B	A	A	B	B	B	A	A	A	B	A	A	A	A	B	B	B	B	A	B	A	B	A	B	B	A	B	B	B	B	B	-	A	A	B	A	A	A	B	A
AWOX	1	75.001	-	B	A	A	B	B	A	B	A	A	B	B	B	A	A	A	B	A	A	A	A	B	B	B	B	A	B	A	B	A	B	B	A	B	B	B	B	B	-	A	A	B	A	A	A	B	A
BXJK	1	76.026	-	B	A	A	B	B	A	B	A	A	B	B	B	A	A	A	B	A	A	A	A	B	B	B	B	A	B	A	B	A	B	B	A	B	B	B	B	B	-	A	A	B	A	A	A	B	A
BRAI	1	76.514	-	B	A	A	B	B	A	B	A	A	B	B	A	A	A	A	B	A	A	A	A	B	B	B	B	A	B	A	B	A	B	B	A	B	B	B	B	B	A	A	A	B	A	A	A	B	A
AKKL	1	76.757	-	B	A	A	B	B	A	B	A	A	B	B	A	A	A	A	B	A	A	A	A	B	B	B	B	B	B	A	B	A	B	B	A	B	B	B	B	B	A	A	A	B	A	A	A	B	A
AQHB	1	77.029	-	B	A	A	B	B	A	B	A	A	B	B	A	A	A	A	B	A	A	A	A	B	A	B	B	B	B	A	B	A	B	B	A	B	B	B	B	B	A	A	A	B	A	A	A	B	A
AUDJ	1	77.271	-	B	A	A	B	B	A	B	A	A	B	B	A	A	A	A	B	A	A	A	A	B	A	B	B	B	B	A	B	A	B	B	A	B	B	B	B	B	A	A	A	B	A	A	A	B	A
BLLM	1	77.764	-	B	A	A	B	B	A	A	A	A	B	B	A	A	A	A	B	-	A	A	A	B	A	B	B	B	B	B	B	A	B	B	A	B	B	B	B	B	A	A	A	B	A	A	A	B	A
AFDV	1	78.008	-	B	A	A	B	B	A	A	A	A	B	B	A	A	A	A	B	A	A	A	A	B	A	B	B	B	B	B	B	A	B	B	A	B	B	B	B	B	A	A	A	B	A	A	A	B	A
ATOO	1	78.249	-	B	A	A	B	B	A	A	A	A	B	B	A	A	A	A	B	A	A	A	A	B	A	B	B	B	B	B	B	A	B	B	A	B	B	B	B	B	A	A	A	B	A	A	A	B	A
BYVW	1	78.733	-	B	A	A	B	B	A	A	A	A	B	B	A	A	A	A	B	A	A	A	A	B	A	B	B	B	B	B	B	A	B	B	A	B	B	B	B	B	A	A	A	B	A	A	A	B	A
ARXA	1	78.989	-	B	A	A	B	B	A	A	A	A	B	B	A	A	A	A	B	A	A	A	A	B	A	B	B	B	B	B	B	A	B	B	A	B	B	B	B	B	A	A	A	B	A	A	A	B	A
BQNV	1	79.258	-	B	A	A	B	B	A	A	A	A	B	B	A	A	A	A	B	A	A	A	A	B	A	B	B	B	B	B	B	A	B	B	A	B	B	B	B	B	A	A	A	B	A	A	A	B	A
AHOQ	1	79.509	-	B	A	A	B	B	A	A	A	A	B	B	A	A	A	A	B	-	A	A	A	B	A	B	B	B	B	B	B	A	B	B	A	B	B	B	B	B	A	A	A	B	A	A	A	B	A
AMGW	1	79.759	-	B	A	A	B	B	A	A	A	A	B	B	A	A	A	A	B	A	A	A	A	B	A	B	B	B	B	B	B	A	B	B	A	B	B	B	B	B	A	A	A	B	A	A	A	B	A
AMUE	1	80.489	-	B	A	A	B	B	A	A	A	A	B	B	A	A	A	A	B	A	A	A	A	B	A	B	B	B	B	B	B	A	B	B	A	B	B	B	B	B	A	B	A	B	A	A	A	B	A
BJFI	1	80.734	-	B	A	A	B	B	A	A	A	A	B	B	A	A	A	A	B	A	A	A	A	B	A	B	B	B	B	B	B	A	B	B	A	B	B	B	B	B	A	B	A	B	A	A	A	B	A
ALKH	1	81.215	-	B	A	A	B	B	A	A	A	A	B	B	A	A	A	A	B	A	A	A	A	B	A	B	B	B	B	B	B	A	B	B	A	B	A	B	B	B	A	B	A	B	A	A	A	B	A
AKBR	1	81.216	-	B	A	-	-	B	A	A	A	A	B	B	A	A	-	A	B	A	A	A	A	B	A	B	B	B	B	B	B	A	B	B	A	B	A	B	B	B	A	B	A	B	A	A	A	B	A
AHJU	1	81.769	A	B	A	A	B	B	A	A	A	A	B	B	A	A	A	A	B	A	A	A	A	B	A	B	B	B	B	B	B	A	B	B	A	B	A	B	B	B	A	B	A	B	A	A	A	B	A
BAXG	1	82.007	A	B	A	A	B	B	A	A	A	A	B	B	A	A	A	A	B	A	A	A	A	B	A	B	B	B	B	B	B	A	B	B	A	B	A	B	B	B	A	B	A	B	A	A	A	B	A
ARBK	1	82.247	A	B	A	A	B	B	A	A	A	A	B	B	A	A	A	A	B	A	A	A	A	B	A	B	B	B	B	B	B	A	B	B	A	B	A	B	B	B	A	B	A	B	A	A	A	B	A
AHYO	1	82.486	A	B	A	A	B	B	A	A	A	A	B	B	A	A	A	A	B	A	A	A	A	B	A	B	B	A	B	B	B	A	B	B	A	B	A	B	B	B	A	B	A	B	A	A	A	B	A
BHDM	1	84.674	A	B	B	A	B	B	A	A	A	A	B	B	A	A	A	A	B	A	A	A	A	B	A	B	B	A	B	B	B	A	B	B	A	B	A	B	B	B	A	B	A	B	A	A	A	B	A
AWUY	1	84.953	A	B	B	A	B	B	A	A	A	A	B	B	A	A	A	A	B	A	A	A	A	B	A	B	B	A	B	B	B	A	B	B	A	-	A	B	-	B	A	B	A	B	A	A	A	-	A
AMMH	1	85.48	A	B	B	A	B	B	A	A	A	A	B	B	A	A	A	A	B	A	A	A	A	B	A	B	B	A	B	B	B	A	B	B	A	B	A	B	B	B	A	B	A	B	A	A	A	B	A
ANBD	1	87.23	A	B	B	A	B	B	A	A	A	A	B	B	A	A	A	A	B	A	A	A	A	B	A	B	B	A	B	B	B	A	B	B	A	B	A	B	B	B	A	B	A	B	A	A	A	B	A
AFWX	1	87.472	A	B	B	A	B	B	A	A	A	A	B	B	A	A	A	A	B	A	A	A	A	B	A	B	B	A	B	B	B	A	B	B	A	B	A	B	B	B	A	B	A	B	A	A	A	B	A
BNUG	1	88.248	A	B	B	A	B	B	A	A	A	A	B	B	A	A	A	A	B	A	A	A	A	B	A	B	B	A	B	B	B	A	B	B	A	B	A	B	B	B	A	B	A	B	A	A	A	B	A
BJWS	1	88.488	A	B	B	A	B	B	A	A	A	A	B	B	A	A	A	A	B	A	A	A	A	B	A	B	B	A	B	B	B	A	B	B	A	B	A	B	B	B	A	B	A	B	A	A	A	B	A
BYBT	1	88.731	A	B	B	A	B	B	A	A	A	A	B	B	A	A	A	A	B	A	A	A	A	B	A	B	B	A	-	B	B	A	B	B	A	B	A	B	B	B	A	B	A	B	A	A	A	B	A
AOBY	1	88.974	A	B	B	A	B	B	A	A	A	A	B	B	A	A	A	A	B	A	A	A	A	B	A	B	B	A	B	B	B	A	B	B	A	B	A	B	B	B	A	A	A	B	A	A	A	B	A
ASFA	1	89.707	B	B	B	A	B	B	A	A	A	A	B	B	-	A	A	A	B	A	A	A	A	A	A	B	B	A	B	B	B	A	B	B	A	B	A	B	B	B	A	A	A	B	A	A	A	B	A
BHYX	1	89.997	B	B	B	A	B	B	A	A	A	A	B	B	-	A	A	A	B	A	A	A	A	A	A	B	B	A	B	B	B	A	B	B	A	B	A	B	B	B	A	A	A	B	A	A	A	B	A
AOLE	1	90.24	B	B	B	A	B	B	A	A	A	A	B	B	-	A	A	A	B	A	A	A	A	A	A	B	B	A	B	B	B	A	B	B	A	B	A	B	B	B	A	-	A	B	A	A	A	B	A
CAVV	1	90.484	B	B	B	A	B	B	A	A	A	A	B	B	-	A	A	A	B	A	A	A	A	A	A	B	B	A	B	B	B	A	B	B	A	B	A	B	-	B	A	B	A	B	A	A	A	B	A
APSN	1	90.728	B	B	B	A	B	B	A	A	A	A	B	B	-	A	A	A	B	A	A	A	A	A	A	B	B	A	B	B	B	A	B	B	A	B	A	B	-	B	A	B	A	B	A	A	A	B	A
BHCW	1	92.541	B	B	B	A	B	B	A	A	A	A	B	B	-	A	A	A	B	A	A	A	A	A	A	B	B	A	B	B	B	A	B	B	A	B	A	B	-	B	A	B	A	B	A	A	A	B	A
AWEM	1	92.79	B	B	B	A	B	B	A	A	A	A	B	B	-	A	A	A	B	A	A	A	A	A	A	B	B	A	B	B	B	A	B	B	A	B	A	B	-	B	A	B	A	B	A	A	A	B	A
BGGM	1	94.084	B	B	B	A	B	B	A	A	A	A	B	B	-	A	A	A	B	A	A	A	A	A	A	B	B	A	B	B	B	A	B	B	A	B	A	B	-	B	A	B	A	B	A	A	A	B	A
AJSS	1	94.327	B	B	B	A	B	B	A	A	A	A	B	B	-	A	A	A	B	A	A	A	A	A	A	B	B	A	B	B	B	A	B	B	A	B	A	B	-	B	A	B	A	B	A	A	A	B	A
ARZT	1	95.335	B	B	B	A	B	B	A	A	A	A	B	B	-	A	A	A	B	A	A	A	A	A	A	B	B	A	B	B	B	A	B	B	A	B	A	B	-	B	A	B	A	B	A	A	A	B	A
CBBV	1	96.076	B	B	B	A	B	B	A	A	A	A	B	B	-	A	A	A	B	A	A	A	A	A	A	B	B	A	B	B	B	A	B	B	A	B	A	B	-	B	A	B	A	B	A	A	A	B	A
AVDN	1	96.324	B	B	B	A	B	B	A	A	A	A	B	B	-	A	A	A	B	A	A	A	A	A	A	B	B	A	B	B	B	A	B	B	A	B	A	B	-	B	A	B	A	B	A	A	A	B	A
ACDK	1	96.572	B	B	B	A	B	B	A	A	A	A	B	B	-	A	A	A	B	A	A	A	A	A	A	B	B	A	B	B	B	A	B	B	A	B	A	B	-	B	A	B	A	B	A	A	A	B	A
AVMR	1	98.049	B	B	B	A	B	B	A	A	A	A	B	B	-	A	A	A	B	A	A	A	A	A	A	B	B	A	B	B	B	A	B	B	A	B	A	B	-	B	A	B	A	B	A	A	A	B	A
AFSN	1	98.301	B	B	B	A	B	B	A	A	A	A	B	B	-	A	A	A	B	A	A	A	A	A	A	B	B	A	B	B	B	A	B	B	A	B	A	B	-	B	A	B	A	B	A	A	A	B	A
AFVJ	1	98.545	B	B	B	A	B	B	A	A	A	A	B	B	-	A	A	A	B	A	A	A	A	A	A	B	B	A	B	B	B	A	B	B	A	B	A	B	-	B	A	B	A	B	A	A	A	B	A
AQHK	1	99.079	B	B	B	A	B	B	A	-	A	A	B	B	-	A	A	A	B	A	A	A	A	A	A	B	B	A	B	B	B	A	B	B	A	B	A	B	A	B	A	B	A	B	A	A	A	B	A
BSMN	1	99.858	B	B	B	A	B	B	A	A	A	A	B	B	-	A	A	A	B	A	A	A	A	A	A	B	A	A	B	B	B	A	B	B	-	B	A	B	A	B	A	B	A	B	A	A	A	B	A
AQZR	1	100.113	B	B	B	-	B	B	A	A	A	A	B	B	-	A	A	A	B	A	A	-	A	A	A	B	A	A	B	B	B	A	B	B	A	B	A	B	A	B	A	B	A	B	A	A	A	B	A
BJSL	1	100.365	B	B	B	A	B	B	A	A	A	A	B	B	-	A	A	A	B	A	A	A	A	A	A	B	A	A	B	B	B	A	B	B	A	B	A	B	A	B	A	B	A	B	A	A	A	B	A
AUCG	1	100.605	B	B	B	A	B	B	A	A	A	A	B	B	-	A	A	A	B	A	A	A	B	A	A	B	A	A	B	B	B	A	B	B	A	B	A	B	A	B	A	B	A	B	A	A	A	B	A
BLPD	1	100.868	A	B	B	A	B	B	A	A	A	-	B	B	-	A	A	A	B	-	A	A	B	A	A	B	A	A	-	B	B	A	B	B	A	B	A	B	A	B	A	B	A	B	A	A	A	B	A
ASAK	1	100.869	A	B	B	A	B	B	A	A	A	A	B	B	-	A	A	A	B	A	A	A	B	A	A	B	A	A	B	B	B	A	B	B	A	B	A	B	-	B	A	B	A	B	A	A	A	B	A
ALPA	1	101.111	A	B	B	A	B	B	A	A	A	A	B	B	-	A	A	A	B	A	A	A	B	A	A	B	A	A	B	B	B	A	B	B	A	B	A	B	-	B	A	B	A	B	A	A	A	B	A
ALTX	1	101.6	B	B	B	A	B	B	A	A	A	A	B	B	-	A	A	A	B	A	A	A	B	A	A	B	A	A	B	B	B	A	B	B	A	B	A	B	A	B	A	B	A	B	A	A	A	B	A
CBIL	1	102.328	B	B	B	A	B	B	A	A	A	A	B	B	-	A	A	A	B	A	A	A	B	A	A	B	A	A	B	B	B	A	B	B	A	B	A	B	A	B	A	B	A	B	A	A	A	B	A
AQKH	1	102.582	B	B	B	A	B	B	A	A	A	A	B	B	-	A	A	A	B	A	A	A	B	A	A	B	A	A	B	B	B	A	B	B	A	B	A	B	A	B	A	B	A	B	A	A	A	B	A
APVR	1	103.583	B	B	B	A	B	B	A	A	A	A	B	B	-	A	A	A	B	A	A	B	B	A	A	B	A	A	B	B	B	A	B	B	A	B	A	B	A	B	A	B	A	B	A	A	A	B	A
ARCO	1	103.849	B	B	B	A	B	B	A	A	A	A	B	B	-	A	A	A	B	A	A	-	B	A	A	B	A	A	B	B	B	A	B	B	A	B	A	B	A	B	A	B	A	B	A	A	A	B	A
BYBU	1	104.868	B	B	B	A	B	B	A	A	A	A	B	B	-	A	A	A	B	A	A	B	B	A	A	B	A	A	B	B	B	A	B	B	A	B	A	B	A	B	A	B	A	B	A	A	A	B	A
BWJT	1	105.115	B	B	B	A	B	B	A	A	A	A	B	B	-	A	A	A	B	A	A	B	B	A	A	B	A	A	B	B	B	A	B	B	A	B	A	B	-	B	A	B	A	B	A	A	A	B	A
AHXB	1	105.362	B	B	B	A	B	B	A	A	A	A	B	B	-	A	A	A	B	A	A	B	B	A	A	B	A	A	B	B	B	A	B	B	A	B	A	B	A	B	A	B	A	B	A	A	A	B	A
AFAQ	1	105.853	B	B	B	A	B	B	A	A	A	B	B	B	-	A	A	A	B	A	A	B	B	A	A	B	A	A	B	B	B	A	B	B	A	B	A	B	A	B	A	B	A	B	A	A	A	B	A
BBUZ	1	106.097	B	B	B	A	B	B	A	A	A	B	B	B	-	A	A	A	B	A	A	B	B	A	A	B	A	A	B	B	B	A	B	B	A	B	A	B	A	B	A	B	A	B	A	A	A	B	A
BIYM	1	106.581	B	B	B	A	B	B	A	A	A	B	B	B	-	A	A	A	B	A	A	B	B	A	A	B	A	A	B	B	B	A	B	B	A	B	A	B	A	B	A	B	A	B	A	A	A	B	A
AVFC	1	106.822	B	B	B	A	B	B	A	A	A	B	B	B	-	A	A	A	B	A	A	B	B	A	A	B	A	A	B	B	B	A	B	B	A	B	A	B	A	B	A	B	A	B	A	A	A	B	A
BKHA	1	107.072	B	B	B	A	B	B	A	A	A	B	B	B	-	A	A	A	B	A	A	B	B	A	A	B	A	A	B	B	B	A	B	B	A	B	A	B	A	B	A	B	A	B	A	A	A	B	A
AMGV	1	107.312	B	B	B	A	B	B	A	A	A	B	B	B	-	A	A	A	B	A	A	B	B	A	A	B	A	A	B	B	B	A	B	B	A	B	A	B	A	B	A	B	A	B	A	A	A	B	A
AZKL	1	107.555	B	B	B	A	B	B	A	A	A	B	B	B	-	A	A	A	B	A	A	B	B	A	A	B	A	A	B	B	B	A	B	B	A	B	A	B	A	B	A	B	A	B	A	A	A	B	A
BYJM	1	108.292	B	B	B	-	B	B	A	A	A	B	B	B	-	A	A	A	B	A	A	B	B	A	A	B	B	A	B	B	B	A	B	B	A	B	A	B	A	B	A	B	A	B	A	B	A	B	A
BGRD	1	108.54	B	B	B	A	B	B	A	A	A	B	B	B	-	A	A	A	B	A	A	B	B	A	A	B	B	A	B	B	B	A	B	B	A	B	A	B	A	B	A	B	A	B	A	B	A	B	A
BFTJ	1	109.029	B	B	B	A	B	B	A	A	A	B	B	B	-	A	A	A	B	A	A	B	B	A	A	B	B	A	B	B	B	A	B	B	A	B	A	B	A	B	A	B	A	B	A	B	A	B	A
BCEQ	1	109.766	B	B	B	A	B	B	A	A	A	B	B	B	-	A	A	A	B	A	A	B	B	A	A	B	B	A	B	B	B	A	B	B	A	B	A	B	A	B	A	B	A	B	A	B	A	B	A
BJQY	1	110.008	B	B	B	A	B	B	A	A	A	B	B	B	-	A	A	A	B	A	A	B	B	A	A	B	B	A	B	B	B	A	B	B	A	B	A	B	-	B	A	B	A	B	A	B	A	B	A
BFMV	1	110.504	B	B	B	A	B	B	A	A	A	B	B	B	-	A	A	A	B	A	A	B	B	A	A	B	B	A	B	B	B	A	B	B	A	B	A	B	A	B	A	B	A	B	A	B	A	B	A
BFLE	1	110.77	B	B	B	A	B	B	A	A	A	B	B	B	-	A	A	A	B	A	A	B	B	A	A	B	B	A	B	B	B	A	B	B	A	B	A	B	-	B	A	B	A	B	A	B	A	B	A
BZAC	1	111.305	B	B	B	A	B	B	A	A	A	B	B	B	-	A	A	A	B	A	A	B	B	A	A	B	B	A	B	B	B	A	B	B	A	B	A	B	A	B	-	B	A	B	A	B	A	B	A
BKZP	1	111.306	B	B	B	A	B	B	A	A	A	B	B	B	-	A	A	A	B	A	A	B	B	A	A	B	B	A	B	B	B	A	B	B	A	B	A	B	A	B	A	B	A	B	A	B	A	B	A
BEYH	1	111.547	B	B	B	A	B	B	A	A	A	B	B	B	-	A	A	A	B	A	A	B	B	A	A	B	B	A	B	B	B	A	B	B	A	B	A	B	A	B	A	B	A	B	A	B	A	B	A
AIUP	1	112.555	B	B	A	A	B	B	A	A	A	B	B	B	-	A	A	A	B	A	A	B	B	A	A	B	B	A	B	B	B	A	B	B	A	B	A	B	A	-	A	B	A	B	A	B	A	B	A
CAWJ	1	114.365	B	B	A	A	-	B	A	A	A	A	B	B	-	A	A	A	B	-	A	B	B	A	A	B	B	A	-	B	B	A	B	B	A	B	A	B	A	B	A	B	A	B	A	B	A	B	A
BFPM	1	115.14	B	B	A	A	B	B	A	A	A	A	B	B	-	A	A	A	B	A	A	B	B	A	A	B	B	A	B	B	B	A	B	B	B	B	A	B	A	B	A	B	A	B	B	B	A	B	A
BUIC	1	116.104	B	B	B	A	B	B	A	A	A	A	B	B	-	A	A	A	A	A	A	B	B	A	A	B	B	A	B	B	B	A	B	B	B	B	A	B	A	B	A	B	A	B	B	B	A	B	A
BEGC	1	116.59	B	B	B	A	B	B	A	A	A	A	B	B	-	A	A	B	A	A	A	B	B	A	A	B	B	A	B	B	B	A	B	B	B	B	A	B	-	B	A	B	A	B	B	B	A	B	A
ALQQ	1	117.099	B	B	B	A	B	B	A	A	A	A	B	B	-	-	A	B	A	A	A	B	B	A	A	B	B	A	B	B	B	A	B	B	B	B	A	B	A	B	-	B	A	B	B	B	A	B	A
AOKJ	1	118.09	B	B	B	A	B	B	A	A	A	A	B	B	-	A	A	B	A	A	A	B	B	A	A	B	B	B	B	B	B	A	B	B	B	B	A	B	A	B	A	B	A	B	B	B	A	B	A
AOUS	1	118.337	B	B	B	A	B	B	A	A	A	-	B	B	-	A	A	B	A	A	A	B	B	A	A	B	B	B	B	B	B	A	B	B	B	B	A	B	-	B	A	B	A	B	B	B	A	B	A
BGWC	1	118.851	B	B	B	A	B	B	A	A	A	B	B	B	-	A	A	B	A	A	A	B	B	A	A	B	B	B	B	B	B	A	B	B	B	B	A	B	A	B	A	B	A	B	B	B	A	B	A
AOZR	1	119.349	B	B	B	A	B	B	A	A	A	B	B	B	-	A	A	B	A	A	A	B	B	A	A	B	B	B	B	B	B	A	B	B	B	B	A	A	A	B	A	B	A	B	B	B	A	B	A
AZUY	1	119.842	B	B	B	A	B	B	A	A	A	B	B	B	-	A	A	B	A	A	A	B	B	A	A	B	B	B	B	B	B	A	B	B	B	B	A	A	-	B	A	B	A	B	B	B	A	B	A
ARLX	1	120.344	B	B	B	A	B	B	A	A	A	B	B	B	-	A	A	B	A	A	A	B	B	A	A	B	B	B	B	B	B	A	B	B	B	B	A	A	A	B	A	B	A	B	B	B	A	B	A
BLGX	1	121.093	B	B	B	A	B	B	A	A	A	B	B	B	-	A	A	B	A	A	A	B	B	A	A	B	B	B	B	B	B	A	B	B	B	B	A	A	A	B	A	B	A	B	B	B	A	B	A
CBBR	1	121.336	B	B	B	A	B	B	A	A	A	B	B	B	-	A	A	B	A	A	A	B	B	A	A	B	B	B	B	B	B	A	B	B	B	B	A	A	A	B	A	B	A	B	B	B	A	B	A
BHQW	1	121.822	B	B	B	B	B	B	A	A	A	B	B	B	-	A	A	B	A	A	A	B	B	A	A	B	B	B	B	B	B	A	B	B	B	B	A	A	A	B	A	B	A	B	B	B	A	B	A
BVTX	1	122.07	B	B	B	B	B	B	A	A	A	B	B	B	-	A	A	B	A	A	A	B	B	A	A	B	B	B	B	B	B	A	B	B	B	B	A	A	-	B	-	B	A	B	B	B	A	B	A
CCAS	1	122.317	B	B	B	B	B	B	A	A	A	B	B	B	-	A	A	B	A	A	A	B	B	A	A	B	B	B	B	B	B	A	B	B	B	B	A	A	A	B	A	B	A	B	B	B	A	B	A
ASUA	1	123.535	B	B	B	A	B	B	B	A	A	B	B	B	-	A	A	B	A	A	A	B	B	A	A	B	B	B	B	B	A	A	B	B	B	B	A	A	A	B	A	B	A	B	B	B	A	B	A
AGVR	1	123.779	B	B	B	A	B	B	B	A	A	B	B	B	-	A	A	B	A	A	A	B	B	A	A	B	B	B	B	B	A	A	B	B	B	B	A	A	-	B	A	B	A	B	B	B	A	B	A
BSGF	1	123.78	B	B	B	A	B	B	B	A	A	B	B	B	-	A	A	B	A	A	A	B	B	A	A	B	B	B	B	B	A	A	B	B	B	B	A	A	A	B	A	B	A	B	B	B	A	B	A
BCKO	1	124.261	B	B	B	A	B	B	B	A	A	B	B	B	A	A	A	B	A	A	A	B	B	A	A	B	B	B	B	B	A	A	B	B	B	B	A	A	A	B	A	B	A	B	B	B	A	B	A
BTMU	1	124.502	B	B	B	A	B	B	B	A	A	B	B	B	A	A	A	B	A	A	A	B	B	A	A	B	B	B	B	B	A	A	B	B	B	B	A	A	A	B	A	B	A	B	B	B	A	B	A
BCPQ	1	125.231	B	B	B	A	B	B	B	A	A	-	B	B	A	A	A	B	A	A	A	B	B	A	A	B	B	B	B	B	A	A	B	B	B	B	A	-	A	B	B	B	A	B	B	B	A	B	A
ALXU	1	125.75	B	B	B	A	B	B	B	A	A	B	B	B	A	A	A	B	A	A	A	B	B	A	A	B	B	B	B	B	A	A	B	B	B	B	A	A	A	B	B	B	A	B	B	B	A	B	A
ALMD	1	125.99	B	B	B	A	B	B	B	A	A	B	B	B	A	A	A	B	A	A	A	B	B	A	A	B	B	B	B	B	A	A	B	B	B	B	A	A	A	B	B	B	A	B	B	B	A	B	A
BGHI	1	126.233	B	B	B	A	B	B	B	A	A	B	B	B	A	A	-	B	A	A	A	B	B	A	A	B	B	B	B	B	A	A	B	B	B	B	A	A	A	B	B	B	A	B	B	B	A	B	A
BYQR	1	126.719	B	B	B	A	B	B	B	A	A	B	B	B	A	A	A	B	A	A	A	B	A	A	A	B	B	B	B	B	A	A	B	B	B	B	A	A	A	B	B	B	A	B	B	B	A	B	A
AFWV	1	126.965	B	B	B	A	B	B	B	A	A	B	B	B	A	A	A	B	A	A	A	B	A	A	A	B	B	B	B	B	A	A	B	B	B	B	A	A	A	B	B	B	A	B	B	B	A	B	A
BEGQ	1	127.454	B	B	B	-	B	B	B	A	A	B	B	B	A	A	A	B	A	A	A	B	A	A	A	B	B	B	B	A	A	A	B	B	B	B	A	A	A	B	B	B	A	B	B	B	A	B	A
BXNR	1	127.723	B	B	B	A	B	B	B	A	A	B	B	B	A	A	A	B	A	A	A	B	-	A	A	B	B	B	B	A	A	A	B	B	B	B	A	A	-	B	B	B	A	B	B	B	A	B	A
AFPS	1	129.072	B	B	B	A	B	B	B	A	A	B	B	B	A	A	A	B	A	A	A	B	-	A	A	B	B	B	B	A	A	A	B	B	B	B	A	A	-	B	B	B	A	B	B	B	A	B	A
AZCK	1	129.563	B	B	B	A	B	B	B	A	A	B	B	B	A	A	A	B	A	A	A	B	A	B	A	B	B	B	B	A	A	A	B	B	B	B	A	A	-	B	B	B	A	B	B	B	A	B	B
BZQA	1	130.057	B	B	B	A	B	B	B	A	A	B	B	B	A	A	A	B	A	A	A	B	-	B	A	B	B	B	B	A	A	A	B	B	B	B	A	A	A	B	B	B	A	B	-	B	A	B	B
BYWD	1	130.555	B	B	B	A	B	B	B	A	A	B	B	B	A	A	A	B	A	A	A	B	-	B	A	B	B	B	B	A	A	A	B	B	B	B	A	A	A	B	B	B	A	B	B	B	A	-	B
BCWK	1	130.799	B	B	B	A	B	B	B	A	A	B	B	B	A	A	A	B	A	A	A	B	A	B	A	B	B	B	B	A	A	A	B	B	B	B	A	A	A	B	B	B	A	B	B	B	A	B	B
BLAV	1	131.038	B	B	B	A	B	B	B	A	A	B	B	B	A	A	A	B	A	A	A	B	A	B	A	B	B	B	B	A	A	A	B	B	B	B	A	A	A	B	B	B	A	B	B	B	A	B	B
AXLK	1	131.761	B	B	B	A	B	B	B	A	A	B	B	B	A	A	A	B	A	A	A	B	A	B	A	B	B	B	B	A	A	A	B	B	B	B	A	A	A	B	B	B	A	B	B	B	A	B	B
BSVD	1	132.487	B	B	B	A	B	B	B	A	A	B	B	B	A	A	A	B	A	A	A	B	A	B	A	B	B	B	B	A	A	A	B	B	B	B	A	A	-	B	B	B	A	B	B	B	A	B	B
ABLF	1	132.731	B	B	B	A	B	B	B	A	A	B	B	B	A	A	A	B	A	A	A	B	A	B	A	B	B	B	B	A	A	A	B	B	B	B	A	A	A	B	B	B	A	B	B	B	A	B	B
ASXT	1	132.977	B	B	B	A	B	B	B	A	A	B	B	B	A	A	A	B	A	A	A	B	A	B	A	B	B	B	B	A	A	A	B	B	B	B	A	A	A	B	B	B	A	B	B	B	A	B	B
AMZI	1	133.463	B	B	B	A	B	B	B	A	A	B	B	B	A	A	A	B	A	A	A	B	A	B	A	B	A	B	B	A	A	A	B	B	B	B	A	A	A	B	B	B	A	B	B	B	A	B	B
ALSE	1	133.7	B	B	B	A	B	B	B	A	A	B	B	B	A	A	A	B	A	A	A	B	A	B	A	B	A	B	B	A	A	A	B	B	B	B	A	A	A	B	B	B	A	B	B	B	A	B	B
AJBH	1	133.936	B	B	B	A	B	B	B	A	A	B	B	B	A	A	A	B	A	A	A	B	A	B	A	B	A	B	B	A	A	A	B	B	B	B	A	A	A	B	B	B	A	B	B	B	A	B	B
ALZI	1	135.172	B	B	B	A	B	B	B	A	A	B	B	B	A	A	A	B	A	A	A	B	A	B	A	B	A	B	B	A	A	A	B	B	B	B	A	A	A	B	B	B	A	B	B	B	A	B	B
ANUO	1	136.146	B	A	B	A	B	B	B	A	A	B	B	B	A	A	B	B	A	A	A	B	A	B	A	B	A	B	B	A	A	A	B	B	B	B	A	A	A	B	B	B	A	B	B	B	A	B	B
AFOK	1	136.386	B	A	B	A	B	B	B	A	A	B	B	B	A	A	B	B	A	A	A	B	A	B	A	B	A	B	B	A	A	A	B	B	B	B	A	A	A	B	B	B	A	B	B	B	A	B	B
AWEG	1	136.624	B	A	B	A	B	B	B	A	A	B	B	B	A	A	B	A	A	A	A	B	A	B	A	B	A	B	B	A	A	A	B	B	B	B	A	A	A	B	B	B	A	B	B	B	A	B	B
BKTU	1	141.204	B	A	B	A	B	B	B	A	-	B	B	B	A	A	B	A	A	A	A	B	A	B	A	A	A	B	A	A	A	A	B	B	B	A	A	B	A	B	B	B	A	B	B	B	B	B	B
BYAR	1	142.465	B	A	B	A	B	B	B	A	A	B	B	B	A	A	B	A	A	A	A	B	A	B	A	A	A	B	A	A	A	A	B	B	B	A	B	B	A	B	B	B	A	A	B	B	B	B	B
AISM	1	142.704	B	A	B	A	B	B	B	A	A	B	B	B	A	A	B	A	A	A	A	B	A	B	A	A	A	B	A	A	A	A	B	B	B	A	B	B	A	B	B	B	A	A	B	B	B	B	B
AWGH	1	142.945	B	A	B	A	B	B	B	A	A	B	B	B	A	A	B	A	A	A	A	B	A	B	A	A	A	B	A	A	A	A	B	B	B	A	B	B	-	B	B	B	A	A	B	B	B	B	B
AZNF	1	143.689	B	A	B	B	B	B	B	A	A	B	B	B	A	A	B	A	A	A	A	B	A	B	A	A	A	B	A	A	-	A	B	B	B	A	B	B	-	B	B	B	-	A	B	B	B	B	B
BCHR	1	143.937	B	A	B	B	B	B	B	A	A	B	B	B	A	A	B	A	A	A	A	B	A	B	A	A	A	B	A	A	A	A	B	B	B	A	B	B	A	B	B	B	A	A	B	B	B	B	B
BNVF	1	144.199	-	A	B	B	B	B	B	A	A	B	B	B	A	A	B	A	A	A	A	B	A	B	A	A	A	B	A	A	A	A	B	B	B	A	B	B	-	B	B	B	A	A	B	B	B	B	B
AUFA	2	0	B	A	-	A	A	A	A	A	A	A	B	A	A	B	B	B	B	B	B	B	B	B	A	A	B	A	B	A	A	-	B	B	A	-	B	B	-	A	-	B	B	B	A	B	-	A	B
AFNT	2	0.776	B	A	A	A	A	A	A	A	A	A	B	A	A	B	B	B	B	B	B	B	B	B	A	A	B	A	A	A	A	A	B	B	A	-	B	B	A	A	-	B	B	B	A	B	B	A	B
BCYC	2	1.506	B	A	A	A	A	A	A	A	A	A	B	A	A	B	B	B	B	B	B	B	B	B	A	A	B	A	A	A	A	A	B	B	A	-	B	B	A	A	-	B	B	B	A	B	A	A	B
BLFN	2	1.745	B	A	A	A	A	A	A	A	A	A	B	A	A	B	B	B	B	B	B	B	B	B	A	A	B	A	A	A	A	A	B	B	A	-	B	B	A	A	-	B	B	B	A	B	A	A	B
BHZR	2	1.985	B	A	A	A	A	A	A	A	A	A	B	A	A	B	B	B	B	B	B	B	B	B	A	A	B	A	A	A	A	A	B	B	A	-	B	B	A	A	-	B	B	B	A	B	A	A	B
BUJY	2	2.973	B	A	A	A	A	A	A	A	A	A	B	A	A	B	B	B	B	B	B	B	B	B	A	A	B	A	A	A	A	A	B	B	A	-	B	B	A	A	-	B	B	B	A	-	A	A	B
BOMT	2	3.746	B	A	A	A	A	A	A	A	A	A	B	A	A	B	B	B	B	B	B	B	B	B	A	A	B	A	A	A	A	A	B	B	A	-	B	B	A	A	-	B	B	B	A	-	A	A	B
ACCF	2	4.497	B	A	A	A	A	A	A	A	A	A	B	A	A	B	B	B	B	B	B	B	B	B	A	A	B	A	A	A	A	A	B	B	A	-	B	B	A	A	-	B	B	B	A	-	A	A	B
BDTJ	2	4.498	B	A	A	A	A	A	A	A	A	A	B	A	A	B	B	B	B	B	B	B	B	B	A	A	B	A	A	A	A	A	B	B	A	-	B	B	A	A	-	B	B	B	A	-	A	A	B
BHGD	2	4.739	B	A	A	A	A	A	A	A	A	A	B	A	A	B	B	B	B	B	B	B	B	B	A	A	B	A	A	A	A	A	B	B	A	-	B	B	-	A	-	B	B	B	A	-	A	A	B
BDYI	2	4.983	B	A	A	A	A	A	A	A	A	A	B	A	A	B	B	B	B	B	B	B	B	B	A	A	B	A	A	A	A	A	B	B	A	-	B	B	A	A	-	B	B	B	A	-	A	A	B
AKCT	2	5.231	B	A	A	A	A	A	A	A	A	B	B	A	A	B	B	B	B	B	B	B	B	B	A	A	B	A	A	A	A	A	B	B	A	-	B	B	-	A	-	B	B	B	A	-	-	A	B
AORD	2	5.734	B	A	A	A	A	A	A	A	A	B	B	A	A	B	B	B	B	B	B	B	B	B	A	A	B	A	A	A	A	A	B	B	A	-	B	B	A	A	-	B	B	B	A	-	A	A	B
AJFQ	2	5.981	B	A	A	A	A	A	A	A	A	B	B	A	A	B	B	B	B	B	B	B	B	B	A	A	B	A	A	A	A	A	B	B	A	-	B	B	-	A	-	B	B	B	A	-	A	A	B
AHLZ	2	6.225	B	A	A	A	A	A	A	A	A	B	B	A	A	B	B	B	B	B	B	B	B	B	A	A	B	A	A	A	A	A	B	B	A	-	B	B	A	A	-	B	B	B	A	-	A	A	B
AUGC	2	6.488	B	A	A	A	A	A	A	A	A	B	B	A	A	B	B	B	B	B	B	B	B	B	A	A	B	A	A	A	A	A	B	B	A	-	B	B	A	A	-	B	B	B	A	-	A	A	B
BHHE	2	7.751	B	A	A	A	A	-	A	-	A	B	B	A	A	B	B	B	B	B	B	B	B	B	A	A	B	A	A	A	A	A	B	B	A	-	B	B	A	A	-	B	B	B	A	-	-	A	B
CANX	2	8.032	B	A	A	A	A	A	A	A	A	-	B	A	A	B	B	B	B	B	B	B	B	B	A	A	B	A	A	A	A	A	B	B	A	-	B	B	A	A	-	B	B	B	A	-	A	A	-
AKMK	2	9.071	B	A	A	A	A	A	A	A	A	B	B	A	A	B	B	B	B	B	B	B	B	B	A	A	B	A	A	A	A	A	A	B	A	-	B	B	A	A	-	B	B	B	A	-	A	A	B
BHXM	2	9.312	B	A	A	A	A	A	A	A	A	B	B	A	A	B	B	B	B	B	B	B	B	B	A	A	B	A	A	A	A	A	A	B	A	-	B	B	A	A	-	B	B	B	A	-	A	A	B
BHWQ	2	9.56	B	A	A	B	A	A	A	A	-	B	B	A	A	B	B	B	B	B	B	B	B	B	A	A	B	A	A	A	A	A	A	B	A	-	B	B	-	A	-	B	B	B	A	-	A	A	B
BUUU	2	10.307	B	A	A	B	A	A	A	A	A	B	B	A	A	B	B	B	B	B	B	B	B	B	A	A	B	A	A	A	A	A	A	B	A	-	B	B	A	A	-	B	B	B	A	-	-	A	B
BRSL	2	10.803	B	A	A	B	A	A	A	A	A	B	B	A	A	B	A	B	B	B	B	B	B	B	A	A	B	A	A	A	A	A	A	B	A	-	B	B	A	A	-	B	B	B	A	-	A	A	B
AVGS	2	11.539	B	A	A	B	A	A	A	A	A	B	B	A	A	B	A	B	B	B	B	B	B	B	A	A	B	A	A	A	A	A	A	B	A	-	B	B	A	A	-	B	B	B	A	-	A	A	B
AXZV	2	12.035	B	A	A	B	A	A	A	A	A	B	B	A	A	B	A	B	B	B	B	B	B	B	A	A	B	A	A	A	A	A	A	B	A	-	A	B	A	A	-	B	B	B	A	-	A	A	B
AKVC	2	12.284	B	A	A	B	A	A	A	A	A	B	B	A	A	B	A	B	B	B	B	B	B	B	A	A	B	A	A	A	A	A	A	B	A	-	A	B	A	A	-	B	B	B	A	B	A	A	B
BVMA	2	12.764	B	A	A	B	A	A	A	A	A	B	B	A	A	B	A	B	B	B	B	B	B	B	A	A	B	A	A	A	A	A	A	B	A	-	A	B	A	A	-	B	B	B	A	B	A	A	B
ALIB	2	13.258	B	A	A	B	A	A	A	A	A	B	B	A	A	B	A	B	B	B	B	B	B	B	A	A	B	A	A	A	A	A	A	B	A	-	A	B	A	A	-	B	B	B	A	B	A	A	B
ASLX	2	13.502	B	A	A	B	A	A	A	A	A	B	B	A	A	B	A	B	B	B	B	B	B	B	A	A	B	A	A	A	A	A	A	B	A	-	A	B	A	A	-	B	B	B	A	B	A	A	B
BYJN	2	13.76	B	A	A	B	A	A	A	A	A	B	B	A	B	B	A	B	B	B	B	B	B	B	A	A	B	A	A	A	A	A	A	B	A	-	A	B	A	A	-	B	B	B	A	B	A	A	B
BSOW	2	14.486	B	A	A	B	A	A	A	A	A	B	B	A	B	B	A	B	B	B	B	B	B	B	A	A	B	A	A	A	A	A	A	B	A	-	A	B	A	A	-	B	B	B	A	B	A	A	B
CCKP	2	14.736	B	A	A	B	A	A	A	A	A	B	B	A	B	B	A	B	B	B	B	B	B	B	A	A	B	A	A	A	A	A	A	B	A	-	A	B	A	A	-	B	B	B	A	B	A	A	B
BKEU	2	14.737	B	A	A	B	A	A	A	A	A	B	B	A	B	B	A	B	B	B	B	B	B	B	A	A	B	A	A	A	A	A	A	B	A	-	A	B	A	A	-	B	B	B	A	B	A	A	B
AIYO	2	14.984	B	A	A	B	A	A	A	A	A	B	B	A	B	B	A	B	B	B	B	B	B	B	A	A	B	A	A	A	A	A	A	B	A	-	A	B	A	A	-	B	B	B	A	B	A	A	B
BJAP	2	15.238	B	A	A	B	A	A	A	A	A	B	B	A	B	B	A	B	B	B	B	B	B	B	A	A	B	A	A	A	A	A	A	B	A	-	A	B	A	A	-	B	B	B	A	B	A	A	B
ANEX	2	15.48	B	A	A	B	A	A	A	A	A	B	B	A	B	B	A	B	B	B	B	B	B	B	A	A	B	A	A	A	A	A	A	B	A	-	A	B	A	A	-	B	B	B	A	B	A	A	B
BKBO	2	15.971	B	A	A	B	A	A	A	A	A	B	B	A	B	B	A	B	B	B	B	B	B	B	A	A	B	A	A	A	A	A	A	B	A	-	A	B	A	A	-	B	B	B	A	B	A	A	B
AYHR	2	16.216	B	A	A	B	A	A	A	A	A	B	B	A	B	B	A	B	B	B	B	B	B	B	A	A	B	A	A	A	A	A	A	B	A	-	A	B	A	A	-	B	B	B	A	B	A	A	B
BGKD	2	16.484	B	A	A	B	A	A	A	A	A	B	B	A	B	B	A	B	B	B	B	B	B	B	A	A	B	A	A	A	A	A	A	B	A	-	A	B	A	A	-	B	B	B	A	B	A	A	B
ALMW	2	16.725	B	A	A	B	A	A	A	A	A	B	B	A	B	B	A	B	B	B	B	B	B	B	A	A	B	A	A	A	A	A	A	B	A	-	A	B	A	A	-	B	B	B	A	B	A	A	B
ASWA	2	16.965	B	A	A	B	A	A	A	A	A	B	B	A	B	B	A	B	B	B	B	B	B	B	A	A	B	A	A	A	A	A	A	B	A	-	A	B	A	A	-	B	B	B	A	B	A	A	B
AQIT	2	17.482	B	A	A	B	A	A	A	A	A	B	B	A	B	B	A	B	B	B	B	B	B	B	A	A	B	A	A	A	A	A	A	B	A	-	A	B	A	A	-	B	B	B	A	B	A	A	B
AQBC	2	17.483	B	A	A	B	A	A	A	A	A	B	B	A	B	B	A	B	B	B	B	B	B	B	A	A	B	A	A	A	A	A	A	B	A	-	A	B	A	A	-	B	B	B	A	B	A	A	B
AKGA	2	18.01	B	A	A	B	A	A	A	A	-	B	B	-	B	B	A	B	B	B	B	B	B	B	A	A	B	A	A	A	A	A	B	B	-	-	A	B	A	A	-	B	B	B	-	B	A	A	B
ATYF	2	18.277	B	A	A	B	A	A	A	A	A	B	B	A	B	B	A	B	B	B	B	B	B	B	A	A	B	A	A	A	A	A	B	B	A	-	A	B	A	A	-	B	B	B	A	B	A	A	B
CCIL	2	19.564	B	A	A	B	A	A	A	A	A	B	B	A	A	B	A	B	B	B	B	B	B	B	A	A	B	A	A	A	B	A	B	B	A	-	A	B	A	A	-	B	B	B	A	B	A	A	B
AGZD	2	19.827	B	A	A	B	-	A	A	A	-	B	B	A	A	B	A	B	B	B	B	B	B	B	A	A	B	A	A	A	B	A	B	B	-	-	A	B	-	A	-	B	B	B	-	B	-	A	B
AVXF	2	19.828	B	A	A	B	A	A	A	A	A	B	B	A	A	B	A	B	B	B	B	B	B	B	A	A	B	A	A	A	B	A	B	B	A	B	A	B	A	A	-	B	B	B	A	B	A	A	B
BINN	2	20.072	B	A	A	B	A	A	A	A	A	B	B	A	A	B	A	B	B	B	B	B	B	B	A	A	B	A	A	A	B	A	B	B	A	-	A	B	A	A	-	B	B	B	A	B	A	A	B
BIHL	2	20.605	B	A	A	B	A	A	A	A	A	B	B	A	A	B	A	B	B	B	B	B	B	B	A	A	B	A	A	A	B	A	B	B	A	-	A	B	A	A	-	B	B	B	A	B	A	A	B
BBJA	2	20.859	B	A	A	B	A	A	A	A	A	B	B	A	A	B	A	A	B	B	B	B	B	B	A	A	B	A	A	A	B	A	B	B	A	-	A	B	A	-	-	B	B	B	A	B	A	A	B
ALLT	2	21.357	B	A	-	B	A	A	A	A	A	B	B	A	A	B	A	A	B	B	B	B	B	B	A	A	B	A	A	A	B	A	B	B	A	B	A	B	A	A	-	B	B	B	A	B	A	A	B
CAIF	2	21.863	B	A	-	B	A	A	A	A	A	B	B	A	A	B	A	A	B	B	B	B	B	B	A	A	B	A	A	A	B	A	B	B	A	B	A	B	A	A	-	B	B	B	A	B	A	A	B
BBNM	2	22.112	B	A	-	B	A	A	A	A	A	B	B	A	A	B	A	A	B	B	B	B	B	B	A	A	B	A	A	A	B	A	B	B	A	B	A	B	A	A	-	B	B	B	A	B	A	A	B
AYOW	2	23.379	B	A	-	B	A	A	A	A	A	B	B	A	A	B	A	A	B	B	B	B	A	B	A	A	B	A	A	A	B	A	B	B	A	B	A	B	A	A	-	B	B	B	A	B	A	A	B
BKRE	2	23.877	B	A	-	B	A	A	A	A	A	B	B	A	A	B	A	A	B	B	B	B	A	B	A	A	B	A	A	A	B	A	B	B	A	B	A	B	A	A	-	B	B	B	A	B	A	A	B
AFYZ	2	24.371	B	A	-	B	A	A	A	A	A	B	B	A	A	B	A	A	B	B	B	B	A	B	A	A	B	A	A	A	B	A	B	B	A	B	A	B	-	A	-	B	B	B	A	B	A	A	B
BNEQ	2	24.636	B	A	-	B	A	A	A	A	A	B	B	A	A	B	A	A	B	B	B	B	A	B	A	B	B	A	A	A	B	A	B	B	A	B	A	B	A	A	-	B	B	B	A	B	A	A	B
BJXR	2	26.426	B	A	-	B	A	A	A	A	A	B	B	A	A	B	A	A	B	B	A	B	A	B	A	B	B	A	A	A	B	-	B	B	A	B	A	B	A	A	-	B	B	B	A	B	A	A	B
BKLR	2	26.691	B	A	-	B	A	A	A	A	A	B	B	A	A	B	A	A	B	B	A	B	A	B	A	B	B	A	A	A	B	A	B	B	A	-	A	B	A	A	-	B	B	B	A	B	A	A	B
AFGQ	2	27.68	B	A	-	B	A	A	A	A	A	B	B	A	A	B	A	A	B	B	A	B	A	B	A	B	B	A	A	A	B	A	B	B	A	B	A	B	A	A	-	B	B	B	A	B	A	A	B
BCLB	2	27.948	B	A	-	B	A	A	A	A	A	B	B	A	A	B	A	A	B	B	A	B	A	B	A	B	B	A	A	A	B	A	B	B	A	A	A	B	A	A	-	B	B	B	A	B	A	A	B
AXAE	2	28.191	A	A	-	B	A	A	A	A	A	B	B	A	A	B	A	A	B	B	A	B	A	B	A	B	B	A	A	A	B	A	B	B	A	A	A	B	A	A	-	B	B	B	A	B	A	A	B
AXFR	2	28.684	A	A	-	B	A	A	A	A	A	B	B	A	A	B	A	A	B	B	A	B	A	B	A	B	B	A	A	A	B	A	B	B	A	A	A	B	A	A	-	B	A	B	A	B	A	A	B
AFWD	2	29.19	A	A	-	B	A	A	A	A	A	B	B	A	A	B	A	A	B	B	A	B	A	B	A	B	B	A	A	A	B	A	B	B	A	-	A	B	A	A	-	B	A	B	A	B	A	A	B
AZKZ	2	29.693	A	A	-	B	A	A	A	A	A	B	B	A	A	B	A	A	B	B	A	B	A	B	A	B	B	A	A	A	B	A	B	B	A	A	A	B	A	A	-	B	A	B	A	B	A	A	B
AUEG	2	30.711	A	A	-	B	A	A	A	A	A	B	B	A	A	-	A	A	B	B	A	-	A	B	A	B	B	A	A	A	B	A	B	B	A	B	A	B	A	A	-	B	A	B	A	B	A	A	B
CAKZ	2	31.463	A	B	-	B	A	A	A	A	A	B	B	A	A	B	A	A	B	B	A	B	A	B	A	B	B	A	A	A	B	A	B	B	A	B	A	B	A	A	-	B	A	B	A	B	A	A	B
AAAH	2	31.464	A	B	-	B	A	A	A	A	A	B	B	A	A	B	A	A	B	B	A	B	A	B	A	B	B	A	A	A	B	A	B	B	A	B	A	B	A	A	-	B	A	B	A	B	A	A	B
BJJF	2	31.706	A	B	-	B	A	A	A	A	A	B	B	A	A	A	A	A	B	B	A	B	A	B	A	B	B	A	A	A	B	A	B	B	A	B	A	B	A	A	-	B	A	B	A	B	A	A	B
AOGA	2	31.707	A	B	-	B	A	A	A	A	A	B	B	A	A	A	A	A	B	B	A	B	A	B	A	B	B	A	A	A	B	A	B	B	A	B	A	B	A	A	-	B	A	B	A	B	A	A	B
AKQN	2	31.957	A	B	-	B	A	A	A	A	-	B	B	A	A	A	A	A	B	B	A	B	A	B	A	B	B	A	-	A	B	A	B	B	A	B	A	B	A	A	-	B	A	B	A	A	A	A	B
BHKO	2	32.781	A	B	A	B	A	A	A	A	A	B	B	A	A	A	A	A	B	B	A	B	A	B	-	B	B	A	A	-	B	A	B	B	A	B	A	B	-	A	-	B	A	B	A	A	-	A	B
AABA	2	33.308	A	B	A	B	A	A	A	B	A	B	B	A	A	A	A	A	B	B	A	B	A	B	A	B	B	A	A	A	B	A	B	B	A	B	A	B	A	A	-	B	A	B	A	A	A	A	B
ABPF	2	33.56	A	B	A	B	A	A	A	B	A	B	B	A	A	A	A	A	B	B	A	B	A	B	A	B	B	A	A	A	B	A	B	B	A	B	A	B	A	A	-	B	A	B	A	A	A	A	B
CAMP	2	34.053	A	B	A	B	A	A	A	B	A	B	B	A	A	A	A	A	B	B	A	B	A	B	A	B	B	A	A	A	B	A	B	B	A	B	A	B	A	A	-	B	A	B	A	B	A	A	B
BGXY	2	34.302	A	B	A	B	A	A	A	B	A	B	B	A	A	A	A	A	B	B	A	B	A	B	A	B	B	A	A	A	B	A	B	B	A	B	A	B	A	A	-	B	A	B	A	B	A	A	B
AVHF	2	34.545	A	B	A	B	A	A	A	B	A	B	B	A	A	A	A	A	B	B	A	B	A	B	A	B	B	A	A	A	B	A	B	B	A	B	A	B	A	A	-	B	A	B	A	B	A	A	B
AQDQ	2	34.788	A	B	A	B	A	A	A	B	A	B	B	A	A	A	A	A	B	B	A	B	A	B	A	B	B	A	A	A	B	A	B	B	A	B	A	B	A	A	-	B	A	B	A	B	A	A	B
AGAR	2	35.275	A	B	A	B	B	A	A	B	A	B	B	A	A	A	A	A	B	B	A	B	A	B	A	B	B	A	A	A	B	A	B	B	A	B	A	B	A	A	-	B	A	B	A	B	A	A	B
BCOY	2	35.781	A	B	A	B	A	A	A	B	-	A	B	A	A	A	A	A	B	B	A	B	A	B	A	B	B	A	A	A	B	A	B	B	A	B	A	B	A	A	-	B	A	B	A	B	A	A	B
BDIN	2	36.54	A	B	A	B	A	A	A	B	A	A	B	A	A	A	A	A	B	B	A	B	A	B	A	B	B	A	A	A	B	A	B	B	A	B	A	B	A	A	-	B	A	B	A	B	A	A	B
ANAQ	2	36.792	A	B	A	B	A	A	A	B	A	A	B	A	A	A	A	A	B	B	A	B	A	B	A	B	B	A	A	A	B	A	B	B	A	B	A	B	A	A	-	B	A	B	A	B	A	A	B
BDZW	2	37.285	A	B	A	B	A	A	A	B	A	A	B	A	A	A	A	A	B	B	A	B	A	B	A	B	B	A	A	A	B	A	B	B	A	B	B	B	A	A	-	B	A	B	A	B	A	A	B
ATWN	2	38.018	A	B	A	B	A	A	A	B	A	A	B	A	A	A	A	A	B	B	A	B	A	B	A	B	B	A	A	A	B	A	B	B	A	B	B	B	A	A	-	B	A	B	A	B	A	A	B
ALOF	2	40.362	A	B	A	B	A	A	B	B	A	B	B	A	A	A	A	A	B	-	A	B	A	B	A	B	B	A	A	B	B	A	B	B	A	B	B	B	-	A	-	B	A	B	A	B	A	A	B
CBEE	2	40.618	A	B	A	B	A	A	B	B	A	B	B	A	A	A	A	A	B	-	A	B	A	B	A	B	B	A	A	B	B	A	B	B	A	B	B	B	A	A	-	B	A	A	A	B	A	A	B
BHSQ	2	41.122	A	B	A	B	B	A	B	B	A	B	B	A	A	A	A	A	B	-	A	B	A	B	A	B	B	A	A	B	B	A	B	B	A	B	B	A	A	A	-	B	A	A	A	B	A	A	B
BBVW	2	41.872	A	B	A	B	B	A	B	B	A	B	B	A	A	A	A	A	B	-	A	B	A	B	A	B	B	A	A	B	B	B	B	B	A	B	B	A	A	A	-	B	A	A	A	B	A	A	B
BVKO	2	42.358	A	B	A	A	B	A	B	B	A	B	B	A	A	A	A	A	B	B	A	B	A	B	A	B	B	A	A	B	B	A	B	B	A	B	B	A	A	A	-	B	A	A	A	B	A	A	B
AREY	2	42.6	A	B	A	A	B	A	B	B	A	B	B	A	A	A	A	A	B	B	A	B	A	B	A	B	B	A	A	B	B	A	B	B	A	B	B	A	A	A	-	B	A	A	A	B	A	A	B
AJSY	2	42.843	A	B	A	A	B	A	B	B	A	B	B	A	A	A	A	A	B	B	A	B	A	B	A	B	B	A	A	B	B	A	B	B	A	B	B	A	A	A	-	B	A	A	A	B	A	A	B
BVZJ	2	43.093	A	B	A	A	B	A	B	B	A	B	B	A	A	A	B	A	B	B	A	B	A	B	A	B	B	A	A	B	B	A	B	B	A	B	B	A	-	A	-	B	A	A	A	B	A	A	B
BIQQ	2	43.342	A	B	A	A	B	A	B	B	A	B	B	A	A	A	B	A	B	B	A	B	A	B	A	B	B	A	A	B	B	A	B	B	A	B	B	A	A	A	-	B	A	A	A	B	A	A	B
AVRM	2	43.83	A	B	A	A	B	A	B	B	A	B	B	A	A	A	B	A	B	B	A	B	A	B	A	B	B	A	A	B	B	A	B	B	A	B	B	A	A	A	-	B	A	A	A	B	A	A	B
BYVB	2	44.083	A	B	A	A	B	A	B	B	A	B	B	A	A	A	B	A	B	B	A	B	A	B	A	B	B	A	A	B	B	A	B	B	A	B	B	A	A	A	-	B	A	A	A	B	A	A	B
BQZV	2	45.057	A	B	A	A	B	A	B	B	A	B	B	A	A	A	B	A	B	B	A	B	A	B	A	B	B	A	A	B	B	A	B	B	A	B	B	A	A	A	-	B	A	A	A	A	A	A	B
BLOS	2	45.545	A	B	A	A	B	A	B	B	A	B	B	A	A	A	B	A	B	B	A	B	A	B	A	B	B	A	A	-	B	A	B	B	A	B	B	A	-	A	-	B	A	A	A	A	A	A	B
AXLI	2	45.788	A	B	A	A	B	A	B	B	A	B	B	A	A	A	B	A	B	B	A	B	A	B	A	B	B	A	A	B	B	A	B	B	A	B	B	A	-	A	-	B	A	A	A	A	A	A	B
AGGO	2	46.033	A	B	A	A	B	A	B	B	A	B	B	A	A	A	B	A	B	B	A	B	A	B	A	B	B	A	A	B	B	A	B	B	A	B	B	A	A	A	-	B	A	A	A	A	A	A	B
AIKR	2	46.291	A	B	A	-	B	A	B	B	A	B	B	A	A	A	B	A	B	B	A	A	A	B	A	B	B	A	-	B	B	A	B	B	A	B	B	A	-	A	-	B	A	A	A	A	A	A	B
AQEI	2	46.544	A	B	A	A	B	A	B	B	A	A	B	A	A	A	B	A	B	B	A	A	A	B	A	B	B	A	A	B	B	A	B	B	A	B	B	A	A	A	-	B	A	A	A	A	A	A	B
ANSU	2	47.058	A	B	A	A	B	A	B	B	A	A	B	A	A	A	B	A	B	B	A	A	A	B	A	B	B	A	A	B	A	A	B	B	A	A	B	A	-	A	-	B	A	A	A	A	A	A	B
CAQS	2	48.097	A	B	A	A	B	A	B	B	B	A	B	A	A	A	B	A	B	B	A	A	A	B	A	B	B	A	A	B	A	A	B	B	A	A	B	A	A	A	-	B	A	A	A	A	A	A	B
BTEP	2	48.578	A	B	A	A	B	A	B	B	B	A	B	A	A	A	B	A	B	B	A	A	A	B	A	B	B	A	A	B	A	A	B	B	A	A	B	A	A	A	-	A	A	A	A	A	A	A	B
AIFL	2	50.348	A	B	A	A	B	A	A	B	B	A	B	A	A	A	B	A	B	A	A	A	A	B	A	B	B	A	A	B	A	A	B	B	A	A	B	A	A	A	-	A	A	A	A	A	A	A	B
AKCY	2	50.587	A	B	A	A	B	A	A	B	B	A	B	A	A	A	B	A	B	A	A	A	A	B	A	B	B	A	A	B	A	A	B	B	A	A	B	A	A	A	-	A	A	A	A	A	A	A	B
AKPR	2	51.071	A	B	A	A	B	A	A	B	B	A	B	A	A	A	B	A	B	A	A	A	B	B	A	B	B	A	A	B	A	A	B	B	A	A	B	A	A	A	-	A	A	A	A	A	A	A	B
BBKY	2	51.317	A	B	A	A	B	A	A	B	B	A	B	A	A	A	B	A	B	A	A	A	B	B	A	B	B	A	-	B	A	A	B	B	A	A	B	A	A	A	-	A	A	A	A	A	A	A	B
AITB	2	51.589	A	B	A	A	B	A	A	B	B	A	B	A	A	A	B	A	B	A	A	A	B	B	A	B	B	A	A	B	A	A	B	B	A	A	B	A	A	A	-	A	A	A	A	A	A	A	B
BHHC	2	52.319	A	B	A	A	B	A	-	B	B	A	B	A	A	A	B	A	B	A	A	A	B	B	A	B	B	A	A	B	A	A	B	B	A	A	B	A	A	A	-	A	A	A	A	A	A	A	B
CAGS	2	52.572	A	B	A	A	B	A	-	B	B	A	B	A	A	A	B	A	B	A	A	A	B	B	A	B	B	A	A	B	A	A	B	B	A	A	B	A	A	A	-	A	A	A	A	A	A	A	B
AVKH	2	53.055	A	B	A	A	B	A	-	B	B	A	B	A	A	A	B	A	B	A	A	A	B	B	A	B	B	A	A	B	A	A	B	B	A	A	B	A	A	A	-	A	A	A	A	A	A	A	B
AHAE	2	53.807	A	B	A	A	B	A	-	B	B	A	B	A	A	A	B	A	B	A	A	A	A	B	A	B	B	A	A	B	A	A	A	B	A	A	B	A	-	A	B	A	A	A	A	A	A	A	B
ANCA	2	54.064	A	B	A	A	B	A	-	B	B	A	B	A	-	A	B	A	B	-	A	A	A	B	A	B	B	A	A	B	A	A	A	B	A	A	B	A	A	A	B	A	A	A	A	A	A	A	B
AJJX	2	54.313	A	B	A	A	B	A	-	B	B	A	B	A	A	A	B	A	B	A	A	A	A	B	A	B	B	A	A	B	A	A	A	B	A	A	B	A	A	A	B	A	A	A	A	A	A	A	B
AMRF	2	54.572	A	B	A	A	B	A	-	B	B	A	B	A	A	A	B	A	B	A	A	A	A	B	A	B	B	A	A	B	A	A	A	B	A	A	B	A	A	A	B	A	A	A	A	A	A	A	B
BAAF	2	55.606	A	B	A	A	B	A	-	B	B	A	A	A	A	A	B	A	B	A	A	A	A	B	A	B	B	A	A	B	A	A	A	B	A	A	B	A	A	A	B	A	A	A	A	A	A	A	B
AVIV	2	56.099	A	B	A	A	B	A	-	B	B	A	A	A	A	A	B	A	B	A	A	A	A	B	A	B	B	A	A	B	A	A	A	B	-	A	B	A	-	A	B	A	A	A	A	A	A	A	B
AZYT	2	56.351	A	B	A	A	B	A	-	B	B	A	A	A	A	A	B	A	B	A	A	A	A	B	A	B	B	A	A	B	A	A	A	B	A	A	B	A	A	A	B	A	A	A	A	A	A	A	B
BMZP	2	57.095	A	B	A	A	B	A	-	B	B	A	B	A	A	A	B	A	B	A	A	A	A	B	A	B	B	A	A	B	A	A	A	B	A	A	B	A	A	A	B	A	A	A	A	A	A	A	B
BQRV	2	57.342	A	B	A	A	B	A	-	B	B	A	B	A	A	A	B	A	B	A	A	A	A	B	A	B	B	A	A	B	A	A	A	B	A	A	B	A	A	A	B	A	A	A	A	A	A	A	B
AHPO	2	57.833	A	B	A	A	B	A	-	B	B	A	B	A	A	A	B	A	B	A	A	A	A	B	A	B	B	A	A	B	A	A	A	B	A	A	B	A	A	A	B	A	A	A	A	A	A	A	B
AQZT	2	58.078	A	B	B	A	B	A	-	B	B	A	B	A	A	A	B	A	B	A	A	A	A	B	A	B	-	A	A	B	A	A	A	B	A	A	B	A	-	A	B	A	A	A	A	A	A	A	B
BDKZ	2	58.826	A	B	B	A	B	A	-	B	B	A	B	A	B	A	B	A	B	A	A	A	A	B	A	B	-	A	A	B	A	A	A	B	A	A	B	A	A	A	B	A	B	A	A	A	-	A	B
AFHN	2	59.072	A	B	B	A	B	A	-	B	B	A	B	A	B	A	B	A	B	A	A	A	A	B	A	B	-	A	A	B	A	A	A	B	A	A	B	A	A	A	B	A	B	A	A	A	A	A	B
ARTK	2	59.073	A	B	B	A	B	-	-	B	B	A	B	A	B	A	B	A	B	A	A	A	A	B	A	B	-	A	A	B	-	A	A	B	A	A	B	A	A	A	B	A	B	A	A	A	A	A	B
AMGP	2	59.339	A	B	B	A	B	A	-	B	B	A	B	A	B	A	B	A	B	A	A	A	A	B	A	B	-	A	A	B	A	A	A	B	A	A	B	A	A	A	B	A	B	A	A	A	B	A	B
BCDJ	2	59.582	A	B	B	A	B	A	-	B	B	A	B	A	B	A	B	A	B	B	A	A	A	B	A	B	-	A	A	B	A	A	A	B	A	A	B	A	A	A	B	A	B	A	A	A	B	A	B
BXGJ	2	59.836	A	B	B	A	B	A	-	B	B	A	B	-	B	A	B	A	B	B	A	A	A	B	A	B	-	A	A	B	A	A	A	B	A	A	B	A	A	A	B	A	B	A	A	A	B	A	B
ALMX	2	60.115	A	B	B	A	B	A	-	B	B	A	B	A	B	A	B	A	B	B	A	A	A	B	A	B	-	A	A	B	A	A	A	B	A	A	B	A	-	A	B	A	B	A	A	A	B	A	B
APHA	2	60.611	A	B	B	B	B	A	-	B	B	A	B	A	B	A	B	A	B	B	A	A	A	B	A	B	-	A	A	B	A	A	A	B	A	A	B	A	A	A	B	A	B	A	A	A	B	A	B
CBQP	2	60.856	A	B	B	B	B	A	-	B	B	A	B	A	B	A	B	A	B	B	A	A	A	B	A	B	-	A	A	B	A	A	A	B	A	A	B	A	A	A	B	A	B	A	A	A	B	A	B
BGKF	2	62.888	A	B	B	B	B	A	-	B	B	A	B	A	B	A	B	A	B	B	A	A	A	A	A	B	-	A	A	B	A	A	A	B	A	A	B	A	A	A	B	A	B	A	A	A	B	A	A
ANCL	2	63.135	A	B	B	B	B	A	-	B	B	-	B	A	B	A	B	A	B	B	A	B	A	A	A	B	-	A	A	B	A	A	A	B	A	A	B	A	A	A	B	A	B	A	A	A	B	A	A
BEDH	2	63.394	A	B	B	B	B	A	-	B	B	A	B	A	B	A	B	A	B	B	A	B	A	A	A	B	-	A	A	B	A	A	A	B	A	A	B	A	A	A	B	A	B	A	A	A	B	A	A
BYEY	2	64.146	A	B	B	B	B	A	-	B	B	A	B	A	B	A	B	A	B	B	A	B	A	A	B	B	-	A	A	B	A	A	A	B	A	A	B	A	A	A	B	A	B	A	A	A	B	A	A
AZTW	2	64.398	A	B	B	A	B	A	-	B	B	A	B	A	B	A	B	A	B	B	A	B	A	A	B	B	-	A	A	B	A	A	A	B	A	-	B	A	A	A	B	A	B	A	A	A	B	A	A
ANHR	2	64.639	A	B	B	A	B	A	-	B	B	A	B	A	B	A	B	A	B	B	A	B	A	A	B	B	-	A	A	B	A	A	A	B	A	-	B	A	A	A	B	A	B	A	A	A	B	A	A
BKYO	2	64.883	A	B	B	A	B	A	-	B	B	A	B	A	B	A	B	A	B	B	A	B	A	A	B	B	-	A	A	B	A	A	A	B	A	-	B	A	A	A	B	A	B	A	A	A	B	A	A
BICI	2	65.142	A	B	B	A	B	A	-	B	B	A	B	A	B	A	B	A	B	B	A	B	A	A	B	B	-	A	A	B	A	A	A	B	A	-	B	A	A	A	B	A	B	A	A	A	B	A	A
AOMN	2	65.878	A	B	B	A	B	A	-	B	B	A	B	A	B	A	B	A	B	B	A	B	A	A	B	A	-	A	A	B	B	A	A	B	A	-	B	A	A	A	B	A	B	A	A	A	B	A	A
AUJU	2	65.879	A	B	B	A	B	A	-	B	B	A	B	A	B	A	B	A	B	B	A	B	A	A	B	A	-	A	A	B	B	A	A	B	A	-	B	A	A	A	B	A	B	A	A	A	B	A	A
AWTR	2	66.367	A	B	B	A	B	A	-	B	B	A	B	A	B	A	B	A	B	B	A	B	A	A	B	A	-	A	A	B	B	A	A	B	A	-	B	A	A	A	B	A	B	A	A	A	B	A	A
BYSN	2	67.167	A	B	-	A	B	A	-	B	-	A	B	A	B	A	B	A	B	B	A	B	A	A	B	A	-	A	A	B	B	A	A	B	A	-	B	A	A	A	B	A	B	A	A	A	B	A	A
BJRC	2	67.954	A	B	B	A	B	A	-	B	B	A	B	A	B	A	B	A	B	B	A	B	A	A	B	A	-	A	A	B	B	A	A	B	A	-	B	A	A	A	B	A	B	A	A	A	B	A	A
BDWO	2	68.207	A	B	B	A	B	A	-	B	B	A	B	A	B	A	B	A	B	B	A	B	A	A	B	A	-	A	A	B	B	A	A	B	A	-	B	A	-	A	B	A	B	A	A	A	B	A	A
AEVD	2	68.458	A	B	B	A	B	A	-	B	B	A	B	A	B	A	B	A	B	B	A	B	A	A	B	A	-	A	A	B	B	A	A	B	A	-	B	A	A	A	B	A	B	A	A	A	B	A	A
AFWU	2	69.191	A	B	B	A	B	A	-	B	B	A	B	A	B	A	B	B	B	B	A	B	A	A	B	A	-	A	A	B	B	A	A	B	A	-	B	A	A	A	B	A	B	A	A	A	B	A	A
AIZO	2	69.678	A	B	B	A	B	A	-	B	B	A	B	A	B	A	B	B	B	A	A	B	A	A	B	A	-	A	A	B	B	A	A	B	A	-	B	A	A	A	B	A	B	A	A	A	B	A	A
AURC	2	69.928	A	B	B	A	B	A	-	B	B	A	B	A	B	A	B	B	B	A	A	B	A	A	B	A	-	A	A	B	B	A	A	B	A	-	B	A	A	A	B	A	B	A	A	A	B	A	A
AZKA	2	70.183	A	B	B	A	B	A	-	B	B	A	B	A	B	A	B	B	B	A	A	B	A	A	B	A	-	A	A	B	B	A	A	B	A	-	B	A	A	A	A	A	B	A	A	A	B	B	A
AYRE	2	70.184	A	B	B	A	B	A	-	B	B	A	B	A	B	A	B	B	B	A	A	B	A	A	B	A	-	A	-	B	B	-	A	B	A	-	B	A	A	A	A	A	B	A	A	A	B	B	A
CCQL	2	70.689	A	B	B	A	B	A	-	B	B	A	B	A	B	A	B	B	B	A	A	B	A	A	B	A	-	A	A	B	B	A	A	B	A	-	B	B	A	A	-	A	B	A	A	A	B	B	A
ACDC	2	71.229	A	B	B	A	B	A	-	B	B	A	B	A	B	A	B	B	B	A	A	B	A	A	B	A	-	A	A	B	B	A	A	B	A	-	B	A	A	A	A	A	B	A	A	A	B	B	A
BNJK	2	72.24	A	B	B	A	B	A	-	A	B	A	B	A	A	A	B	B	B	A	A	B	A	A	B	A	-	A	A	B	B	A	A	B	A	-	B	A	A	A	A	A	B	A	A	A	B	B	A
BJLH	2	72.241	A	B	B	A	B	A	-	A	B	A	B	A	A	A	B	B	B	A	A	B	A	A	B	A	-	A	A	B	B	A	A	B	A	-	B	A	-	A	A	A	B	A	A	A	B	B	A
AQFW	2	72.486	A	B	B	A	B	A	-	A	B	A	B	A	A	A	B	B	B	A	A	B	A	A	B	A	-	B	A	B	B	A	A	B	A	-	B	A	A	A	A	A	B	A	A	A	B	B	A
BJDR	2	72.728	A	B	B	A	B	A	-	A	B	A	B	A	A	A	B	B	B	A	A	B	A	A	B	A	-	B	A	B	B	A	A	B	A	-	B	A	A	A	A	A	B	A	A	A	B	B	A
AVLV	2	72.969	A	B	B	A	B	A	-	A	B	A	B	A	A	A	B	B	B	A	A	B	A	A	B	A	-	B	A	B	B	A	A	B	A	-	B	A	A	A	A	A	B	A	A	A	B	B	A
AHSX	2	72.97	A	B	B	A	B	A	-	A	B	A	B	A	A	A	B	B	B	A	A	B	A	A	B	A	-	B	A	B	B	A	A	B	A	-	B	B	A	A	A	A	B	A	A	A	B	B	A
BZOX	2	73.461	A	B	B	A	B	A	-	A	B	A	B	A	A	A	B	B	B	A	A	B	A	A	B	A	-	B	A	B	B	A	A	B	A	-	B	B	B	A	-	A	B	A	A	A	B	B	A
AWKM	2	73.705	A	B	B	A	B	A	-	A	B	A	B	A	A	A	B	B	B	A	A	B	A	A	B	A	-	B	A	B	B	A	A	B	A	-	B	A	B	A	A	A	B	A	A	A	B	B	A
AXNK	2	73.949	A	B	B	A	B	A	-	A	B	A	B	A	A	A	B	B	B	-	A	B	B	A	B	A	-	B	A	B	B	A	A	B	A	-	B	A	B	A	A	A	B	A	A	A	B	B	A
AFBQ	2	74.442	A	B	B	A	B	A	-	A	B	A	B	A	A	A	B	B	B	A	A	B	B	A	B	A	-	B	A	B	B	A	A	B	A	-	B	-	B	A	B	A	B	A	A	A	B	B	A
BYXU	2	74.94	A	-	B	A	B	A	-	A	B	A	B	A	A	A	B	B	B	A	A	B	B	A	B	A	-	B	A	B	B	A	A	B	A	-	B	B	B	A	B	A	B	A	A	A	A	B	A
BWSB	2	75.427	A	B	B	A	B	A	-	A	B	A	B	A	A	A	B	B	B	A	A	B	B	A	B	A	-	B	A	B	B	A	A	B	A	-	B	-	B	A	A	A	B	A	A	A	A	B	A
BLRU	2	75.684	A	B	B	A	B	A	-	A	B	A	B	A	A	A	B	B	B	A	A	B	B	A	B	A	-	B	A	B	B	A	A	B	A	-	B	A	B	A	A	A	B	A	A	A	A	B	A
AQRA	2	76.17	A	B	B	A	B	A	-	A	B	A	B	A	A	A	B	B	B	A	A	B	B	A	B	A	-	B	A	B	B	A	A	B	A	-	B	A	B	A	A	A	B	A	A	A	A	B	A
CAUY	2	76.422	A	B	B	A	B	A	-	A	B	A	B	A	A	A	B	B	B	A	A	B	B	A	B	A	-	B	A	B	B	A	A	B	A	-	B	B	B	A	B	A	B	A	A	A	A	B	A
AIHQ	2	76.912	A	B	B	A	B	A	-	A	B	A	B	A	A	A	B	B	B	A	A	B	B	A	B	A	-	B	A	B	B	A	A	B	A	B	B	A	B	A	A	A	B	A	A	A	A	B	A
BIKY	2	77.157	A	B	B	A	B	A	-	A	B	A	B	A	A	A	B	B	B	A	A	B	B	A	B	A	-	B	A	B	B	A	A	B	A	B	B	-	B	A	A	A	B	A	A	A	A	B	A
CCLU	2	78.443	A	B	B	A	B	A	-	A	B	A	B	A	A	A	B	B	B	A	A	B	B	A	B	A	-	B	A	B	B	A	A	B	A	B	B	B	-	A	A	A	B	A	A	A	A	B	A
CCEM	2	78.692	A	B	B	A	B	A	-	A	B	A	B	A	A	A	B	B	B	A	A	B	B	A	B	A	B	B	A	B	B	A	A	B	A	B	B	B	-	A	-	B	B	A	A	A	A	B	A
BCCH	2	80.276	A	B	B	A	B	A	-	A	B	A	B	A	A	A	B	B	B	A	A	B	B	A	B	A	B	B	A	B	B	A	A	B	A	B	B	-	-	A	A	B	B	A	A	A	A	B	A
BCTK	2	80.526	A	B	B	A	B	A	-	A	B	A	B	A	A	A	B	B	B	A	A	B	B	A	B	A	B	B	A	B	B	A	A	B	A	B	B	A	B	A	A	B	B	A	A	A	A	B	A
BUMK	2	81.249	B	B	B	A	B	A	-	A	B	A	B	A	A	A	B	B	B	A	A	B	B	A	B	A	B	B	A	B	B	A	A	B	A	B	B	A	B	A	A	B	B	A	A	A	A	B	A
AZPT	2	81.487	B	B	B	A	B	A	-	A	B	A	B	A	A	A	B	B	B	A	A	B	B	A	B	A	B	B	A	B	B	A	A	B	A	B	B	A	B	A	A	B	B	A	A	A	A	B	A
BSZO	2	82.22	B	B	B	A	B	A	B	A	B	A	B	A	A	A	B	B	B	A	A	B	B	A	B	A	B	B	A	B	B	A	A	-	A	B	B	-	B	A	-	B	B	A	-	A	A	B	A
BCJA	2	82.999	B	B	B	A	B	A	B	A	B	A	B	A	A	A	B	B	B	A	A	B	B	A	B	A	B	B	A	B	B	A	A	B	A	B	B	A	B	A	A	B	B	A	A	A	A	B	A
BGNP	2	83.502	B	B	B	A	B	A	B	A	B	A	B	A	A	A	B	B	B	A	A	B	B	A	B	A	B	B	A	B	B	A	A	B	A	B	B	A	B	A	A	B	B	B	A	A	A	B	A
ATXC	2	84.255	B	B	B	A	A	A	B	A	B	B	B	A	A	A	B	B	B	A	A	B	B	A	B	A	B	B	A	B	B	A	A	B	A	B	B	-	-	A	A	B	B	B	A	A	A	B	-
BKHZ	2	84.803	B	B	B	A	A	A	B	A	B	-	B	A	A	A	B	B	B	A	A	B	B	A	B	A	B	B	A	B	B	A	A	B	A	B	B	A	-	A	A	B	B	B	A	A	A	B	A
BGFX	2	85.314	B	B	B	A	A	A	B	A	B	A	B	A	B	A	B	B	B	A	A	B	B	A	B	A	B	B	A	B	B	A	A	B	A	B	B	A	B	A	A	B	B	B	A	A	A	B	A
AVHB	2	85.584	B	B	B	A	A	A	B	A	B	A	B	A	B	A	B	B	B	A	A	B	B	A	B	A	B	A	A	B	B	A	A	B	A	B	B	A	B	A	A	B	B	B	A	A	A	B	A
AOMQ	2	85.824	B	B	B	A	A	A	B	A	B	A	B	A	B	A	B	B	B	A	A	B	B	A	B	A	B	A	A	B	B	A	A	B	A	B	B	A	B	A	A	B	B	B	A	A	A	B	A
AWUP	2	86.829	B	B	B	A	A	A	B	A	B	A	B	A	B	A	B	B	B	A	A	B	B	A	B	A	B	B	A	B	B	-	A	B	A	B	B	A	B	A	A	B	B	B	-	A	A	B	A
BJJR	2	87.347	B	B	B	A	A	A	B	A	B	A	B	A	B	A	B	B	B	A	A	B	B	B	B	A	B	B	A	B	B	A	A	B	A	B	B	-	B	A	A	B	B	B	A	A	A	B	A
AOQQ	2	87.587	B	B	B	A	A	A	B	A	B	A	B	A	B	A	B	B	B	A	A	B	B	B	B	A	B	B	A	B	B	A	A	B	A	B	B	B	B	A	A	B	B	B	A	A	A	B	A
AUSU	2	87.844	B	B	B	A	A	A	B	A	B	A	B	A	B	A	B	B	B	A	A	B	B	B	B	A	B	B	A	B	B	A	A	B	A	B	B	B	B	A	A	B	B	B	A	A	A	B	A
AYDV	2	88.33	B	B	B	A	A	A	B	A	B	A	B	A	B	A	B	B	B	A	A	B	B	B	B	A	B	B	A	B	B	A	A	B	A	B	B	B	B	-	A	B	B	B	A	A	A	B	B
BJHT	2	88.569	B	B	B	A	A	A	B	A	B	A	B	A	B	A	B	B	B	A	A	B	B	B	B	A	B	B	A	B	B	A	A	B	A	B	B	B	B	A	A	B	B	B	A	A	A	B	B
AHWV	2	88.814	B	B	B	A	A	A	B	A	B	A	B	A	B	A	B	B	B	A	A	B	B	B	B	A	B	B	A	B	B	A	A	B	A	B	B	B	B	A	A	B	B	B	A	A	A	B	B
BJDS	2	89.052	B	B	B	A	A	A	B	A	B	A	B	A	B	A	B	B	B	A	A	B	B	B	B	A	B	B	A	B	-	B	A	B	A	B	B	B	B	A	A	B	B	B	A	A	A	B	B
ATQP	2	89.296	B	B	B	A	A	A	B	A	B	A	B	A	B	A	B	B	B	A	A	B	B	B	B	A	B	B	A	B	-	B	A	B	A	B	B	B	B	B	A	B	B	B	A	A	A	B	B
AIKP	2	89.55	B	B	B	A	A	A	B	A	B	A	B	A	B	A	B	B	B	A	A	B	B	B	B	A	B	B	A	B	-	B	A	B	A	B	B	B	B	B	A	B	B	B	A	A	A	B	B
BXPF	2	90.061	B	B	B	A	A	A	B	-	B	A	-	A	B	B	B	B	B	A	A	B	B	B	B	A	B	B	A	-	-	B	A	B	A	B	B	B	B	B	A	B	B	B	A	A	A	B	B
AWTS	2	90.331	B	B	B	A	A	A	B	-	B	A	B	A	B	B	B	B	B	A	A	B	B	B	B	A	B	B	A	B	-	B	A	B	A	B	B	A	-	B	A	-	B	B	A	A	A	B	B
ASLK	2	90.593	B	B	B	A	A	A	B	-	B	A	B	A	B	B	B	B	B	A	A	B	B	B	B	A	B	B	A	B	-	B	A	B	A	B	B	-	B	B	A	B	B	B	A	A	A	B	B
BXTJ	2	90.847	B	B	B	A	A	A	B	-	B	A	B	A	B	B	B	B	B	A	A	B	B	B	B	A	B	B	A	B	-	B	A	B	A	B	B	A	B	B	A	B	B	B	A	A	A	B	B
BFXR	2	91.089	B	B	B	A	A	A	B	-	B	A	B	A	B	B	B	B	B	A	A	B	B	B	B	A	B	B	A	B	-	B	A	B	A	B	B	A	B	B	A	B	B	B	A	A	A	B	B
BDCI	2	91.348	B	B	B	A	A	A	B	-	B	A	B	-	B	B	B	B	B	A	A	B	B	B	B	A	B	B	A	B	-	B	A	B	A	B	B	-	B	B	A	B	B	B	A	-	A	B	B
BJLK	2	91.616	B	B	-	A	A	A	B	-	B	A	B	A	B	B	B	B	B	A	A	B	B	B	B	A	B	B	A	B	-	B	A	B	A	B	B	A	B	B	A	B	B	B	A	A	A	B	B
AQMW	2	92.117	B	B	B	A	A	A	B	-	B	A	B	A	B	B	B	B	B	A	A	B	B	B	A	A	B	B	A	B	-	B	A	B	A	B	B	A	B	B	A	B	B	B	A	A	A	B	B
BSRX	2	92.633	B	B	B	A	A	A	B	-	B	A	B	A	B	B	B	B	B	A	A	B	B	B	A	A	B	B	A	B	-	B	-	B	A	B	B	-	B	B	A	B	B	B	A	A	A	B	B
BRJH	2	92.891	B	-	-	A	A	A	B	-	B	A	B	A	B	B	B	B	B	A	A	B	B	B	A	A	B	B	A	B	-	B	A	B	-	B	B	-	B	B	A	B	B	B	A	A	A	B	B
BGLY	2	93.163	B	B	B	A	A	A	B	-	B	A	B	A	B	B	B	B	B	A	A	B	B	B	A	A	B	B	A	B	-	B	A	B	A	B	B	B	B	B	A	B	B	B	A	A	A	B	B
AOTA	2	93.69	B	B	B	A	A	A	B	-	B	A	B	A	B	B	B	B	B	A	A	B	B	B	A	A	B	B	A	B	-	B	A	B	A	B	B	A	B	B	A	B	B	B	A	A	A	B	B
ASRH	2	93.931	B	B	B	A	A	A	B	-	B	A	B	A	B	B	B	B	B	A	A	B	B	B	A	A	B	B	A	B	-	B	A	B	A	B	B	A	B	B	A	B	B	B	A	A	A	B	B
ARSN	2	94.417	B	B	B	A	A	A	B	-	B	A	B	A	B	B	B	B	B	A	A	B	B	B	A	A	A	B	A	B	-	B	A	B	A	B	B	A	B	B	A	B	B	B	A	A	A	B	B
AMNV	2	94.67	B	B	B	A	A	A	B	-	B	A	B	A	B	B	B	B	B	A	A	B	B	B	A	A	A	B	A	B	-	B	A	B	A	B	B	A	-	B	A	-	-	B	A	A	A	B	B
ARHA	2	95.188	B	B	B	A	A	A	B	-	A	A	B	A	B	B	B	B	B	A	A	B	B	B	A	A	A	B	A	B	-	B	A	B	A	B	B	A	B	B	A	B	B	B	A	A	A	B	B
AIIG	2	95.435	B	B	B	A	A	A	B	-	A	A	B	A	B	B	B	B	B	A	A	B	B	B	A	A	A	B	A	B	-	B	A	B	A	B	B	A	B	B	A	B	B	B	A	A	A	B	B
ANIB	2	95.684	B	B	B	A	A	A	B	-	A	A	B	A	B	B	B	B	B	A	A	B	B	B	A	A	A	B	A	B	-	B	A	B	A	B	B	A	B	-	A	B	B	B	A	A	A	B	B
BHKH	2	95.941	B	B	B	A	A	A	B	-	A	A	B	A	B	B	B	B	B	A	A	B	B	B	A	A	A	B	A	B	-	B	A	B	A	B	B	A	B	-	A	B	-	B	A	A	A	B	B
AARO	2	96.192	B	B	B	A	A	A	B	-	A	A	B	A	B	B	B	B	B	A	A	B	B	B	A	A	A	B	A	B	-	B	A	B	A	B	B	A	B	-	A	B	B	B	A	A	B	B	B
BBKR	2	96.439	B	B	B	B	A	A	B	-	A	A	B	A	B	B	B	B	B	A	A	B	B	B	A	A	A	B	A	B	-	B	A	B	A	B	B	A	B	-	A	B	B	B	A	A	B	B	B
BBWB	2	96.68	B	B	B	B	A	A	B	-	A	A	B	A	B	B	B	B	B	A	A	B	B	B	A	A	B	B	A	B	-	B	A	B	A	B	B	A	B	-	A	B	B	B	A	A	B	B	B
BULD	2	96.942	B	B	B	B	A	A	B	-	A	A	B	A	B	B	B	B	B	-	A	B	B	B	A	A	B	B	A	B	-	B	A	B	-	B	B	A	B	-	A	B	B	B	A	A	B	B	B
AYIO	2	97.206	B	B	B	B	A	A	B	-	-	-	B	A	B	B	B	B	B	A	A	B	B	B	A	A	B	B	A	B	-	B	A	B	A	B	B	A	B	-	A	B	B	B	A	A	B	B	B
BXBC	2	97.725	B	B	B	B	A	A	B	-	A	A	B	A	B	B	B	B	B	A	A	B	B	B	A	A	B	B	A	B	-	B	A	B	A	B	B	A	B	-	A	B	A	B	A	-	B	B	B
AYQJ	2	97.968	B	B	B	B	A	A	B	-	A	A	B	A	B	B	B	B	B	A	A	B	B	B	A	A	B	B	A	B	-	B	A	B	A	B	B	A	B	-	A	B	A	B	A	A	B	B	B
BXRQ	2	98.211	B	B	B	B	A	A	B	-	A	A	B	A	B	B	B	B	B	A	A	B	B	B	A	A	B	B	A	B	-	B	A	B	A	B	B	A	B	-	A	B	A	B	A	A	B	B	B
BYMW	2	98.466	B	B	B	B	A	A	B	-	A	A	B	A	B	B	B	B	B	A	A	B	B	B	A	A	B	B	A	A	-	B	-	B	-	B	B	A	B	-	A	B	A	B	A	-	B	B	B
AKHP	2	98.742	B	B	B	B	A	A	B	-	-	A	B	A	B	B	B	B	B	A	A	B	B	B	A	A	B	B	A	A	-	B	A	B	A	B	B	A	-	-	A	B	A	B	A	A	B	B	B
AHTD	2	99.004	B	B	B	B	A	A	B	-	A	A	B	A	B	B	B	B	B	A	A	B	B	B	A	A	B	B	A	A	-	B	A	B	A	B	B	A	B	-	A	B	A	B	A	A	B	B	B
BFLB	2	99.26	B	B	B	B	A	A	B	-	A	A	B	A	B	B	B	B	B	A	A	B	B	B	A	A	B	B	A	A	-	B	A	B	A	B	B	A	B	-	A	B	A	B	A	A	B	B	B
BGYG	2	99.744	B	B	B	B	A	A	B	-	A	A	B	A	B	B	B	B	B	A	A	B	B	B	A	A	B	B	A	A	-	B	A	B	A	B	B	A	B	-	A	B	A	B	A	A	B	B	B
AWXJ	2	99.984	B	B	B	B	A	A	B	-	A	A	B	A	B	B	B	B	B	A	A	B	B	B	A	A	B	B	A	A	-	B	A	B	A	B	B	A	B	-	A	B	A	B	A	A	B	B	B
AQTO	2	100.258	B	B	B	-	A	A	B	-	A	B	-	A	B	B	B	B	B	A	A	B	B	B	A	A	B	B	A	A	-	B	-	B	A	B	B	A	B	-	A	B	A	B	A	-	B	B	B
AWKS	2	100.536	B	B	B	B	A	A	B	-	A	B	B	A	B	B	B	B	B	A	B	B	B	B	A	A	B	B	A	A	-	B	A	B	A	B	B	A	B	-	A	B	A	B	A	A	B	B	B
BDAB	2	100.794	B	B	B	B	A	A	B	-	A	B	B	A	B	B	B	B	B	A	B	B	B	B	A	A	B	B	A	A	-	B	A	B	A	B	B	A	B	-	A	B	A	B	A	A	B	B	B
AMIM	2	101.285	B	B	B	B	A	A	B	-	A	B	B	A	B	B	B	B	B	A	-	B	B	B	A	A	B	B	A	A	-	B	A	B	A	B	B	A	B	-	A	B	A	B	A	A	B	B	B
BXCH	2	101.773	B	B	B	B	A	A	B	-	A	B	B	A	B	B	B	B	B	A	A	B	B	B	A	A	B	B	A	A	-	B	A	B	A	B	B	A	B	-	A	B	A	B	A	A	B	B	B
AVKZ	2	102.025	B	B	B	B	A	A	B	-	A	B	B	A	B	B	B	B	B	A	-	B	B	B	A	A	B	B	A	A	-	B	A	B	A	B	B	A	B	-	A	B	A	B	A	A	B	B	B
AFYJ	2	102.528	B	B	B	B	A	A	B	-	A	B	B	A	B	-	A	B	B	A	A	B	B	B	A	A	B	B	A	A	-	B	A	B	A	B	B	A	-	-	A	B	A	B	A	A	B	B	B
CCEA	2	102.779	B	B	B	B	A	A	B	-	A	B	B	A	B	B	A	B	B	A	-	B	B	B	A	A	B	B	A	A	-	B	A	B	A	B	B	A	B	-	A	B	A	B	A	A	B	B	B
AJQZ	2	103.056	B	B	B	B	A	A	B	-	A	B	B	A	B	B	A	B	B	A	A	B	B	B	A	A	B	B	A	A	-	B	A	B	A	B	B	A	B	-	A	B	A	B	A	A	B	B	B
BSSY	2	103.554	B	B	B	B	A	A	B	-	A	B	B	A	B	B	A	A	B	A	A	B	B	B	A	A	B	B	A	-	-	B	A	B	A	B	B	A	B	-	A	B	A	B	A	A	B	B	B
AMKS	2	103.815	B	B	B	B	A	A	B	-	A	B	B	A	B	B	A	A	B	A	A	B	B	B	A	A	B	B	A	A	-	B	A	B	A	B	B	A	-	-	A	B	A	B	A	A	-	B	B
AUJM	2	104.321	B	B	B	B	A	A	B	B	A	B	B	A	B	B	A	A	B	A	A	B	B	B	A	A	B	B	A	A	-	B	A	B	A	B	B	A	B	-	A	B	A	A	A	A	B	B	B
AIPL	2	104.58	B	B	B	B	A	A	B	B	A	B	B	A	B	B	A	A	B	A	B	B	B	B	A	A	B	B	A	A	-	B	A	B	-	B	B	A	B	-	A	B	A	-	A	A	B	B	B
BGVY	2	105.104	B	B	B	B	A	A	B	B	A	B	B	A	B	B	A	A	B	A	B	B	B	B	A	A	B	B	A	A	-	B	A	B	A	B	B	A	B	-	A	B	A	A	A	A	B	B	B
AFBR	2	105.347	B	B	B	B	A	A	B	B	A	B	B	A	B	B	A	A	B	A	B	B	B	B	A	A	B	B	A	A	-	B	A	B	A	B	B	A	B	-	A	B	A	A	A	A	B	B	B
AYJF	2	105.589	B	B	B	B	A	A	B	B	A	B	B	A	B	B	A	A	B	A	B	B	B	B	A	A	A	B	A	A	-	B	A	B	A	B	B	A	B	-	A	B	A	A	A	A	B	B	B
BRIQ	2	105.854	B	B	B	B	A	A	B	B	-	B	B	A	B	B	A	A	B	A	B	B	B	B	A	A	A	B	A	A	-	B	A	B	A	B	B	A	B	-	A	B	A	A	A	A	B	B	B
BQJK	2	106.127	B	B	B	B	A	A	B	B	A	B	B	A	B	B	A	A	B	A	B	B	B	B	A	A	A	B	A	A	-	B	A	B	A	B	B	A	B	-	A	B	A	A	A	-	B	B	B
BURS	2	106.396	B	B	B	B	A	A	B	B	A	B	B	A	B	B	A	A	B	A	B	B	B	B	A	A	A	B	A	A	-	B	-	B	A	B	B	A	B	-	A	B	A	A	A	A	B	B	B
AINY	2	106.677	B	B	B	B	A	A	B	B	A	B	B	A	B	B	A	A	B	A	B	B	B	B	A	A	A	B	A	A	-	B	A	B	A	B	B	A	-	-	A	B	A	A	A	A	B	-	B
CAKS	2	107.204	B	B	B	B	A	A	B	B	A	B	B	A	B	B	A	A	B	A	B	B	B	B	A	A	A	B	A	A	-	B	A	B	A	B	B	A	B	-	A	B	A	A	A	A	B	B	B
AMDX	2	107.447	B	B	B	B	A	A	B	B	A	B	B	A	B	B	A	A	B	A	B	B	B	B	A	A	A	B	A	A	-	B	A	B	A	B	B	A	B	-	A	B	A	A	A	A	B	B	B
ALCI	2	107.696	B	B	B	B	B	A	B	B	A	B	B	A	B	B	A	A	B	A	B	B	B	B	A	A	A	B	A	A	-	B	A	B	A	B	B	A	B	A	A	B	A	A	A	A	B	B	B
BYQE	2	108.983	B	B	B	B	B	A	B	B	A	B	B	A	B	B	A	A	B	A	B	B	B	B	A	A	B	B	A	A	-	B	A	B	A	B	B	A	B	A	A	B	A	A	A	A	B	B	B
BKVW	2	109.224	B	B	B	B	B	A	B	B	A	B	B	A	B	B	A	A	B	A	B	B	B	B	A	A	A	B	A	A	-	B	A	B	A	B	B	A	B	A	A	B	A	A	A	A	B	B	B
AZWK	2	109.705	B	B	B	B	B	A	B	B	A	B	B	A	B	B	A	A	B	A	B	B	B	B	A	A	A	B	A	A	-	B	A	B	A	B	B	A	B	A	A	B	A	A	A	A	B	B	B
BSYX	2	109.971	B	B	B	B	B	A	B	B	A	B	B	A	B	B	A	A	B	A	B	B	B	B	A	A	A	B	A	-	-	B	A	B	A	B	B	-	B	A	A	B	A	-	-	-	B	B	B
AJHG	2	109.972	B	B	B	B	B	A	B	B	A	B	B	A	B	B	A	A	B	A	B	B	B	B	A	A	A	B	A	A	-	B	A	B	A	B	B	A	B	A	A	B	A	A	A	A	B	B	B
BECS	2	110.453	B	B	B	B	B	A	B	B	A	B	B	A	B	B	A	A	B	A	B	B	B	B	A	A	A	B	A	A	-	B	A	B	A	B	B	A	B	A	A	B	A	A	A	A	B	B	B
AACT	2	110.932	B	B	B	B	B	A	B	B	A	B	B	A	B	B	A	A	B	A	B	B	B	B	A	A	B	B	A	A	-	B	A	B	A	B	B	A	-	A	A	B	A	A	A	A	B	B	B
BXRC	2	111.418	B	B	B	B	B	A	B	B	A	B	B	-	B	B	A	A	B	A	B	B	B	B	A	A	B	B	A	A	-	B	A	B	A	B	B	B	B	A	A	B	A	A	A	A	B	B	B
CAIK	2	111.661	B	B	B	B	B	A	B	B	A	B	B	A	B	B	A	A	B	A	B	B	B	B	A	A	A	B	A	A	-	B	A	B	A	B	B	B	B	A	A	B	A	A	A	A	B	B	B
BBMR	2	111.912	B	B	B	B	B	A	B	B	A	B	B	A	B	B	A	A	B	A	B	B	B	B	A	A	A	B	-	-	-	B	A	B	A	B	B	B	B	A	A	B	A	-	A	A	B	B	B
BDSW	2	112.453	B	B	B	B	B	A	B	B	A	B	B	A	B	B	B	A	B	A	B	B	B	B	A	A	A	B	A	A	-	B	A	B	A	B	B	B	B	A	A	B	A	A	A	A	B	B	B
BBJX	2	113.172	B	B	B	B	B	A	B	B	A	B	B	A	B	B	B	A	B	A	B	B	B	B	A	A	A	B	A	A	-	A	A	B	A	B	B	B	B	A	A	B	A	A	A	A	B	B	B
BLDD	2	113.424	B	B	B	B	B	A	B	B	A	B	B	A	B	B	B	A	B	A	B	B	B	B	A	A	A	B	A	A	-	A	A	B	A	B	B	B	B	A	A	B	A	A	A	A	B	B	B
BHSE	2	113.903	B	B	B	B	B	A	B	B	A	B	A	A	B	B	B	A	B	A	B	B	B	B	A	A	A	B	A	A	-	A	A	B	A	B	B	B	B	A	A	B	A	A	A	A	B	B	B
AGFR	2	114.141	B	B	B	B	B	A	B	B	A	B	A	A	B	B	B	A	B	A	B	B	B	B	A	A	A	B	A	A	-	A	A	B	A	B	B	B	B	A	A	B	A	A	A	A	B	-	B
AYGS	2	115.126	B	B	B	B	B	A	B	B	A	B	A	A	B	B	B	A	B	A	B	B	A	B	A	A	A	B	A	A	-	A	A	B	A	B	B	B	B	A	A	B	A	A	A	A	B	A	B
BAFY	2	115.395	B	B	B	B	B	A	B	B	A	B	A	A	B	B	B	A	B	A	B	B	A	B	A	A	A	B	A	A	-	A	A	B	A	B	B	B	B	A	A	B	A	A	A	A	B	A	B
BHFT	2	115.886	B	B	B	B	B	A	B	B	A	B	A	A	B	B	B	A	B	A	B	B	A	B	A	A	A	B	A	A	-	A	A	B	A	B	B	B	B	A	A	B	A	A	A	A	B	A	B
BGVO	2	116.395	B	B	B	B	B	A	B	B	-	B	A	A	B	B	B	A	B	-	B	B	A	B	A	A	A	B	A	A	-	A	A	B	A	B	B	B	B	A	A	B	-	A	A	A	B	B	B
AMFU	2	117.133	B	A	B	B	B	A	B	B	A	-	A	A	B	B	B	A	B	A	B	B	A	B	A	A	A	B	A	A	B	A	A	B	A	B	B	B	B	A	A	B	A	A	A	A	B	B	B
BYZG	2	117.632	B	A	B	B	A	A	B	B	A	B	A	A	B	B	B	A	B	A	B	B	A	B	A	A	A	B	A	A	B	A	A	B	A	B	B	B	B	A	A	B	A	A	A	A	B	B	B
BZJT	2	118.415	B	A	B	B	A	A	B	B	A	B	A	A	B	B	B	A	A	A	B	B	A	B	A	A	A	B	A	A	B	A	A	B	A	B	B	B	B	A	A	B	A	A	A	A	B	B	B
ALQO	2	118.916	B	A	B	B	A	A	B	B	A	B	A	A	B	B	B	A	A	A	B	B	A	B	A	A	A	B	A	A	B	A	A	-	A	B	B	B	B	A	A	B	A	A	A	A	B	B	B
BLJB	2	119.17	B	A	B	B	A	A	B	B	-	B	A	A	B	B	B	A	A	A	B	B	A	B	A	A	A	B	A	A	B	A	A	B	A	B	B	B	B	A	A	B	A	-	A	A	B	B	B
BCWC	2	119.665	B	A	B	B	A	A	B	B	A	B	A	A	B	B	B	A	A	A	B	B	A	B	A	A	A	B	A	A	B	A	A	B	A	B	B	B	B	A	A	B	B	A	A	A	B	B	B
AUOD	2	120.398	B	A	B	B	A	A	B	B	A	B	A	A	B	B	B	A	A	B	B	B	A	B	A	A	A	B	A	A	B	A	A	B	-	B	B	B	B	A	A	B	B	A	A	A	B	B	B
ATIR	2	121.178	B	A	B	B	A	A	B	B	A	B	A	A	B	B	B	A	A	B	A	B	A	B	A	A	A	B	-	A	B	A	A	B	A	B	B	B	B	A	A	B	B	A	A	A	B	B	B
BXGY	2	121.425	B	A	B	B	A	A	B	B	A	B	A	A	B	B	B	A	A	B	A	B	A	B	A	A	A	B	A	A	B	A	A	B	A	B	B	B	B	A	A	B	B	A	A	A	B	B	B
BXEL	2	121.67	B	A	B	B	A	A	B	B	A	B	A	A	B	B	B	A	A	B	A	B	A	B	A	A	A	B	A	A	B	A	A	B	A	B	B	B	B	A	A	B	B	A	A	A	B	B	B
AWEU	2	122.425	B	A	B	-	A	A	B	B	A	B	A	A	B	B	B	A	A	B	A	B	A	B	A	A	A	B	A	A	B	A	A	B	A	B	B	B	-	A	A	B	B	A	A	A	B	B	B
ATTM	2	122.687	B	A	B	B	A	A	B	B	A	B	A	A	B	B	B	A	A	B	A	B	A	B	A	A	A	B	A	A	B	A	A	B	A	B	B	B	B	A	A	B	B	A	A	A	B	B	B
BERX	2	123.201	B	A	B	B	A	A	A	B	A	B	A	A	B	B	B	A	A	B	A	B	A	B	A	A	A	B	A	A	B	A	A	B	A	B	B	B	B	A	A	B	B	A	A	A	B	B	B
AVHG	2	123.685	B	A	B	B	A	A	A	B	A	B	A	A	B	B	B	A	A	B	A	B	A	B	A	A	A	B	A	A	B	A	A	B	A	B	B	B	B	A	A	B	B	A	A	A	B	B	B
AIRR	2	123.924	B	A	B	B	A	A	A	B	A	B	A	A	B	B	B	A	A	B	A	B	A	B	A	A	A	B	A	A	B	A	A	A	A	B	B	B	B	A	A	B	B	A	A	A	B	B	B
ATNC	2	124.164	B	A	B	B	A	A	A	B	A	B	A	A	B	B	B	A	A	B	A	B	A	B	A	A	A	B	A	A	B	A	A	A	A	B	B	B	B	A	A	B	B	A	A	A	B	B	B
ANRK	2	124.645	B	A	B	B	A	A	A	B	A	B	A	A	B	B	B	A	A	B	A	B	A	B	A	A	A	B	A	A	B	A	A	A	B	B	B	B	B	A	A	B	B	A	B	A	B	B	B
BQHT	2	125.131	B	A	B	B	A	A	A	B	A	B	A	A	B	B	B	A	A	B	A	B	A	B	A	A	A	B	A	A	B	A	A	A	B	B	B	B	B	A	A	B	B	A	B	A	B	B	B
BTIQ	2	125.625	B	A	B	B	A	A	A	B	A	B	A	A	B	B	B	A	A	B	A	B	A	B	A	A	A	B	A	A	B	A	A	A	B	B	B	B	B	A	A	B	B	A	B	A	B	B	B
AJBL	2	127.162	B	A	B	B	B	A	A	B	A	B	A	A	B	B	B	A	A	B	A	B	A	B	A	A	A	B	-	A	B	-	A	A	B	B	B	B	B	A	A	B	B	A	B	A	B	B	B
AZRW	2	127.44	B	A	B	B	B	A	A	B	A	B	A	A	B	B	B	-	A	B	A	B	A	B	A	A	A	B	A	-	B	-	-	-	B	B	B	B	B	A	A	B	B	A	B	A	B	B	B
AUSR	2	127.973	B	A	B	B	B	A	A	B	A	B	A	A	B	B	B	A	A	B	A	B	A	B	A	A	B	B	A	A	B	-	A	A	B	B	B	B	B	A	A	B	B	A	B	A	B	B	B
BKUA	2	128.721	B	A	B	B	B	A	A	B	A	B	A	A	B	B	B	A	A	B	A	B	A	B	A	A	B	B	A	A	B	-	A	A	B	B	B	B	B	A	A	B	B	A	B	A	B	B	B
BKHE	2	129.473	B	A	B	B	B	A	A	B	A	B	A	A	B	B	B	A	A	B	A	B	A	B	A	A	B	B	A	A	B	-	A	A	B	B	B	B	B	A	A	B	B	A	B	A	B	B	B
BXYX	2	129.976	B	A	B	B	B	A	A	B	A	B	A	A	B	B	B	A	A	B	A	B	A	B	A	A	B	B	A	A	B	-	A	A	B	B	B	B	-	A	A	B	B	A	B	A	B	B	B
BMBS	2	130.252	B	A	B	B	B	A	A	B	A	B	A	A	B	B	B	A	A	B	A	B	A	B	A	A	B	B	A	A	B	-	A	A	B	B	B	B	B	A	A	B	B	A	B	A	B	B	B
BTDY	2	130.497	B	A	B	B	B	A	A	B	A	B	A	A	B	B	B	A	A	A	A	B	A	B	A	A	B	B	A	A	B	-	A	A	B	B	B	B	B	A	A	B	B	A	B	A	B	B	B
BCLN	2	131.021	B	A	B	B	B	A	A	B	A	B	A	A	B	B	B	A	A	A	A	B	A	B	A	A	B	B	A	A	B	-	A	A	B	B	B	B	-	A	A	B	B	A	B	A	B	B	B
BWDO	2	131.295	B	A	B	B	B	A	A	B	A	B	A	A	B	B	B	A	A	A	A	B	A	B	A	A	B	B	A	A	B	-	A	A	B	B	B	B	B	A	A	B	B	A	B	A	B	B	B
BVDF	2	132.043	B	A	B	B	B	A	A	B	A	B	A	A	B	B	B	A	A	A	A	B	A	B	A	A	B	B	A	A	B	-	A	A	B	B	B	B	B	A	A	B	B	A	B	A	B	B	B
AGIQ	2	132.29	B	A	B	B	B	A	A	B	-	B	A	A	B	B	B	A	A	A	A	B	A	B	A	A	B	B	A	A	B	-	A	A	B	B	B	B	B	A	A	B	B	A	B	A	B	B	B
BSLA	2	133.057	B	A	B	A	B	A	A	B	A	B	A	A	B	B	B	A	A	A	A	B	A	B	A	A	B	B	A	A	B	-	A	A	B	B	B	B	B	A	A	B	B	A	B	A	B	B	B
AXBI	2	133.058	B	A	B	A	B	A	A	B	A	B	A	A	B	B	B	A	A	A	A	B	A	B	A	A	B	B	A	A	B	-	A	A	B	B	B	B	B	A	A	B	B	A	B	A	B	B	B
ALXI	2	133.608	B	A	B	A	B	A	A	B	A	B	A	A	B	A	B	A	A	A	A	B	A	B	A	A	B	B	A	A	B	-	A	A	B	B	B	-	B	-	A	B	B	A	B	A	A	B	B
BTNF	2	133.861	B	A	B	A	B	A	A	B	A	B	A	A	B	A	B	A	A	A	A	B	A	B	A	A	B	B	A	A	B	A	A	A	B	B	B	B	B	A	A	B	B	A	B	A	A	B	B
CAAB	2	134.11	B	A	B	-	B	A	A	B	B	B	A	A	B	A	B	A	A	A	A	-	A	B	A	A	B	B	A	A	B	A	A	A	B	B	B	B	-	A	A	B	B	A	B	A	A	B	B
ALJS	2	134.359	B	A	B	A	B	A	A	B	A	B	A	A	B	A	B	A	A	A	A	B	A	B	A	A	B	B	A	A	B	A	A	A	B	B	B	-	B	A	A	B	B	A	B	A	A	B	B
BHWC	2	134.603	B	A	B	A	B	A	A	B	A	B	A	A	B	A	B	A	A	A	A	B	A	B	A	A	B	B	A	A	B	A	A	A	B	B	B	B	B	A	A	B	B	A	B	A	A	B	B
BDAY	2	135.116	B	A	B	A	B	A	A	B	-	B	A	A	B	A	B	A	A	A	A	B	A	B	A	A	B	B	A	A	B	A	A	A	B	B	B	B	B	A	A	B	B	A	B	A	A	B	B
BHOQ	2	135.373	B	A	B	-	B	A	A	B	A	B	A	A	B	A	B	A	A	A	A	B	A	B	A	A	B	B	A	A	B	A	A	A	B	B	B	B	B	A	A	B	B	A	B	A	A	B	B
ARCT	2	135.636	B	A	B	A	B	A	A	B	A	B	A	A	B	A	B	A	A	A	A	B	A	B	A	A	B	-	A	A	B	A	A	A	B	B	B	B	B	A	A	B	B	A	B	A	-	B	B
BRYE	2	137.257	B	A	B	A	-	A	A	B	A	B	A	A	B	A	B	A	A	A	A	B	A	B	A	A	B	B	A	A	B	A	A	A	B	B	B	B	B	A	A	B	B	A	B	A	A	B	B
AYGZ	2	138.005	B	A	B	A	B	A	A	B	A	A	A	A	B	A	B	A	A	A	A	B	A	B	A	A	B	B	A	A	B	A	A	A	B	B	B	B	B	A	A	B	B	A	B	A	A	B	B
BKHQ	2	138.251	B	A	B	A	B	A	A	B	B	A	A	A	B	A	B	A	A	A	A	B	A	B	A	A	B	B	A	A	B	A	A	A	B	B	B	B	B	A	A	B	B	A	B	-	A	B	B
BUGV	2	138.501	B	A	B	A	B	A	A	B	B	A	A	A	B	A	B	A	A	A	A	B	A	B	A	A	B	B	A	A	B	A	A	A	B	B	B	B	B	A	A	B	B	-	B	A	A	B	B
CBYE	2	139.007	B	A	B	A	B	A	A	B	B	A	A	A	B	A	B	A	A	A	A	B	A	B	A	A	B	B	A	A	B	A	A	A	B	B	B	B	B	A	A	B	B	A	B	A	A	B	B
BTTQ	2	139.505	B	A	B	A	A	A	A	B	B	A	A	A	B	A	B	A	A	A	A	B	A	B	A	A	B	B	A	A	B	A	A	A	B	B	B	-	-	A	A	B	B	A	B	A	A	B	B
CCJZ	2	139.506	B	A	B	A	A	A	A	B	B	A	A	A	B	A	B	A	A	A	A	B	A	B	A	A	B	B	A	A	B	A	A	-	B	B	B	B	-	-	A	B	B	A	B	A	A	B	B
BCWL	2	140.016	B	A	B	A	A	A	A	B	B	A	A	A	B	A	B	A	A	A	A	B	A	B	A	A	B	B	A	A	B	A	A	A	B	B	B	B	B	A	A	B	B	A	B	A	A	B	B
AWGA	2	140.017	B	-	B	A	A	-	A	B	B	A	A	A	B	A	B	A	A	A	A	B	A	B	A	A	B	B	A	A	B	A	A	A	B	B	B	B	B	A	A	B	B	A	B	A	A	B	B
BABE	2	140.268	B	A	B	A	A	A	A	B	B	A	A	A	B	A	B	A	A	A	A	B	A	B	A	A	B	B	A	A	B	A	A	A	B	B	B	B	B	A	A	B	B	A	B	A	A	B	B
BDJL	2	140.769	B	-	B	A	A	A	A	B	B	A	A	A	B	B	B	A	A	A	A	B	A	B	A	A	B	B	A	A	B	A	A	A	B	B	B	-	B	A	A	B	B	A	B	A	-	B	B
ARLZ	2	141.019	B	A	B	-	A	A	A	B	B	A	A	A	B	B	B	A	A	A	A	B	A	B	A	A	B	B	A	A	B	A	A	A	B	B	B	B	B	A	A	B	B	A	B	A	A	B	B
BJZP	2	141.264	B	A	B	A	A	A	A	B	B	A	A	A	B	B	B	A	A	A	A	B	A	B	A	A	B	B	A	A	B	A	A	A	B	B	B	B	A	A	A	B	B	A	B	A	A	B	B
APZQ	2	141.512	B	A	B	A	A	A	A	B	B	A	A	A	B	B	B	A	A	A	A	B	A	B	A	A	B	B	A	A	-	A	A	A	B	B	B	B	A	A	A	B	B	A	B	A	A	B	B
BXEG	2	141.761	B	A	B	A	A	A	A	B	B	A	A	A	B	B	B	A	A	A	A	B	A	B	A	A	B	B	A	A	B	A	A	A	B	B	B	B	-	A	A	B	B	A	B	A	A	B	B
BCFD	2	142.252	B	A	B	A	A	A	A	B	B	A	A	A	B	B	B	A	A	A	A	B	A	B	A	A	B	B	A	A	B	A	A	A	B	B	B	B	A	A	A	B	B	A	B	A	A	B	B
BTNV	2	142.745	B	A	B	A	A	A	A	B	B	A	A	A	B	B	B	A	A	A	A	B	A	B	A	A	B	B	A	A	B	A	A	A	B	A	B	B	A	A	A	B	B	A	B	A	A	B	B
BFGO	2	142.994	B	A	B	-	A	A	A	B	B	A	A	A	B	B	B	A	A	A	A	B	A	B	A	A	B	B	A	A	B	A	A	A	B	A	B	B	A	A	A	B	B	A	B	A	A	B	B
AJGH	2	143.511	B	A	B	A	A	A	A	B	B	A	A	A	B	B	B	-	A	A	A	B	A	B	A	A	B	B	A	A	B	-	A	A	B	A	B	B	-	A	A	A	B	A	B	A	A	B	B
AYQW	2	143.785	B	A	B	A	A	-	A	B	B	A	A	A	B	B	B	-	-	A	A	B	A	B	A	A	B	B	A	A	B	A	A	-	B	-	B	A	A	A	A	A	B	A	B	A	A	B	B
AVRQ	2	144.059	B	A	B	A	A	A	A	B	B	A	B	A	B	B	B	-	A	A	A	B	A	B	A	A	B	B	A	A	B	A	A	A	B	A	B	A	-	A	A	A	B	A	B	A	A	B	B
ASQM	2	144.316	B	A	B	-	-	A	A	B	B	A	B	A	B	B	B	-	A	A	A	B	A	B	A	A	B	B	A	A	B	A	A	A	B	A	B	A	A	A	A	A	B	A	B	A	A	B	B
BJRJ	2	144.568	B	A	B	A	A	A	A	B	B	A	B	A	B	B	B	-	A	A	A	B	A	B	A	A	B	B	A	A	B	A	A	A	B	A	B	A	A	A	A	A	B	A	B	A	A	B	-
ANKZ	2	146.09	B	A	B	A	A	B	A	B	B	A	B	A	B	B	A	-	A	A	A	B	A	B	A	A	B	B	A	A	B	A	A	A	B	A	B	A	A	A	A	A	B	A	B	A	A	B	-
BAYM	2	146.359	B	-	B	A	A	B	A	B	B	A	B	A	B	B	A	-	A	A	A	B	A	B	A	A	B	B	A	A	B	-	A	A	B	-	-	A	A	A	A	A	B	A	B	A	B	B	-
BZHP	2	146.624	B	A	B	A	A	B	A	B	B	A	B	A	B	B	A	-	A	A	A	B	A	B	A	A	B	B	A	A	B	A	A	A	B	A	B	A	A	A	A	A	B	A	B	A	B	B	-
BKLP	2	146.889	B	A	B	A	A	B	A	B	B	A	B	A	B	B	A	-	A	-	A	B	A	B	B	A	B	B	A	A	B	A	A	A	B	A	-	A	-	A	A	A	B	A	B	-	B	B	-
BAKO	2	147.445	B	A	B	A	A	B	A	B	B	A	B	A	B	B	A	-	A	A	A	B	A	B	B	A	B	B	A	A	B	A	A	A	B	A	-	A	A	A	A	A	B	A	B	A	B	B	-
BIFC	2	148.709	B	A	B	A	A	B	A	B	B	A	B	A	B	B	A	-	A	A	A	B	A	B	B	A	B	B	A	A	B	A	A	A	B	A	-	A	-	A	A	A	A	A	B	A	B	B	-
BLRD	2	148.968	B	A	B	-	A	B	A	B	B	A	B	A	B	B	A	-	A	A	A	B	A	B	B	A	B	B	A	A	B	A	A	A	B	A	-	A	-	A	A	A	A	A	B	A	B	B	-
AJVA	2	149.223	A	A	B	A	A	B	A	B	B	A	B	A	B	B	A	-	A	A	A	B	A	B	B	A	B	B	A	A	B	A	A	A	B	A	-	A	A	A	A	A	A	A	B	A	B	B	-
BGCU	2	150.363	A	A	A	A	A	B	A	B	B	A	B	A	B	B	A	B	A	A	A	B	A	B	B	A	B	B	A	A	B	A	A	A	B	A	-	A	A	A	A	A	A	A	B	A	B	B	-
AQFX	2	150.364	A	A	A	A	A	B	A	B	B	A	B	A	B	B	A	B	A	A	A	B	A	B	B	A	A	B	A	A	B	A	A	A	B	A	-	A	A	A	A	A	A	A	B	A	B	B	-
BJUL	2	150.613	A	A	A	A	A	B	A	B	B	A	B	A	B	B	A	B	A	A	A	B	A	B	B	A	A	B	A	A	B	A	A	A	B	A	-	A	A	A	A	A	A	A	B	A	B	B	-
BXWI	2	151.915	A	A	A	A	A	B	A	B	B	A	B	A	B	B	A	B	A	A	A	B	A	B	B	A	B	B	A	A	B	A	A	A	-	A	-	A	A	A	A	A	A	A	-	A	A	B	-
AKGE	3	0.541	A	B	A	B	B	B	A	A	A	B	A	B	A	A	B	A	B	A	A	A	-	A	A	A	A	B	B	A	B	B	B	B	B	B	B	A	B	A	A	A	A	B	B	A	B	B	A
BMGW	3	0.542	A	B	A	B	B	B	A	A	A	B	A	B	A	A	B	A	B	A	A	A	-	A	A	A	A	B	B	A	B	B	B	B	B	B	B	A	B	A	A	A	A	B	B	A	B	B	A
AUIK	3	0.812	A	B	A	B	B	-	A	A	A	B	A	B	A	A	B	A	B	A	-	A	-	A	A	A	A	B	B	A	-	B	B	B	B	B	B	A	-	A	A	A	A	B	B	A	B	-	A
AQSG	3	1.087	A	B	A	B	B	B	A	A	A	B	A	B	A	A	B	A	B	A	A	A	-	A	-	A	A	B	B	A	B	B	B	B	B	B	B	A	B	A	A	A	A	B	B	A	B	B	A
BLEW	3	1.346	A	B	A	B	B	B	A	A	A	B	A	B	A	A	B	A	A	A	A	A	-	A	A	A	A	B	B	A	B	B	B	B	B	B	B	A	B	A	A	A	A	B	B	A	B	B	A
AYKI	3	1.593	A	B	A	B	B	B	A	A	A	B	A	B	A	A	B	A	A	A	A	A	-	A	A	A	A	B	B	A	B	B	B	B	B	B	B	A	B	A	A	A	A	B	B	A	B	B	A
BSWB	3	1.844	A	B	A	B	B	B	A	A	-	B	A	B	A	A	B	A	A	A	A	A	-	A	A	A	A	B	B	A	B	B	B	-	B	B	B	A	A	A	A	A	A	B	B	A	B	B	A
BIRI	3	2.343	A	B	A	B	B	B	A	A	A	B	A	B	A	A	A	A	A	A	A	A	-	A	A	A	A	B	B	A	B	B	B	A	B	B	B	A	A	A	A	A	A	B	B	A	B	B	A
BHFZ	3	2.588	A	B	A	B	B	B	A	A	A	B	A	B	A	A	A	A	B	A	A	A	-	A	A	A	A	B	B	A	B	B	B	A	B	B	B	A	A	A	A	A	A	B	B	A	B	B	A
AFKY	3	2.834	A	B	A	B	B	B	A	A	A	B	A	B	A	A	A	A	B	A	A	A	-	A	A	A	A	B	B	A	B	B	B	B	B	B	B	A	A	A	A	A	A	B	B	A	B	B	A
AEUL	3	3.598	A	B	A	B	B	B	A	A	A	B	A	B	A	A	A	A	B	A	A	A	-	A	A	A	A	B	B	A	B	B	B	B	B	B	B	A	A	A	A	A	A	B	B	A	B	B	A
APME	3	3.846	A	B	A	B	B	B	A	A	A	B	A	B	A	A	A	A	B	A	A	A	-	A	A	A	A	B	B	A	B	B	B	A	B	B	B	A	A	A	A	A	A	B	B	A	B	B	A
BZYL	3	4.091	A	B	A	B	B	B	A	A	A	B	A	B	A	A	A	A	B	A	A	A	-	A	A	A	A	B	B	A	B	B	B	A	B	B	B	A	A	A	A	A	A	B	B	A	B	B	A
BHNL	3	4.346	A	B	A	B	B	B	A	A	A	B	A	B	A	A	A	A	B	A	A	A	-	A	A	-	A	B	B	A	B	B	B	A	B	B	B	A	-	A	A	A	A	B	B	A	B	B	A
AGNC	3	4.599	A	B	A	B	B	B	A	A	A	B	A	B	A	A	A	A	B	A	A	A	-	A	A	A	A	B	B	A	B	B	B	A	B	B	B	A	A	A	A	A	A	B	B	A	B	B	A
AWUG	3	4.852	A	B	A	B	B	B	A	A	A	B	A	B	A	A	A	A	B	A	A	A	-	A	A	A	A	B	B	A	B	B	B	A	B	-	B	A	A	A	A	A	A	B	B	A	B	B	A
AMOE	3	5.104	A	B	A	B	B	B	A	A	A	B	A	B	A	A	A	A	B	A	A	A	-	A	A	A	A	B	B	A	B	B	B	A	B	A	B	A	A	A	A	A	A	B	B	A	B	B	A
BHAC	3	5.105	A	B	A	B	B	B	A	A	A	B	A	B	A	A	A	A	B	A	A	A	-	A	A	A	A	B	B	A	B	B	B	A	B	A	B	A	A	-	A	A	A	B	B	A	B	B	A
BIWP	3	5.35	A	B	A	B	B	B	A	A	A	B	A	B	A	A	A	A	B	A	A	A	-	A	A	A	A	B	B	A	B	B	B	A	B	A	B	A	A	A	A	A	A	B	B	A	B	B	A
AKAE	3	5.607	A	B	A	B	B	B	A	A	A	B	A	-	A	A	A	A	B	A	A	A	-	A	A	A	A	B	B	A	B	B	B	A	B	A	B	A	A	A	A	A	A	B	B	A	B	A	A
ARQS	3	5.863	A	B	A	B	B	B	A	A	A	B	A	B	A	A	A	A	B	A	A	A	-	A	A	A	A	B	B	A	B	B	B	A	B	A	B	A	A	A	A	A	A	B	B	A	B	-	A
ALHS	3	6.109	A	B	A	B	B	B	A	A	A	B	A	B	A	A	A	A	B	A	A	A	-	A	A	A	A	B	B	A	B	B	B	A	B	A	B	A	A	A	A	A	A	B	B	A	B	B	A
BFRZ	3	6.842	A	B	A	B	B	B	A	A	A	B	A	B	A	A	A	A	B	A	A	A	B	A	A	A	A	B	B	A	B	B	B	A	B	A	B	A	A	A	A	A	B	B	B	A	A	B	A
APCT	3	7.089	A	B	A	B	B	B	A	A	A	B	A	B	A	A	A	A	B	A	A	A	B	A	A	A	A	B	B	B	B	B	B	A	B	A	B	A	A	A	A	A	B	B	B	A	A	B	A
BZYB	3	7.334	A	B	A	B	B	B	A	A	A	B	A	B	A	A	A	A	B	A	A	A	B	A	A	A	B	B	B	B	B	B	B	A	B	A	B	A	A	A	A	A	B	B	B	A	A	B	A
BDOL	3	7.592	A	B	A	B	B	B	A	A	A	B	A	B	A	A	A	A	B	A	A	A	B	A	A	A	B	B	B	B	B	B	B	A	B	A	B	A	A	A	A	A	B	B	B	A	A	-	A
AFKO	3	8.122	A	A	A	B	B	B	A	A	A	B	A	B	A	A	A	A	B	A	A	A	B	A	A	A	B	B	B	B	B	B	B	A	B	A	B	A	A	A	A	A	B	B	B	A	A	B	A
BVGY	3	9.607	A	A	A	B	B	B	A	A	A	B	A	B	A	A	A	A	B	A	A	A	B	A	A	A	B	B	B	B	B	B	B	A	B	A	B	A	A	A	A	A	B	B	B	A	A	A	A
AGYR	3	10.451	A	A	A	B	B	B	A	A	-	B	A	B	A	A	A	A	B	A	A	A	B	A	A	A	B	B	B	B	B	B	B	A	B	A	B	A	A	A	A	A	B	B	B	A	A	A	A
AXTL	3	10.697	A	A	A	B	B	B	A	A	A	B	A	B	A	A	A	A	B	B	A	A	B	A	A	A	B	B	B	B	B	B	B	A	B	A	B	A	A	A	A	A	B	B	B	A	A	A	A
AKEJ	3	11.183	A	A	A	B	B	B	A	A	A	B	A	B	A	A	A	A	B	B	A	A	B	A	A	A	B	B	B	B	B	B	B	A	B	A	B	A	A	A	A	A	B	B	B	A	A	A	A
AVVC	3	11.452	A	-	A	B	B	B	A	A	A	B	A	B	A	A	A	A	B	B	A	A	B	A	A	A	B	B	B	B	B	B	B	A	B	A	B	A	-	A	A	A	B	B	B	A	-	A	A
ALFW	3	11.713	A	A	A	B	B	B	A	A	A	B	A	B	A	A	A	A	B	B	A	A	B	A	A	A	B	B	B	B	B	B	B	A	B	A	B	A	A	A	A	A	B	B	B	A	A	A	A
BEAX	3	11.951	A	A	A	B	B	B	A	A	A	B	A	B	A	A	A	A	B	B	A	A	B	A	A	A	B	B	B	B	B	B	B	A	B	A	B	A	A	A	A	A	B	B	B	A	A	A	A
AFYR	3	12.492	A	A	A	B	B	B	A	A	A	B	A	B	A	A	A	A	B	B	A	A	B	A	A	A	B	B	B	B	B	B	B	A	B	A	B	A	A	A	A	A	B	B	B	A	A	A	A
AZED	3	12.754	A	A	A	B	B	B	A	-	A	B	A	B	A	A	A	A	B	B	A	A	B	A	A	A	B	B	B	B	B	B	B	A	B	A	B	A	A	-	A	A	B	B	B	A	A	A	A
ATMU	3	13.018	A	A	A	B	B	B	A	A	A	B	A	B	A	A	A	A	B	B	A	A	B	A	A	A	B	B	B	B	B	B	A	A	B	A	B	A	-	A	A	A	B	B	B	A	A	A	A
AJZX	3	13.274	A	A	A	B	B	B	A	A	A	B	A	B	A	A	A	A	B	B	A	A	B	A	A	A	B	B	B	B	B	B	A	A	B	A	B	A	A	A	A	A	B	B	B	A	A	A	A
BHIY	3	13.514	A	A	A	B	B	B	A	A	A	B	A	B	A	A	A	A	B	B	A	A	B	A	A	A	B	B	B	B	B	B	A	A	B	A	B	A	A	A	A	A	B	B	B	A	A	A	A
BAPZ	3	13.759	A	A	A	B	B	B	A	A	A	B	A	B	A	A	A	A	B	B	A	A	B	A	A	A	B	B	B	B	-	B	A	A	B	A	B	A	A	A	A	-	B	B	B	A	A	A	A
BLMD	3	14.022	A	A	A	B	B	B	A	A	A	B	A	B	A	A	A	A	B	B	A	-	B	A	A	A	B	B	B	B	B	B	A	A	B	A	B	-	-	A	A	B	B	B	B	A	A	A	A
AYSF	3	14.283	A	A	A	B	B	B	A	A	A	B	A	B	A	A	A	A	B	B	-	A	B	A	A	A	B	B	B	B	B	B	A	A	B	A	B	A	A	A	A	B	B	B	B	A	A	A	A
ANLS	3	14.531	A	A	A	B	B	B	A	A	A	B	A	B	A	A	A	A	B	B	-	A	B	A	A	A	B	B	B	B	B	B	A	A	B	A	B	A	-	A	A	A	B	B	B	A	A	A	A
BHEG	3	14.806	A	A	A	B	B	B	A	A	-	B	A	B	A	-	A	A	B	B	-	A	B	A	A	A	B	B	-	B	B	B	A	A	B	A	B	A	A	A	A	-	B	B	B	A	A	A	A
AMGR	3	15.092	A	A	A	B	B	B	A	A	A	B	A	B	A	A	A	A	B	B	A	A	B	A	A	A	B	B	B	B	B	B	A	A	B	A	B	A	A	A	A	A	B	B	B	A	-	A	A
BDCB	3	15.348	A	A	A	B	B	B	A	A	A	B	A	B	A	A	A	A	B	B	B	A	B	A	A	A	B	B	B	B	B	B	A	A	B	A	B	A	A	A	A	A	B	B	B	A	A	A	A
BSTM	3	15.599	A	A	A	B	B	B	A	A	A	B	A	B	A	A	A	A	A	B	B	A	B	A	A	A	B	B	B	B	B	B	A	A	B	A	B	A	A	A	A	-	B	B	B	A	A	A	A
BKVF	3	15.841	A	A	A	B	B	B	A	A	A	B	A	B	A	A	A	A	A	B	B	A	B	A	A	A	B	B	B	B	B	B	A	A	B	A	B	A	-	A	A	A	B	B	B	A	A	A	A
BJCY	3	16.35	A	A	A	B	B	B	-	A	A	B	A	B	A	A	A	A	A	B	B	A	B	A	A	A	A	B	B	B	B	B	A	A	B	A	B	A	A	A	A	B	B	B	B	A	A	A	A
AFZA	3	18.159	A	A	A	B	B	B	A	A	A	B	A	B	A	A	A	A	A	B	B	B	B	A	A	A	A	B	B	B	B	B	A	A	B	A	B	A	-	A	A	B	B	B	B	A	A	A	A
CCMN	3	18.646	A	A	A	B	B	B	A	A	A	B	A	B	A	A	A	A	A	B	B	B	B	A	B	B	A	B	B	B	B	B	A	A	B	A	B	A	A	A	A	B	B	B	B	A	A	A	A
ALTS	3	18.897	A	A	A	B	B	B	A	A	A	B	A	B	A	A	A	A	A	B	B	B	B	A	B	B	A	B	B	B	B	B	A	A	B	A	B	A	A	A	A	B	B	B	B	A	A	A	A
CAAV	3	19.137	A	A	A	B	B	B	A	A	A	B	A	B	A	A	A	A	A	B	B	B	B	A	B	B	A	B	B	B	B	B	A	A	B	A	B	A	A	A	A	B	B	B	B	A	A	A	A
BZCM	3	19.873	A	A	A	B	B	B	A	A	A	B	A	B	A	A	A	A	A	B	B	B	B	A	B	B	A	B	B	B	B	B	A	A	B	A	B	A	A	A	A	B	B	B	B	A	A	A	A
AHPG	3	19.874	A	A	A	B	B	B	A	A	A	B	A	B	A	A	A	A	A	B	B	B	B	A	B	B	A	B	B	B	B	B	A	A	B	A	B	A	A	A	A	B	B	B	B	A	A	A	A
AMSN	3	20.862	A	A	-	B	B	B	A	A	A	B	A	B	A	A	A	A	A	B	B	B	B	A	B	B	A	B	B	B	B	B	A	A	B	A	A	A	A	A	A	B	B	B	B	A	A	A	A
CCQK	3	21.606	A	A	A	B	B	B	A	A	A	B	A	B	A	A	A	A	A	B	B	B	B	A	B	B	B	B	B	A	B	B	A	A	B	A	A	A	A	A	A	B	B	B	B	A	A	A	A
BSST	3	21.853	A	A	A	B	B	B	A	A	A	B	A	B	A	A	A	A	A	B	B	B	B	A	B	B	B	B	B	A	B	B	A	A	B	A	A	A	-	A	A	B	B	B	B	A	A	-	A
BLLJ	3	22.347	A	A	A	B	B	B	A	A	A	B	A	B	A	A	A	A	A	B	B	B	B	A	B	B	B	B	B	A	B	B	A	A	B	A	A	A	A	A	A	B	B	B	B	A	A	A	A
AZCT	3	22.828	A	A	A	B	B	B	A	A	A	B	A	B	A	A	A	A	A	B	B	B	B	A	B	B	B	B	B	A	B	B	A	A	B	A	A	A	A	A	A	B	B	B	B	A	A	A	A
APAE	3	24.108	A	A	A	B	B	B	A	A	A	B	A	B	A	A	A	A	A	B	B	B	B	A	B	B	B	B	B	A	B	-	A	A	B	A	A	A	A	A	A	B	B	B	B	A	-	A	A
BBIG	3	24.609	A	A	A	B	B	B	A	A	A	B	A	B	A	A	A	A	A	B	B	B	B	A	B	B	B	B	B	A	B	B	A	A	B	A	A	A	A	A	A	B	B	A	B	A	A	A	A
BVWZ	3	24.862	A	A	A	B	B	B	A	A	A	B	A	B	A	A	A	A	A	B	B	B	B	A	B	B	B	B	B	A	B	B	A	A	B	A	A	A	A	A	A	B	B	A	B	A	-	A	A
CAKY	3	25.375	A	A	A	B	B	B	A	A	A	B	A	B	A	A	A	A	A	B	B	-	B	A	B	B	B	B	B	A	B	B	A	A	B	A	A	A	A	A	A	B	B	A	B	A	A	A	A
BVJJ	3	25.622	A	A	A	B	B	B	A	A	A	B	A	B	A	A	A	A	A	B	B	B	B	A	B	B	B	B	B	A	B	B	A	A	B	A	A	A	A	A	A	B	B	A	B	A	A	A	A
BATX	3	25.865	A	A	A	B	B	B	A	A	A	B	A	B	A	A	A	A	A	B	B	B	B	A	B	B	B	B	B	A	B	B	A	A	B	A	A	A	-	A	A	B	B	A	B	A	A	A	A
CBAF	3	26.11	A	A	A	B	B	B	A	A	A	B	A	B	A	A	A	A	A	B	B	B	B	A	B	B	B	B	B	A	B	B	A	A	B	A	A	A	A	A	A	B	B	A	B	A	A	A	A
BDMD	3	26.596	A	A	A	B	B	B	A	A	A	B	A	B	A	A	A	A	A	B	B	B	B	A	B	B	B	B	B	A	B	B	A	A	B	A	A	A	A	A	A	B	B	A	B	A	A	A	A
ASEY	3	27.113	A	A	A	B	B	B	A	A	A	B	A	B	A	A	A	A	A	B	B	B	B	A	B	B	B	B	B	A	B	B	A	A	B	A	A	A	-	A	A	B	B	A	B	A	A	A	A
BGFA	3	27.362	A	A	A	B	B	B	A	A	A	B	A	B	A	A	A	A	A	B	B	B	B	A	B	B	B	B	B	A	B	B	A	A	B	A	A	A	-	A	A	B	B	A	B	A	A	A	A
BYGH	3	27.865	A	A	A	B	B	B	A	A	A	B	A	B	A	A	A	A	A	B	B	B	B	A	B	B	B	B	B	A	B	B	A	A	B	A	A	A	A	A	A	B	B	A	B	A	A	A	A
AFGI	3	28.113	A	A	A	B	B	B	A	A	A	B	A	B	A	A	A	A	A	B	A	B	B	A	B	B	B	B	B	A	B	B	A	A	B	A	A	A	A	A	A	B	B	A	B	A	A	A	A
AMET	3	28.596	A	A	A	B	B	B	A	A	A	B	A	B	A	A	A	A	A	B	A	B	B	A	B	B	B	B	B	A	B	B	A	A	B	A	A	A	A	A	A	B	B	A	B	A	A	A	A
AKNO	3	28.842	A	A	A	B	B	B	A	A	A	B	A	B	A	A	A	A	A	B	A	B	B	A	B	B	B	B	B	A	B	B	A	A	B	A	A	A	A	A	A	B	B	A	B	A	A	A	A
AXBS	3	29.34	A	A	A	B	B	B	A	A	A	B	A	B	A	A	A	A	A	B	A	B	B	A	B	B	B	B	B	A	B	B	A	A	B	A	A	A	-	A	A	B	B	A	B	A	A	A	A
APSQ	3	29.583	A	A	A	B	B	B	A	A	A	B	A	B	A	A	A	A	A	B	A	B	B	A	B	B	B	B	B	A	B	B	A	A	B	A	A	A	A	A	A	B	B	A	B	A	A	A	A
ARSF	3	30.067	A	A	A	B	B	B	A	A	A	B	A	B	A	A	A	A	A	B	A	B	B	A	B	B	B	B	B	A	B	B	A	A	B	A	A	A	A	A	A	B	B	A	B	A	A	A	A
CBXN	3	30.558	A	A	A	B	B	B	A	A	A	B	A	B	A	A	A	A	A	B	A	B	B	A	B	B	B	B	B	A	B	B	A	A	B	A	A	A	A	A	A	B	B	A	B	A	A	A	A
AUTG	3	30.834	A	A	A	B	B	B	A	A	A	B	A	B	A	A	A	A	A	B	A	B	B	A	B	B	B	B	B	A	B	B	A	A	B	A	A	A	A	A	A	B	A	A	B	A	A	A	A
AZGS	3	31.079	A	A	A	B	B	B	A	A	A	B	A	B	A	A	A	A	A	B	A	B	B	A	B	B	B	B	B	A	B	B	A	A	B	A	A	A	-	A	A	B	A	A	B	A	A	A	A
AQMR	3	31.347	A	A	A	B	B	B	A	A	A	B	A	B	A	A	A	A	A	B	A	B	B	A	B	B	B	B	B	A	B	B	A	A	B	A	A	A	A	A	A	B	A	A	B	A	A	A	A
AUZK	3	31.639	A	A	A	B	-	B	A	A	A	-	A	B	A	A	A	A	A	B	A	B	-	A	B	B	B	B	B	A	B	B	A	A	B	A	A	A	A	A	A	B	A	A	B	A	A	A	A
APNP	3	31.895	A	A	A	B	B	B	A	A	A	B	A	B	A	A	A	A	A	B	A	B	B	A	B	B	B	B	B	A	B	B	A	A	B	A	A	A	A	A	A	B	A	A	B	A	A	A	A
ATMK	3	32.425	A	A	A	B	B	B	A	B	A	B	A	B	A	A	A	A	A	B	A	B	B	A	B	B	B	B	B	A	B	B	A	A	B	A	A	A	A	A	A	B	A	A	B	A	A	A	A
BWXO	3	32.668	A	A	A	B	B	B	A	B	A	B	A	B	A	A	A	A	A	B	A	B	B	A	B	B	B	B	B	A	B	B	A	A	B	A	A	A	A	A	A	B	A	A	B	A	A	A	A
BTHA	3	32.912	A	A	A	B	B	B	A	B	A	B	A	B	A	A	A	A	A	B	A	B	B	A	B	B	B	B	B	A	B	B	A	A	B	A	A	A	A	A	A	B	A	A	B	A	A	A	A
BMNB	3	33.159	A	A	A	B	B	B	A	B	A	B	A	B	A	A	A	A	A	B	A	B	B	A	B	B	B	B	B	A	B	B	A	A	B	A	A	A	A	A	A	B	A	A	B	A	A	A	A
AAZF	3	33.16	A	A	A	B	B	B	A	B	A	B	A	B	A	A	A	A	A	B	A	B	B	A	B	B	B	B	B	A	B	B	A	A	B	-	A	A	-	A	A	B	A	A	B	A	A	A	A
ANDM	3	33.663	A	A	A	B	B	B	A	B	A	B	A	B	A	A	A	A	A	B	A	B	B	A	B	B	B	B	B	A	B	B	A	-	B	A	A	A	A	A	A	B	A	A	B	A	A	A	A
AHAX	3	35.257	A	A	A	B	B	B	A	B	A	B	A	B	A	A	A	A	A	B	A	B	B	A	B	B	B	B	B	A	B	B	A	A	B	A	A	A	B	A	-	B	A	A	B	A	B	A	A
AMGX	3	35.799	A	A	A	B	B	B	A	B	A	B	A	B	A	A	A	A	A	B	A	B	B	A	B	B	B	B	B	A	B	B	A	A	B	A	A	A	B	A	-	B	A	A	B	A	B	A	A
BAHH	3	36.554	A	A	A	A	B	B	A	B	A	-	A	B	A	A	A	A	A	B	A	B	B	A	B	B	B	B	B	A	B	B	A	A	B	A	A	A	B	A	-	B	A	A	B	A	B	A	A
BWQG	3	36.811	A	A	A	A	B	B	A	B	A	B	A	B	A	A	A	A	A	B	A	B	B	A	B	B	B	B	B	A	B	B	A	A	B	A	B	A	B	A	-	B	A	A	B	A	B	A	A
APGL	3	40.98	A	A	A	A	B	A	A	B	A	B	A	B	A	A	-	A	A	B	A	B	B	A	B	B	B	B	B	A	B	B	A	A	B	A	B	A	B	A	-	B	A	A	B	A	B	A	A
BVZI	3	41.733	A	A	A	A	B	A	A	B	A	B	A	B	A	A	A	A	A	B	A	B	B	A	B	B	B	B	B	A	B	B	A	A	B	A	B	A	B	A	-	B	A	A	B	A	B	A	A
BDGQ	3	41.995	A	A	A	A	B	A	A	B	A	B	A	B	A	A	A	A	A	B	A	B	B	A	B	B	B	B	B	A	B	B	A	-	B	A	B	A	B	A	-	B	A	A	B	A	B	A	-
BZKL	3	43.091	A	A	A	A	B	A	A	B	A	B	A	B	A	A	A	A	A	B	A	B	B	A	B	B	B	B	B	A	B	B	A	A	B	A	B	A	B	A	-	A	A	A	B	A	B	A	A
AQLO	3	43.341	A	A	A	A	B	A	A	B	A	B	A	B	A	A	A	A	A	B	A	B	B	A	B	B	B	B	B	A	B	B	A	A	B	A	B	A	B	A	-	A	A	A	B	A	B	A	A
BRTL	3	43.588	A	A	A	A	B	A	-	B	A	B	A	B	A	A	A	A	A	B	B	B	B	A	B	B	B	B	B	A	B	B	A	A	B	A	B	A	B	A	-	A	A	A	B	A	B	A	A
AKKZ	3	44.37	A	A	A	A	B	A	A	B	A	B	A	B	A	A	A	A	A	B	B	B	B	A	B	B	B	B	B	A	B	B	A	A	B	A	B	A	B	A	-	A	A	A	B	A	B	A	A
AMSP	3	44.371	A	A	A	A	B	A	A	B	A	B	A	B	A	A	A	A	A	B	B	B	B	A	B	B	B	B	B	A	B	B	A	A	B	A	B	A	B	A	-	A	A	A	B	A	B	A	A
BLPB	3	44.864	A	A	A	A	B	A	A	B	A	B	-	B	A	A	A	A	A	B	B	B	B	A	B	B	B	B	B	A	B	B	A	A	B	A	B	A	B	A	-	A	A	A	B	A	B	A	A
BYPD	3	45.113	A	A	A	A	B	A	A	B	A	B	-	B	A	A	A	A	A	B	B	B	B	A	B	B	B	B	B	A	B	B	A	A	B	A	B	A	B	A	-	A	A	A	B	A	B	A	A
AXPU	3	45.616	A	A	A	A	B	A	A	B	A	B	-	B	A	A	A	A	A	B	B	B	B	A	B	B	B	B	B	A	B	B	A	A	B	A	B	A	B	A	-	A	A	A	B	A	B	A	A
BEVB	3	45.875	A	A	A	A	B	A	A	B	A	B	-	B	A	A	A	A	A	B	B	B	B	A	B	B	B	B	B	A	B	-	A	A	B	A	B	A	B	A	-	A	A	A	B	A	B	A	A
ACYD	3	45.876	A	A	A	A	B	A	A	B	A	B	-	B	A	A	A	A	A	B	B	B	B	A	B	B	B	B	B	A	B	-	A	A	B	A	B	A	B	A	-	A	A	A	B	A	B	A	A
BNQK	3	46.132	A	A	A	A	B	A	A	B	A	B	-	B	A	A	A	A	A	B	B	B	B	A	B	B	B	B	B	A	B	-	A	A	B	A	B	A	-	A	-	A	A	A	B	A	B	A	A
BBFZ	3	46.384	A	A	A	A	B	A	A	B	A	B	-	B	A	A	A	A	A	B	B	B	B	A	B	B	B	B	B	A	B	A	A	A	B	A	B	A	B	A	-	A	A	A	B	A	B	A	A
ALHP	3	46.635	A	A	A	A	B	A	A	B	A	B	-	B	A	A	A	A	A	B	B	B	B	A	B	B	B	B	B	A	B	A	A	A	B	A	B	A	B	A	-	A	A	A	B	A	A	A	A
BSQY	3	48.458	A	A	A	A	B	A	A	A	A	B	-	B	A	A	A	A	A	B	B	B	B	A	B	B	B	B	B	A	B	A	A	A	B	A	B	A	B	A	-	A	A	A	B	B	A	A	A
BYZY	3	48.711	A	A	A	A	B	A	A	A	A	B	-	B	A	A	A	A	A	B	B	B	B	A	B	B	B	B	B	A	B	B	A	A	B	A	B	A	B	A	-	A	A	A	B	B	A	A	A
ALMQ	3	48.972	A	A	A	A	B	A	A	A	A	B	-	B	A	A	A	-	A	B	B	B	B	A	B	B	B	B	B	A	B	-	A	A	B	A	B	A	B	A	A	A	A	A	B	B	A	A	A
BBVJ	3	49.219	A	A	A	A	B	A	A	A	A	B	-	B	A	A	A	A	A	B	B	B	B	A	B	B	B	B	B	A	B	A	A	A	B	A	B	A	B	A	A	A	A	A	B	B	A	A	A
AWYV	3	49.462	A	A	A	A	B	A	A	A	A	B	-	B	A	A	A	A	A	B	B	B	B	A	B	B	B	B	B	A	B	A	A	A	B	A	B	A	B	A	A	A	A	A	B	B	A	A	A
AHTY	3	49.711	A	A	A	A	B	A	A	A	-	B	-	B	A	A	A	A	A	B	B	B	B	A	B	B	B	B	B	A	B	-	A	A	B	A	B	A	B	A	A	A	A	A	B	B	-	A	A
BKCW	3	50.724	A	A	A	A	B	A	A	A	A	B	-	B	A	A	A	A	A	B	B	B	B	A	B	B	B	B	B	A	B	A	A	A	B	A	B	A	B	A	A	A	A	A	B	B	A	A	A
AJUB	3	51.487	A	A	A	A	B	A	A	A	A	B	-	B	A	A	A	A	A	B	B	B	A	A	B	B	B	B	B	A	B	-	A	A	B	A	B	A	B	A	A	A	A	A	B	B	A	A	A
BBMX	3	52.015	A	A	A	A	B	A	A	-	A	B	-	B	A	A	A	A	A	B	B	B	A	A	B	B	B	B	B	A	B	A	A	A	B	A	B	A	B	A	-	A	A	B	B	B	A	A	A
AZGX	3	52.259	A	A	A	A	B	A	A	A	A	B	-	B	A	A	A	A	A	B	B	B	A	A	B	B	B	B	B	A	B	A	A	A	B	A	B	A	B	A	A	A	A	B	B	B	A	A	A
AMNH	3	52.51	A	A	A	A	B	A	A	A	A	B	-	B	A	A	A	A	A	B	B	B	A	A	B	B	B	B	B	A	B	A	A	A	B	A	B	A	B	A	A	A	A	B	B	B	A	A	A
AYIC	3	52.75	A	A	B	A	B	A	A	A	A	B	-	B	A	A	A	A	A	B	B	B	A	A	B	B	B	B	B	A	B	A	A	A	B	A	B	A	B	A	A	A	A	B	B	B	A	A	A
BVCK	3	54.554	B	B	B	B	B	A	B	B	A	B	-	B	A	A	A	A	A	B	B	B	A	A	B	B	B	B	B	A	B	A	A	A	B	A	B	A	B	A	A	A	A	B	B	B	A	A	A
AVER	3	57.164	A	A	B	A	B	A	A	A	A	B	-	B	A	A	A	A	A	B	B	B	A	A	B	B	B	B	B	A	B	A	A	A	B	A	B	A	B	A	A	A	A	B	B	B	A	A	A
CAOO	3	57.413	A	A	A	A	B	A	A	A	A	B	-	B	A	A	A	A	A	B	B	B	A	A	B	B	B	B	B	A	B	A	A	A	B	A	B	A	B	A	B	A	A	B	B	B	A	A	A
BECF	3	57.653	A	A	A	A	B	A	A	A	A	B	-	B	B	A	A	A	A	B	B	B	A	A	B	B	B	B	B	A	B	A	A	A	B	A	B	A	B	A	B	A	A	B	B	B	A	A	A
AJVC	3	57.892	A	A	A	A	B	A	A	A	A	B	-	B	B	A	A	A	A	B	B	B	A	A	B	B	B	B	B	A	B	A	A	A	B	A	B	A	B	A	B	A	A	B	B	B	A	A	A
BHAL	3	58.611	A	A	A	A	B	A	A	A	A	B	-	B	B	A	A	A	A	B	B	B	A	B	B	B	B	B	B	A	B	A	A	A	B	A	B	A	B	A	B	A	A	B	B	B	A	A	B
BGCT	3	58.848	A	A	A	A	B	A	A	A	A	B	-	B	B	A	A	A	A	B	B	B	A	B	B	B	B	B	B	A	B	A	A	A	B	A	B	A	B	A	B	A	A	B	B	B	A	A	B
BDWC	3	59.325	A	A	A	A	B	A	A	A	A	B	-	B	B	A	A	A	A	B	B	B	A	B	B	B	B	B	B	A	B	A	A	A	B	A	B	A	B	A	B	A	A	B	B	B	A	A	B
BXZO	3	59.809	A	A	B	A	B	A	A	B	A	B	-	B	B	A	A	A	A	B	B	B	A	B	B	B	B	B	B	A	B	-	A	A	B	A	B	A	B	A	B	A	A	B	B	B	A	A	B
BJMO	3	60.093	A	A	A	A	B	A	A	B	A	B	-	B	B	A	A	B	A	B	B	B	A	B	B	B	B	B	B	A	B	A	A	A	B	A	B	A	B	A	B	A	A	B	B	B	A	A	B
BLND	3	60.575	A	A	A	A	B	A	A	B	A	B	-	B	B	A	A	B	A	B	B	B	A	B	A	B	B	B	B	A	B	A	A	A	B	A	B	A	B	A	B	A	A	B	B	B	A	A	B
ADOW	3	60.819	A	A	A	A	B	A	A	B	A	B	-	B	B	A	A	B	A	B	B	B	A	B	A	B	B	B	B	A	B	A	A	A	B	A	B	A	B	A	B	A	A	B	B	B	A	A	B
AVLP	3	61.064	A	A	B	A	B	A	A	B	A	B	-	B	B	A	A	B	A	B	B	B	A	B	A	B	B	B	B	A	B	A	A	A	B	A	B	A	B	A	B	A	A	B	B	B	A	A	B
BITI	3	61.308	A	A	B	A	B	A	A	B	A	B	-	B	B	A	A	B	A	B	B	B	A	B	A	B	B	B	B	A	B	A	A	A	B	A	B	A	B	A	B	A	A	B	B	B	A	A	B
BIAY	3	61.555	A	A	B	A	B	A	A	-	A	B	-	B	B	A	A	B	A	B	B	B	A	B	A	B	B	B	B	A	-	A	A	A	B	A	B	A	B	A	B	A	A	B	B	B	A	A	B
BHQM	3	62.06	A	A	B	A	B	A	A	B	A	B	-	B	B	A	A	B	A	B	B	B	A	B	A	B	B	B	B	A	B	A	A	A	B	A	B	B	-	A	B	A	A	B	B	B	A	A	B
BHOU	3	62.314	A	A	B	A	B	A	A	B	A	B	-	B	B	A	A	B	A	B	B	B	A	B	A	B	B	B	B	A	B	A	A	A	B	A	B	B	B	A	B	A	A	B	B	B	A	A	B
AVNB	3	62.81	A	A	B	A	B	A	A	B	A	B	-	B	B	A	A	B	A	B	B	B	A	B	A	B	B	B	B	A	B	A	A	A	B	A	B	B	B	A	B	A	A	B	B	B	A	A	B
BUGU	3	63.057	A	A	B	A	B	-	A	A	-	B	-	B	B	A	A	B	A	B	B	B	A	B	A	B	B	B	B	A	B	A	A	A	B	A	B	B	B	A	B	A	A	B	B	B	A	A	B
CAFU	3	63.548	A	A	B	A	B	A	A	A	A	B	-	B	B	A	A	B	-	B	B	B	A	B	A	B	B	B	B	A	B	A	A	A	B	A	B	B	B	A	B	A	A	B	B	B	A	A	B
BBZL	3	64.288	A	A	B	A	B	A	A	A	-	B	-	B	B	A	A	B	A	B	B	B	A	B	A	B	B	B	B	A	B	A	A	A	B	A	B	B	B	A	B	A	A	B	B	B	A	A	B
AXPE	3	64.535	A	A	A	A	B	A	A	A	A	B	-	B	B	A	A	B	A	B	B	B	A	B	A	B	B	B	B	A	B	A	A	A	B	A	B	B	B	A	B	A	-	B	B	B	A	A	B
AJXZ	3	64.781	B	A	A	A	B	A	A	A	A	B	-	B	B	A	A	B	A	B	B	B	A	B	A	B	B	B	B	A	B	A	A	A	B	A	B	B	B	A	B	A	A	B	B	B	A	A	B
AWGK	3	65.021	B	A	A	A	B	A	A	A	A	A	-	B	B	A	A	B	A	B	B	B	A	B	A	B	B	B	B	A	B	A	A	A	B	A	B	B	B	A	B	A	A	B	B	B	A	A	B
CANB	3	65.261	B	A	A	A	B	A	A	A	A	A	-	B	B	A	A	B	A	B	B	B	A	B	A	B	B	B	B	A	B	A	A	A	B	A	B	B	B	A	B	A	A	B	B	B	A	A	B
ASDM	3	65.508	B	A	A	A	B	A	A	A	A	A	-	B	B	A	A	B	A	B	B	B	A	B	A	B	B	B	B	A	B	A	A	A	B	A	B	B	B	A	B	A	A	B	B	B	A	A	B
ASTL	3	65.994	B	A	A	A	B	A	A	A	A	A	-	B	B	A	A	B	A	B	B	B	A	B	A	A	B	B	B	A	B	A	A	A	B	A	B	B	-	A	B	A	A	B	B	B	A	A	B
BCQK	3	66.25	B	A	A	A	B	A	A	A	A	A	-	B	B	A	A	B	A	B	B	B	A	B	A	A	B	B	A	A	B	-	A	A	B	A	B	B	B	A	B	A	A	B	B	-	-	A	B
BJMZ	3	66.524	B	A	A	A	B	A	A	A	A	A	-	B	B	A	A	B	A	B	B	B	A	B	A	A	B	B	A	A	B	A	A	A	B	A	B	B	B	A	B	A	A	B	B	B	A	A	B
BSXL	3	66.791	B	A	A	A	B	A	A	A	A	A	-	B	B	A	A	B	A	-	-	-	A	B	A	A	B	-	A	A	B	A	A	A	B	A	B	B	B	A	B	A	A	-	B	-	A	A	B
BVEQ	3	67.333	B	A	A	A	B	A	A	A	-	A	-	B	B	A	A	B	A	B	B	B	A	B	A	A	B	B	A	A	B	A	A	A	B	A	A	B	B	A	B	A	A	B	B	B	A	A	B
BCAI	3	67.86	B	-	-	-	B	A	A	A	A	A	-	B	B	-	A	B	A	B	B	B	A	B	A	A	B	A	A	A	B	A	A	A	B	A	A	B	B	A	B	-	A	B	B	B	A	A	B
BDPR	3	68.39	B	A	A	A	B	A	-	A	A	A	-	B	B	A	A	B	A	B	B	B	A	B	A	A	B	A	A	A	B	A	A	A	B	A	A	B	B	A	B	A	A	B	B	B	A	A	B
AQNN	3	68.631	B	A	A	A	B	A	A	A	A	A	-	B	B	A	A	B	A	B	B	B	A	B	A	A	B	A	A	A	B	A	A	A	B	A	A	B	B	A	B	A	A	B	B	B	A	A	B
AHXU	3	69.855	B	A	A	A	B	A	A	A	A	A	-	B	B	A	A	B	A	B	B	B	A	B	A	B	B	A	A	A	B	B	A	A	B	A	A	B	B	A	B	A	A	B	B	B	A	A	B
BFAE	3	70.099	B	A	A	A	B	A	A	A	A	A	-	B	B	A	A	B	A	B	B	B	A	B	A	B	B	A	A	A	B	B	A	A	-	A	A	B	B	A	B	A	A	B	B	B	A	-	B
AMJN	3	70.84	B	A	A	A	B	A	B	A	A	A	-	B	B	A	A	B	A	B	B	B	A	B	A	B	B	A	A	A	B	B	A	A	B	A	A	B	B	A	B	A	A	B	B	B	A	A	B
CCFU	3	71.097	B	A	A	A	B	A	B	A	A	A	-	B	B	A	A	B	A	B	B	B	A	B	A	B	B	A	A	A	B	B	A	A	B	A	A	B	-	A	B	A	A	B	B	B	A	A	B
ANPB	3	71.356	B	A	A	A	B	A	B	A	A	A	-	B	B	A	A	B	A	B	B	B	A	B	A	B	B	A	A	A	B	B	A	A	B	A	A	B	B	-	B	A	A	B	B	B	A	A	B
BXVB	3	71.609	B	A	A	A	B	A	B	A	A	A	-	B	B	A	A	B	A	A	B	B	A	B	A	B	B	A	A	A	B	B	A	A	B	A	A	B	B	A	B	A	A	B	B	B	A	A	B
BEBZ	3	71.853	A	A	A	A	B	A	B	A	A	A	-	B	B	A	A	B	A	A	B	B	A	B	A	B	B	A	A	A	B	B	A	A	B	A	A	B	B	A	B	A	A	B	B	B	A	A	B
BENG	3	72.342	A	A	A	A	A	A	B	A	A	A	B	B	B	A	A	B	A	A	B	B	A	B	A	B	B	A	A	A	B	B	A	A	B	A	A	B	B	A	B	B	A	B	B	B	A	A	B
AJXL	3	72.863	A	A	A	A	A	A	B	A	A	A	B	B	B	A	A	B	A	A	B	B	A	B	A	B	B	A	-	A	B	B	A	A	B	A	A	B	-	A	B	B	A	B	B	B	A	A	B
AWNC	3	73.367	A	A	A	A	A	A	B	A	A	A	B	B	B	A	A	B	A	A	B	B	A	B	A	B	B	A	A	A	B	B	A	B	B	A	A	B	B	A	B	B	A	B	B	B	A	A	B
ANJT	3	73.607	A	A	A	A	A	A	B	A	A	A	B	B	B	A	A	B	A	A	B	B	A	B	A	B	B	A	A	A	B	B	A	B	B	A	A	B	B	A	B	B	A	B	B	B	A	A	B
BLQK	3	73.849	A	A	A	A	A	A	B	A	-	A	B	B	B	A	A	B	A	A	B	B	A	B	A	B	B	A	A	A	B	B	A	B	B	A	A	B	B	A	B	B	A	B	B	B	A	A	B
BIGN	3	74.121	A	A	A	A	A	A	B	A	A	A	B	B	B	A	A	B	A	A	B	B	A	B	A	B	B	A	A	A	B	B	A	-	B	A	A	B	-	A	B	B	A	B	B	B	A	A	B
BHQF	3	74.41	A	-	-	A	A	-	B	A	A	-	B	B	B	A	A	B	A	A	B	B	A	B	A	B	B	A	A	A	B	B	A	A	B	A	-	B	B	A	B	B	A	B	B	B	A	A	B
AFXW	3	74.669	A	A	A	A	A	A	B	A	A	A	B	B	B	A	A	B	A	A	B	B	A	B	A	B	B	A	A	A	B	B	A	B	B	A	A	B	B	A	B	B	A	B	B	B	A	A	B
BXPC	3	74.92	A	A	A	A	A	A	B	A	A	A	B	B	B	A	A	B	-	A	B	B	A	B	A	B	B	A	A	A	B	B	A	B	B	A	A	B	B	A	B	B	A	B	B	B	A	A	B
BXUC	3	75.163	A	A	A	A	A	A	B	A	A	A	B	B	B	A	A	B	-	A	B	B	A	B	A	B	B	A	A	A	B	B	A	B	B	A	A	B	B	A	B	B	A	B	B	B	A	A	B
AQMV	3	75.719	A	A	A	A	A	A	B	A	-	A	B	B	B	A	A	B	A	A	B	B	A	A	A	B	B	A	A	A	B	B	A	B	B	A	A	B	B	A	B	B	A	B	B	B	A	A	A
BCKR	3	75.964	A	A	A	A	A	A	B	A	A	A	B	B	B	A	A	B	A	A	B	B	A	A	A	B	B	A	A	A	B	B	A	B	B	A	A	B	B	A	B	B	A	B	B	B	A	A	A
BBAL	3	76.731	A	A	A	A	A	A	B	A	A	-	B	B	B	A	A	B	A	A	B	B	A	A	A	A	A	A	A	A	B	-	A	B	B	A	A	B	-	A	B	B	A	B	B	B	A	A	A
BHEW	3	76.987	A	A	A	A	A	A	B	A	A	A	B	B	B	A	A	B	A	A	B	B	A	A	A	A	A	A	A	A	B	B	A	B	B	A	A	B	B	A	B	B	A	B	B	B	A	A	A
BYCC	3	77.731	A	A	A	A	A	A	B	A	A	A	B	B	B	A	A	B	A	A	B	B	A	A	A	A	A	A	A	A	B	B	A	A	B	A	A	B	B	A	B	B	A	B	B	B	B	A	A
BFVS	3	78.224	A	A	A	A	A	A	B	A	A	A	B	B	B	A	A	B	A	A	B	B	A	A	A	A	A	A	A	A	B	B	A	A	B	A	A	B	B	A	B	B	A	B	B	B	B	A	-
AJYP	3	78.768	A	A	A	A	A	A	B	A	A	A	-	B	B	-	A	B	-	-	B	B	A	A	A	A	A	A	A	A	B	B	A	A	-	A	A	B	B	A	B	B	A	B	B	B	B	A	A
ANBB	3	79.036	A	A	A	A	A	A	B	A	A	A	A	B	B	A	A	B	A	A	B	B	A	A	A	A	A	A	A	A	B	B	A	A	B	A	A	B	B	A	B	B	A	B	B	B	B	A	A
AUIW	3	79.275	A	A	A	A	A	A	B	A	A	A	A	B	B	A	A	B	A	A	B	B	A	A	A	A	A	A	A	A	B	B	A	A	B	A	A	B	B	A	B	B	A	B	B	B	B	A	A
BEOL	3	79.516	A	A	A	A	A	A	B	A	A	A	A	B	B	A	A	B	A	A	B	B	A	A	A	A	A	A	A	A	B	B	A	A	B	A	A	B	B	A	B	B	A	B	B	B	B	A	A
AJCX	3	80.483	A	A	A	A	A	A	B	A	A	A	A	B	B	A	A	B	B	A	B	B	A	A	A	A	A	A	A	A	B	B	A	A	B	A	A	B	B	A	B	B	A	B	B	B	B	A	A
CCCE	3	80.746	A	A	A	A	A	A	B	A	A	A	A	B	B	A	A	B	A	A	B	B	A	A	A	A	A	A	A	A	B	B	A	A	B	A	A	B	B	A	B	B	A	B	B	B	B	A	A
BJLF	3	81.77	A	A	A	A	A	A	B	A	A	A	A	B	B	A	A	B	A	A	B	B	A	A	A	A	A	A	A	A	A	B	A	A	B	A	A	B	B	A	B	B	A	B	B	B	B	A	A
BLJX	3	82.036	A	A	A	A	A	A	B	A	A	A	A	B	B	A	A	B	A	A	B	B	A	A	A	A	A	A	A	A	A	B	A	A	B	A	A	B	B	A	B	B	A	B	B	B	B	A	A
BCGN	3	82.777	A	A	A	A	A	A	B	A	A	A	A	B	B	A	A	B	A	A	B	B	A	A	A	A	A	A	A	A	A	B	A	A	B	A	A	B	B	A	B	B	A	B	B	B	-	A	A
BYSG	3	83.046	A	A	A	A	A	A	B	A	A	A	A	B	B	A	A	B	A	A	B	B	A	A	A	A	A	A	A	A	A	B	A	A	B	A	A	B	B	A	B	B	A	B	-	B	B	A	A
BGUK	3	83.304	A	A	A	A	A	A	B	A	A	A	A	B	B	A	A	B	A	A	B	B	A	A	A	A	A	-	A	A	A	B	A	A	B	A	A	B	B	A	B	B	A	B	B	B	B	A	A
ALHZ	3	83.558	A	-	A	A	A	A	B	A	A	A	A	B	B	A	A	B	A	A	B	B	A	A	A	A	A	A	A	A	-	B	A	A	B	A	A	B	B	A	B	B	A	B	B	B	B	A	A
AWIL	3	83.818	A	A	A	A	A	A	B	A	A	A	A	B	B	A	A	B	A	A	B	B	A	A	A	A	A	A	A	A	A	-	-	A	-	A	-	B	-	A	B	B	A	B	B	B	B	A	A
AJXA	3	84.076	A	A	A	A	A	A	B	A	A	A	A	B	B	A	A	B	A	A	B	B	A	A	A	A	A	A	A	A	A	B	A	A	B	A	A	B	B	A	B	B	A	A	B	B	B	A	A
BHUW	3	85.583	A	A	A	A	A	A	B	A	A	A	A	B	B	A	A	B	A	A	B	B	A	A	A	A	A	A	A	A	A	B	A	A	B	A	A	B	B	A	B	B	A	A	B	B	B	A	A
BINH	3	86.541	A	A	A	B	A	A	B	A	A	A	A	B	B	A	A	B	A	A	B	B	A	A	A	A	B	A	A	A	A	-	A	A	B	A	A	B	B	A	B	B	A	A	B	B	B	A	A
AJNY	3	87.022	A	A	A	B	A	A	B	A	A	A	A	B	B	A	A	B	A	A	B	B	A	A	A	A	B	A	A	A	A	B	A	A	B	A	A	B	B	A	B	B	A	A	B	B	B	A	A
AUWN	3	87.023	A	A	A	B	A	A	B	A	A	A	A	B	B	A	A	B	A	A	B	B	A	A	A	A	B	A	A	A	A	B	A	A	B	A	A	B	B	A	B	B	A	A	B	B	B	A	A
CAPU	3	87.273	A	A	A	B	A	A	B	A	A	A	A	B	B	A	A	B	A	A	B	B	A	A	A	A	B	A	A	A	A	B	A	A	B	A	A	B	-	A	B	B	A	A	B	B	B	A	B
AZXT	3	87.52	A	A	A	B	A	A	B	A	A	A	A	B	B	A	A	B	A	A	B	B	A	A	A	A	B	A	A	A	A	B	A	A	B	A	A	B	B	A	B	B	A	A	B	B	B	A	B
ALWQ	3	88.481	A	A	A	B	A	A	B	A	A	A	A	B	B	A	A	B	A	A	B	B	A	A	A	A	B	A	A	A	A	B	A	A	B	A	A	B	B	A	B	B	A	A	B	B	B	A	A
BJTR	3	88.72	A	A	A	B	A	A	B	A	A	A	A	B	B	A	A	B	A	A	B	B	A	A	A	A	B	A	A	A	A	B	A	A	B	A	A	B	B	A	B	B	A	A	B	B	B	A	A
BKZK	3	89.237	A	A	A	B	A	A	B	A	A	A	A	B	A	A	A	B	A	A	B	B	A	A	A	A	B	A	A	A	A	A	A	A	B	A	A	B	B	A	B	B	A	A	B	B	B	A	A
AGOW	3	89.484	A	A	A	B	A	A	B	A	A	A	A	-	A	A	A	B	A	B	B	B	A	A	A	A	B	A	A	A	A	A	A	A	B	A	A	B	B	A	B	B	A	A	B	B	-	A	-
BRAP	3	89.74	A	A	A	B	A	A	B	A	A	A	A	B	A	A	A	B	A	-	B	-	A	A	A	A	B	A	A	A	A	A	A	A	B	A	A	-	B	A	A	B	A	A	B	B	B	A	A
BHJD	3	90.24	A	A	A	B	A	A	B	A	A	A	A	B	A	B	A	B	A	A	B	B	A	A	A	A	B	A	A	A	A	A	A	A	B	A	A	B	B	A	A	B	A	A	B	B	-	A	A
BCLU	3	90.729	A	A	A	B	A	A	B	A	A	A	A	B	A	B	A	B	A	A	B	B	A	A	A	A	B	A	A	A	A	A	A	A	B	A	A	B	B	A	A	B	A	A	B	B	-	A	A
BYFS	3	90.977	A	A	A	B	A	A	B	A	A	A	A	B	A	B	A	B	A	A	B	B	A	A	A	A	B	A	A	A	A	A	A	A	B	A	A	B	B	A	A	B	A	A	B	B	-	A	A
AMKC	3	91.468	A	A	A	B	A	A	B	A	A	A	A	B	A	B	A	B	A	A	B	B	A	A	A	A	A	A	A	A	A	A	A	A	B	A	A	B	B	A	A	B	A	A	B	B	-	A	A
ATQV	3	91.711	A	A	A	B	A	A	B	A	A	A	A	B	A	B	A	B	A	A	B	B	A	A	A	A	A	A	A	A	A	A	A	A	B	A	A	B	B	A	A	B	A	A	B	B	-	A	A
APZN	3	91.954	A	A	A	B	A	A	B	A	A	A	A	B	A	B	A	B	A	A	B	B	A	A	A	A	A	A	A	A	A	A	A	A	B	A	A	B	B	A	A	B	A	A	B	B	-	A	A
AHJE	3	92.449	A	A	A	B	A	A	B	A	A	A	A	B	A	B	A	B	A	A	B	B	A	A	A	A	A	A	A	A	A	A	A	A	B	A	A	B	B	A	A	B	A	A	B	A	-	A	A
BKAP	3	92.698	A	A	A	B	A	A	B	A	A	A	A	B	A	B	A	B	A	A	B	B	A	A	A	A	A	A	A	A	A	A	A	A	B	A	A	B	B	A	A	B	A	A	B	A	-	A	A
CBYZ	3	92.947	A	A	A	B	A	A	B	A	A	A	A	B	A	B	A	B	A	A	B	B	A	A	A	A	-	A	A	A	A	A	A	A	B	A	A	B	B	A	A	B	A	A	B	A	-	A	-
BIPH	3	93.194	A	A	A	B	A	A	B	A	A	A	A	B	A	B	A	B	A	A	B	B	A	A	A	A	A	A	A	A	A	A	A	A	B	A	A	B	B	A	A	B	A	A	B	A	-	A	A
BLUZ	3	93.713	A	A	A	B	A	A	B	A	A	A	A	B	A	B	A	B	A	A	B	B	A	A	B	A	A	A	A	A	A	A	A	A	B	A	A	B	B	A	A	B	A	A	B	A	-	A	A
BJHA	3	93.98	A	A	A	B	A	A	B	A	A	A	A	B	A	B	A	B	A	A	B	B	A	A	B	A	A	A	A	A	A	A	-	A	B	A	A	B	-	A	A	B	A	A	B	-	-	A	A
AFMO	3	94.241	A	A	A	B	A	A	B	A	A	A	A	B	A	B	A	B	A	A	B	B	A	A	B	A	B	A	A	A	A	A	A	A	B	A	A	B	B	A	A	B	A	A	B	A	-	A	-
APHY	3	94.502	A	A	A	B	A	A	B	A	A	A	A	B	A	B	A	B	A	A	B	B	A	A	B	A	A	A	A	A	A	A	A	A	B	A	A	B	B	A	A	B	A	A	B	A	-	A	A
BYKB	3	94.761	A	A	A	B	A	A	B	A	A	A	A	B	A	B	A	B	A	A	B	B	A	A	B	A	A	A	A	A	A	A	A	A	B	A	A	B	B	A	A	B	A	A	B	A	-	A	A
BCSV	3	95.006	A	A	A	B	A	A	B	A	A	A	A	B	A	B	A	B	A	A	B	B	A	A	B	A	A	A	A	A	A	A	A	A	B	A	A	B	B	A	A	B	A	A	B	A	-	A	A
AKFT	3	95.248	A	A	A	B	A	A	B	A	-	A	A	B	A	B	A	B	A	A	B	B	A	A	B	A	A	A	A	A	A	A	A	A	B	A	A	B	B	A	A	B	A	A	B	A	-	A	A
AXGV	3	95.498	A	A	A	-	A	A	B	A	A	A	A	B	A	B	A	B	A	A	B	B	A	A	B	A	-	A	A	A	A	A	A	A	B	A	A	B	B	A	A	B	A	A	B	A	-	A	A
BLHG	3	96.015	A	A	A	B	A	A	B	A	A	A	A	B	A	B	A	B	A	-	B	B	A	A	B	A	A	A	A	A	A	A	A	A	B	A	A	B	B	A	A	B	A	A	B	A	-	A	A
BLLA	3	96.265	A	A	A	B	A	A	B	A	A	A	A	B	A	B	A	B	A	A	B	B	A	A	B	A	A	A	A	A	A	A	A	A	B	A	A	B	-	A	A	B	A	A	B	A	-	A	A
BJNW	3	96.515	A	A	A	B	A	A	B	A	A	A	A	B	A	B	A	B	A	A	B	B	A	A	B	A	A	A	A	A	A	A	A	A	B	A	A	B	B	A	A	B	A	A	B	A	-	-	A
BHNP	3	98.319	A	A	A	B	A	-	B	A	A	A	A	A	A	B	A	B	A	A	B	B	A	A	B	A	A	A	A	A	A	A	A	A	B	A	A	B	B	A	A	B	A	A	B	A	-	A	A
AYPL	3	98.805	A	A	A	B	A	A	B	A	A	A	A	A	A	B	A	B	A	A	B	B	A	A	B	A	A	A	A	A	A	A	A	A	B	A	A	B	B	A	A	B	A	A	B	A	-	A	A
BIDF	3	99.047	A	A	A	B	A	A	B	A	A	A	A	A	A	B	A	B	A	A	B	B	A	A	B	A	A	A	A	A	A	A	A	A	B	A	A	B	B	A	A	B	A	A	B	A	-	A	A
ANGW	3	99.287	A	A	A	B	A	A	B	A	A	A	A	A	A	B	A	B	A	A	B	B	A	A	B	A	A	A	A	A	A	A	A	A	B	A	A	B	B	A	A	B	A	A	B	A	-	A	A
BCGH	3	99.528	A	A	A	B	A	A	B	A	A	A	A	A	A	B	A	B	A	A	B	B	A	A	B	A	A	A	A	A	A	A	A	A	B	A	A	B	B	A	A	B	A	A	B	A	-	A	A
BLKS	3	100.072	A	A	A	B	A	A	B	A	A	A	A	A	A	B	A	B	A	A	B	B	A	A	B	A	A	A	A	A	A	A	A	A	A	A	A	B	-	A	A	B	A	A	A	A	-	A	A
AWOD	3	100.813	A	A	A	B	A	A	B	A	A	A	A	A	A	B	A	B	A	A	B	B	A	A	B	A	A	A	A	A	A	A	A	A	A	A	A	B	-	A	A	B	A	A	A	A	-	A	A
CCLX	3	101.307	A	A	A	B	A	B	B	A	A	A	A	A	A	B	A	B	A	A	B	B	A	A	B	A	A	A	A	A	A	-	A	A	A	A	A	B	A	A	A	B	A	A	A	A	-	A	-
BWTL	3	101.548	A	A	A	B	A	B	B	A	A	A	A	A	A	A	A	B	A	A	B	B	A	A	B	A	A	A	A	A	A	A	A	A	A	A	A	B	A	A	A	B	A	A	A	A	-	A	-
BWPM	3	101.789	A	A	A	B	A	A	B	A	A	A	A	A	A	A	A	B	A	A	B	B	A	A	B	A	A	A	A	A	A	A	A	A	A	A	A	B	A	A	A	B	A	A	A	A	-	A	A
AYQE	3	102.27	A	A	A	B	A	A	B	A	A	A	A	A	A	A	A	B	A	A	B	B	A	A	B	A	A	A	A	A	A	A	A	A	A	A	A	B	A	A	A	B	A	A	A	A	-	A	A
APCX	3	104.584	A	A	A	B	A	A	B	A	A	A	A	A	A	A	A	B	A	A	A	B	A	A	B	A	A	A	A	A	A	A	A	-	A	A	A	B	-	A	A	A	A	A	A	A	A	A	A
AKFK	3	105.34	A	A	A	B	A	A	B	B	A	A	A	A	A	A	A	B	A	A	A	B	A	A	B	A	A	A	A	A	A	A	A	B	A	A	A	B	A	A	A	A	A	A	A	A	A	A	A
AGNT	3	106.083	A	A	A	B	A	A	B	B	A	A	A	A	A	A	A	B	A	A	A	B	A	A	B	A	A	A	A	A	A	A	A	B	-	A	A	B	A	A	A	A	A	A	A	A	A	A	-
ATFS	3	106.084	A	A	A	B	A	A	B	B	-	A	A	A	A	A	A	B	A	A	A	B	A	A	B	A	A	A	A	A	A	A	A	B	A	A	A	B	A	A	A	A	A	A	A	A	A	A	A
BCBH	3	106.327	A	A	A	B	A	A	B	B	A	A	A	A	A	A	A	B	A	A	A	B	A	A	B	A	A	A	A	A	A	A	A	B	A	A	A	B	A	A	A	A	A	A	A	A	A	A	A
ARML	3	107.056	A	A	A	B	A	A	A	A	A	A	A	A	A	A	A	B	A	A	A	B	A	A	A	A	A	A	A	A	A	A	A	B	A	A	A	B	A	A	A	A	A	A	A	A	A	A	A
AQMG	3	107.565	-	A	A	B	A	A	A	A	A	B	A	A	A	A	A	B	A	A	A	B	A	A	A	A	A	A	A	A	A	A	A	B	A	A	A	B	A	A	A	A	A	A	A	A	A	A	A
ADAX	3	107.821	A	A	A	B	A	A	A	A	A	B	A	A	A	A	A	B	A	A	A	B	A	A	-	A	A	A	A	A	A	A	A	B	A	A	A	B	A	A	A	A	A	A	A	A	A	A	A
AKDI	3	108.325	A	A	A	B	A	A	A	A	A	B	A	A	A	A	A	B	A	A	A	B	A	A	A	A	A	A	A	A	A	A	A	-	A	A	A	B	-	A	A	A	A	A	A	A	A	A	A
BFOU	3	109.364	A	A	A	A	A	A	A	A	A	-	A	A	A	A	A	B	A	A	A	A	A	A	A	A	A	A	A	A	A	A	A	B	A	A	A	B	-	A	A	A	A	A	A	A	A	A	A
BGFO	3	109.87	A	A	A	A	A	A	A	A	A	B	A	A	A	A	A	B	A	A	A	A	A	A	A	A	A	A	A	A	A	A	A	B	A	A	A	B	-	A	A	A	A	A	A	A	B	A	A
BMSH	3	110.133	A	A	A	A	A	A	A	A	A	B	A	A	A	A	A	B	A	A	A	A	A	A	A	A	A	A	A	A	A	A	A	B	A	A	A	B	A	A	A	A	A	A	A	A	B	A	A
ATXM	3	110.375	A	A	A	A	A	A	A	A	A	B	A	A	A	A	A	B	A	A	A	A	A	A	A	A	A	B	A	A	A	A	A	B	A	A	A	B	A	A	A	A	A	A	A	A	B	A	A
ATVF	3	110.881	A	A	A	A	A	A	A	A	-	B	A	A	A	A	A	B	A	A	A	A	A	A	-	A	A	B	A	A	A	A	A	B	A	A	A	B	A	A	A	A	A	A	A	A	B	A	A
AHEY	3	111.133	A	A	A	A	A	A	A	A	A	B	A	A	A	A	A	B	A	A	A	A	A	A	A	A	A	B	A	A	A	A	A	A	A	A	A	B	A	A	A	A	A	A	A	A	B	A	A
AKVM	3	111.629	A	A	A	A	A	A	A	A	-	A	A	A	A	A	A	-	A	A	A	A	A	A	A	A	A	B	A	A	A	A	A	A	A	A	A	B	A	A	A	A	A	A	A	A	B	A	A
AWTG	3	112.4	A	A	A	A	A	A	A	A	A	-	A	A	A	A	A	B	A	A	A	A	A	A	A	A	A	B	A	A	A	A	A	A	A	A	A	B	A	A	A	A	A	A	A	A	B	A	A
BNZG	3	112.685	A	A	A	A	A	A	A	A	-	A	A	A	A	A	A	-	A	A	A	A	A	-	A	A	A	A	A	A	A	A	A	A	A	A	A	B	A	A	A	A	A	A	A	A	A	A	A
BKCT	3	114.222	A	A	A	A	A	A	A	A	A	A	A	A	A	A	A	B	A	A	A	A	A	A	A	A	B	B	A	A	A	A	A	A	A	A	A	B	A	A	A	A	A	A	A	A	A	A	A
ANKQ	3	114.706	A	A	A	A	A	A	A	A	A	A	A	A	A	A	A	B	A	A	A	A	A	A	A	A	B	B	A	A	A	A	A	A	A	A	A	B	A	B	A	A	A	A	A	A	A	A	A
AUHF	3	115.192	A	A	A	A	A	A	A	A	A	A	A	A	A	A	A	B	A	A	A	A	A	A	A	A	B	B	A	A	A	A	A	A	A	A	A	A	-	B	A	A	A	A	A	A	A	A	A
ANMR	3	115.669	A	A	A	A	A	A	A	A	A	A	A	A	A	A	A	B	A	A	A	A	A	A	A	A	B	A	A	A	A	A	A	A	A	A	A	A	A	B	A	A	A	A	A	A	A	A	A
BGCG	3	116.456	A	A	A	A	A	A	A	A	-	A	A	A	A	A	A	B	A	A	A	-	A	A	A	A	-	A	A	A	A	-	A	A	A	A	A	A	-	-	A	A	A	A	-	A	-	A	A
BBNH	3	117.237	A	A	A	A	A	A	A	A	A	A	A	A	A	A	A	B	A	A	A	-	A	A	A	A	B	A	A	A	A	A	A	A	A	A	A	A	A	B	A	A	A	A	A	A	A	A	A
CCAM	3	126.356	A	A	A	A	A	B	A	A	-	B	A	A	A	A	A	A	A	A	A	A	A	A	A	A	A	A	A	A	A	A	A	A	A	A	A	A	A	B	A	A	A	A	A	B	A	A	A
BYFD	3	127.34	A	A	A	B	A	B	A	A	A	B	A	A	A	A	A	A	A	A	A	A	A	A	A	A	A	A	A	A	A	A	A	A	A	A	A	A	A	B	A	A	A	A	A	B	A	A	A
BMZJ	3	127.824	A	A	A	B	A	B	A	A	A	B	A	A	A	A	A	A	A	A	A	A	A	A	A	A	A	A	A	A	A	A	A	A	A	A	A	A	A	B	A	A	A	A	A	B	A	A	A
ABNP	3	128.334	A	A	A	-	A	B	A	A	A	-	A	A	A	A	A	A	B	A	A	A	A	A	A	A	A	A	A	A	A	A	A	A	A	A	-	A	A	B	A	A	A	A	A	B	A	-	A
BTTN	3	129.927	A	A	A	B	A	B	A	A	A	B	A	A	A	A	A	A	B	A	A	A	A	A	A	A	A	A	A	A	A	A	A	A	A	A	A	A	A	B	A	A	A	A	A	B	A	A	A
BOKB	3	130.176	A	A	A	A	A	B	A	A	A	B	A	A	A	A	A	A	B	A	A	A	A	A	A	A	A	A	A	A	A	A	A	A	A	A	A	A	A	B	A	A	A	A	A	B	A	A	A
APYW	3	130.421	A	A	A	A	A	B	A	A	A	B	A	A	A	A	A	A	B	A	A	A	A	A	A	A	A	A	A	A	A	-	A	A	A	A	A	A	A	B	A	A	A	A	-	B	A	A	A
BRVA	3	130.666	A	A	A	A	A	B	A	A	A	B	A	A	A	A	A	A	B	A	A	A	A	A	A	A	A	A	A	A	A	A	A	A	A	A	A	A	A	B	A	A	A	A	A	B	A	A	A
BNPL	3	130.906	A	A	A	A	A	B	A	A	A	B	A	A	A	A	A	A	B	A	A	A	A	A	A	A	A	A	A	A	A	A	A	A	A	A	A	A	A	B	A	A	A	A	A	B	A	A	A
BMLX	3	131.143	A	A	A	A	A	B	A	A	A	B	A	A	A	A	A	A	B	A	A	A	A	A	A	A	A	A	A	A	A	A	A	A	A	A	A	A	A	B	A	A	A	A	A	B	A	A	A
BNPQ	3	132.112	A	A	A	A	A	B	A	A	A	B	A	A	A	A	A	A	B	A	A	A	A	A	A	A	A	A	A	A	A	A	A	A	A	A	A	A	A	B	A	A	A	A	A	B	A	A	A
APTY	3	132.65	A	A	A	-	A	B	A	A	A	B	A	A	A	A	A	-	B	-	A	A	A	A	A	A	A	-	-	A	A	A	A	A	A	A	A	A	-	B	A	A	A	-	A	B	A	A	A
AXOJ	3	132.941	A	A	A	A	A	B	A	A	A	B	A	A	A	A	A	A	B	A	A	A	A	A	A	A	A	A	A	A	A	A	A	A	A	A	A	A	A	-	A	-	A	A	A	-	A	A	A
BIAQ	3	133.198	A	A	A	-	A	B	A	A	A	B	A	A	A	A	A	A	B	A	A	A	A	A	A	A	A	A	A	A	A	A	A	A	A	A	A	A	A	B	A	A	A	A	A	B	A	A	A
AGRB	3	134.195	A	A	A	B	A	B	A	A	A	B	A	A	A	A	A	A	B	A	A	A	A	A	A	A	A	A	A	A	A	A	A	A	A	A	A	A	A	B	A	B	A	A	A	B	A	A	A
BURT	3	134.46	A	A	A	B	A	B	A	A	A	B	A	A	A	A	A	A	B	A	A	A	A	A	A	A	A	A	A	A	A	A	A	A	-	A	-	A	A	B	A	-	A	A	-	B	A	A	A
AHFT	3	134.966	A	A	A	A	A	B	A	A	A	B	A	A	A	A	A	A	B	A	A	A	A	A	A	A	A	B	A	A	A	A	A	A	A	A	A	A	A	B	A	B	A	A	A	B	A	A	A
ALKR	3	135.203	A	A	A	A	A	B	A	A	A	B	A	A	A	A	A	A	B	A	A	A	A	A	A	A	A	B	A	A	A	A	A	A	A	A	A	A	A	B	A	B	A	A	A	B	A	A	A
AVPU	3	135.68	A	A	A	A	A	B	A	A	A	B	A	A	A	A	A	A	B	A	A	A	A	A	B	A	A	B	A	A	A	A	A	A	A	A	A	A	A	B	A	B	A	A	A	B	A	A	A
AUKW	3	136.157	A	A	A	A	A	B	A	A	A	B	A	A	A	A	A	A	B	A	A	A	A	A	B	A	A	B	A	A	A	A	A	A	A	A	A	A	A	B	A	B	A	A	A	B	A	A	A
AGNZ	3	136.655	A	A	A	B	A	B	A	A	A	B	A	A	A	A	A	A	B	A	A	A	A	A	B	A	A	B	A	A	A	A	A	A	A	A	A	A	A	B	A	B	A	A	A	B	A	A	A
BJRK	3	136.916	A	-	A	-	A	B	A	A	A	B	A	A	A	A	A	A	B	A	A	A	A	A	B	A	A	B	A	A	A	A	A	A	A	A	A	A	A	B	A	B	-	A	A	B	-	A	A
AWWP	3	137.171	A	A	A	A	A	B	A	A	A	B	A	A	A	A	A	A	B	A	A	A	A	A	B	A	A	B	A	A	A	A	A	A	A	A	A	A	A	B	A	B	A	A	A	A	A	A	A
ATHT	3	137.41	A	A	A	A	A	B	A	A	A	B	A	A	A	A	A	A	B	A	A	A	A	A	B	A	A	B	A	A	A	A	A	A	A	A	A	A	-	B	A	B	A	A	A	A	A	A	A
BECM	3	138.14	A	A	A	A	A	B	A	A	A	B	A	A	A	A	A	A	B	A	A	A	A	A	B	A	A	B	A	A	A	A	A	A	A	A	A	A	A	B	A	B	A	A	A	A	A	A	A
BECP	3	138.381	A	A	A	A	A	B	A	A	A	B	A	A	A	A	A	A	B	A	A	A	A	A	B	A	A	B	A	A	A	A	A	A	A	A	A	A	A	B	A	B	A	A	A	A	A	A	A
APDJ	3	138.62	A	A	A	A	A	B	A	A	A	B	A	A	A	A	A	A	B	A	A	A	A	A	B	A	A	B	A	A	A	A	A	A	A	A	A	A	A	B	A	B	A	A	A	A	A	A	A
CABQ	3	139.823	A	A	A	A	A	B	A	A	A	B	A	A	A	A	A	A	B	A	A	A	A	A	B	A	A	B	A	A	A	A	A	A	A	A	A	A	-	B	A	B	A	A	A	A	A	A	A
BGRI	3	140.802	A	A	A	A	A	B	A	A	A	B	A	A	A	A	A	A	B	A	A	-	A	A	B	A	A	B	A	A	A	A	A	A	A	A	A	A	A	B	A	B	A	A	A	A	A	A	A
BGJQ	3	141.292	A	A	A	A	A	B	A	A	A	B	A	A	A	A	A	A	B	A	A	A	A	A	B	A	A	B	A	A	A	A	A	A	A	A	A	A	A	B	A	B	A	A	A	A	A	A	A
BBVH	3	141.293	A	A	A	A	A	B	A	A	A	B	A	A	A	A	A	A	B	A	A	A	A	A	B	A	A	B	A	A	A	A	A	A	A	A	A	A	A	B	A	B	A	A	A	A	A	A	A
ATNZ	3	141.549	A	A	A	A	A	B	A	A	A	B	A	A	A	A	A	A	B	A	A	A	A	A	B	A	A	B	A	A	A	A	A	A	A	A	A	A	A	B	A	B	A	A	A	A	A	A	A
AABN	3	141.826	A	A	A	A	A	B	A	A	A	B	A	A	A	A	A	A	B	A	A	A	A	A	B	A	A	B	A	A	A	A	A	A	A	A	A	A	A	B	A	A	A	A	A	A	A	A	A
BIZL	3	142.079	A	A	A	A	A	B	A	A	A	-	A	A	A	A	A	A	B	A	A	A	A	A	B	A	A	B	A	A	A	A	A	A	A	A	A	A	A	B	A	A	A	A	A	A	A	A	A
AAAF	3	142.834	A	A	A	A	A	B	A	A	A	B	A	A	A	A	A	A	B	A	A	A	A	A	B	A	A	B	A	A	A	A	A	A	A	A	A	A	A	B	A	A	A	A	A	A	A	A	A
AUXW	3	143.076	A	A	A	A	A	B	A	A	A	B	A	A	A	A	A	A	B	A	A	A	A	A	B	A	A	B	A	A	A	A	A	A	A	A	A	A	A	B	A	A	A	A	A	A	A	A	A
AQTQ	3	143.567	A	A	A	A	A	B	A	A	A	B	A	A	A	A	A	A	B	A	A	A	A	A	B	A	A	B	A	A	A	A	A	A	A	A	A	A	A	B	A	A	A	A	A	A	A	A	A
AVOU	3	143.846	A	A	A	A	A	B	A	A	A	B	A	A	A	A	A	A	B	A	A	A	A	A	-	A	A	B	A	A	A	A	A	A	A	A	A	A	A	-	A	A	A	A	A	A	A	A	A
AISF	3	144.668	A	A	A	A	A	B	A	A	A	B	A	A	A	A	A	A	B	A	A	A	A	A	B	A	A	B	A	A	A	A	A	A	A	A	A	A	A	B	A	A	A	A	A	A	A	A	A
AULM	3	145.892	A	A	A	A	A	B	A	A	A	B	A	A	A	A	A	A	A	A	A	A	A	A	B	A	A	B	A	A	A	A	A	A	A	A	A	A	A	B	A	A	A	A	A	A	A	A	A
AYYR	3	146.14	A	A	A	A	A	B	A	A	A	B	A	A	A	A	A	A	A	A	A	A	A	A	B	A	A	B	A	A	A	A	A	A	A	A	B	A	-	B	A	A	A	A	A	A	A	A	A
BMNK	3	147.129	A	A	A	A	A	B	A	A	B	B	A	A	A	A	A	A	A	A	A	A	A	A	B	A	A	B	B	A	A	A	A	A	-	A	B	A	A	B	A	A	A	A	A	A	A	A	A
CCFQ	3	147.376	A	A	A	A	A	B	A	A	B	B	A	A	A	A	A	A	A	A	A	A	A	A	B	A	A	B	B	A	A	A	A	A	-	A	B	A	-	B	A	A	A	A	A	A	A	A	A
BITH	3	147.939	A	B	A	A	A	B	A	A	A	B	A	A	A	A	A	A	A	A	A	A	A	A	B	A	A	B	B	A	A	A	A	A	-	A	B	A	A	B	A	A	A	A	A	A	A	A	A
BDAE	3	148.212	A	A	A	A	A	B	A	A	A	B	A	A	A	A	A	A	A	A	A	A	A	A	B	A	A	B	B	A	A	A	A	A	-	A	B	A	A	B	A	A	A	A	A	A	A	A	A
BQIH	3	148.96	A	B	A	A	A	B	A	B	A	B	A	A	A	A	A	A	A	A	A	A	A	A	B	A	A	B	B	A	A	A	A	A	-	A	B	A	A	B	A	A	A	A	A	A	A	A	A
AEYV	3	149.205	A	B	A	A	A	B	A	B	B	B	A	A	A	A	A	A	A	A	A	A	A	A	B	A	A	B	B	A	A	A	A	A	-	A	B	A	A	B	A	A	A	A	A	A	A	A	A
BCHW	3	152.352	A	B	A	B	A	B	A	B	A	A	A	A	A	A	A	A	A	A	A	A	A	A	B	A	A	B	B	-	A	A	A	A	-	A	B	A	B	B	A	B	A	A	A	A	A	A	A
ATBQ	3	152.598	A	B	A	B	A	B	A	B	A	A	A	A	A	A	A	A	A	A	A	A	A	A	B	A	A	B	B	B	A	A	A	A	-	A	B	A	B	B	A	B	A	A	A	A	A	A	A
CATM	3	153.112	A	B	A	B	A	B	A	B	A	-	A	A	A	A	A	A	A	A	A	A	A	A	B	A	B	B	B	B	A	A	A	A	-	A	B	A	B	B	A	B	A	A	A	A	A	A	A
BZMW	3	153.639	A	B	A	B	A	B	A	B	-	-	A	A	A	A	A	A	A	A	A	A	A	A	B	A	B	B	B	B	A	A	A	A	-	A	B	A	B	B	A	B	A	A	A	A	A	A	A
ALXP	3	154.147	A	B	A	B	A	B	A	B	A	A	A	A	A	A	A	A	A	A	A	A	A	A	B	A	B	B	B	B	A	A	A	A	-	A	B	A	B	B	A	B	A	A	A	A	A	A	A
AWUE	3	154.893	A	B	A	B	A	B	A	B	A	A	A	A	A	A	A	A	A	A	A	A	A	A	B	A	B	B	B	B	A	A	A	A	-	A	B	A	B	B	A	B	A	A	A	A	A	A	A
BKUF	3	156.444	A	B	A	B	A	B	A	B	A	A	A	A	A	A	A	A	A	A	A	A	A	A	B	A	B	B	B	B	A	A	A	A	-	A	B	A	B	B	A	B	A	A	-	A	A	A	A
BKZA	3	157.185	A	B	A	B	A	B	A	B	A	A	A	A	A	A	A	A	A	A	A	A	A	A	B	A	B	B	B	B	A	A	A	A	-	A	B	A	B	-	A	B	A	A	-	A	A	A	A
BICF	3	157.683	A	B	A	B	A	B	A	B	A	A	A	A	A	A	A	A	A	A	A	A	A	A	B	A	B	B	B	B	A	A	A	A	-	A	B	A	B	B	A	B	A	A	-	A	A	A	A
AYXI	3	157.942	B	B	A	B	A	B	A	B	A	A	A	A	A	A	A	A	A	A	A	A	A	A	B	A	B	B	B	B	A	A	A	A	-	A	B	A	B	B	A	B	A	A	-	-	A	A	A
BABQ	3	158.211	B	B	A	B	A	B	A	B	A	A	A	A	A	A	A	A	A	A	A	-	A	A	B	A	B	B	B	B	A	A	A	A	-	A	B	A	-	B	A	B	A	A	-	A	A	A	A
BYYA	3	158.472	B	B	A	B	A	B	A	B	A	B	A	A	A	A	A	A	A	A	A	A	A	A	B	A	B	B	B	B	A	A	A	A	-	A	B	A	B	B	A	B	A	A	-	A	A	A	A
BMUM	3	158.747	B	B	A	B	A	B	A	B	B	A	A	A	A	A	A	A	A	A	A	A	A	A	B	A	B	B	B	B	A	A	A	A	-	A	B	A	B	B	A	B	A	A	-	A	A	A	A
CCCP	3	159.012	B	B	A	B	A	B	A	B	B	B	A	A	A	A	A	A	A	A	A	A	A	A	B	A	B	B	B	B	A	A	A	A	-	A	B	A	B	B	A	B	A	A	-	A	A	A	A
BKSO	3	159.265	B	B	A	B	A	B	A	B	B	B	A	A	A	A	A	A	A	A	A	A	A	A	B	A	B	B	B	B	A	A	A	A	-	A	B	A	B	B	A	B	A	A	-	A	A	A	A
ALXX	3	159.516	B	B	A	B	A	B	A	B	B	B	A	A	A	A	A	A	A	A	A	A	A	A	A	A	B	B	B	B	A	A	A	A	-	A	B	A	B	B	A	B	A	A	-	A	A	A	A
BELH	3	160.01	B	B	A	B	A	B	A	B	B	B	A	A	A	A	A	A	A	A	A	A	A	A	A	A	B	B	B	B	A	A	A	A	-	A	B	A	B	B	A	B	A	A	-	A	A	A	A
AKDC	3	160.264	B	B	A	B	A	B	A	B	B	B	A	A	A	A	A	A	A	A	A	A	A	A	A	A	B	B	B	B	A	A	A	A	-	A	B	A	B	B	A	B	A	A	-	A	A	A	A
AZOX	3	162.713	B	B	A	B	A	B	A	B	B	B	A	A	A	A	A	A	A	A	A	A	A	A	A	A	B	A	B	B	B	A	A	A	-	A	B	A	B	A	A	B	A	A	-	A	A	A	A
BAFX	3	163.488	B	B	A	B	A	B	A	B	B	B	A	A	A	A	A	A	A	A	A	A	A	A	A	A	B	A	B	B	B	A	A	A	-	A	B	A	B	A	A	B	A	A	-	A	A	A	A
BWXM	3	163.75	B	B	A	B	A	B	A	B	B	B	A	A	A	A	A	A	A	A	A	A	A	A	A	A	B	A	B	B	B	A	A	A	-	A	B	A	B	A	A	B	A	A	-	A	A	A	A
BSGX	3	164.517	B	B	B	B	A	B	A	B	B	B	A	A	A	A	A	A	B	A	A	A	A	A	A	A	B	A	A	B	-	A	A	A	-	A	B	A	B	A	A	B	A	A	-	A	A	A	A
AHOD	3	165.021	B	B	B	B	A	B	A	B	B	B	A	A	A	A	A	A	B	A	A	A	A	A	A	A	B	A	A	B	B	A	A	A	-	A	B	A	B	A	A	B	A	A	-	A	A	A	A
ATRJ	3	165.265	B	B	B	B	A	B	A	B	B	B	A	A	A	A	A	A	B	A	A	A	A	A	A	A	B	A	A	B	B	A	A	A	-	A	B	A	B	A	A	B	A	A	-	A	A	A	A
AGGE	3	165.811	B	-	B	B	A	B	A	B	B	-	A	A	-	A	A	A	B	A	A	A	A	A	B	A	B	-	A	B	B	A	A	A	-	A	B	A	B	A	A	B	A	A	-	A	A	A	A
AFZH	3	166.341	B	B	B	B	A	B	A	B	B	B	A	A	A	A	A	A	B	A	A	A	A	A	B	A	B	A	A	B	B	A	A	A	-	A	B	A	B	A	A	B	A	A	-	A	A	A	A
BCSS	3	166.832	B	B	B	B	A	B	A	B	B	B	A	A	A	A	A	A	B	A	A	A	A	A	A	A	B	A	A	B	B	A	A	A	-	A	B	A	B	A	A	B	A	A	-	A	A	A	A
BAHC	3	167.083	B	B	B	B	A	B	A	B	B	B	A	A	-	A	A	A	B	A	A	A	A	A	A	A	B	A	A	B	B	A	A	A	-	A	B	A	B	A	A	B	A	A	-	A	A	A	A
BBJK	3	167.338	B	B	B	B	A	B	A	B	B	B	A	A	A	A	A	A	B	A	A	A	A	A	A	A	B	A	A	B	B	A	A	A	-	A	B	A	B	A	A	B	A	A	-	A	A	A	A
AUAP	3	167.339	B	B	B	B	A	B	A	B	B	B	A	A	A	A	A	A	B	A	A	A	A	A	A	A	B	A	A	B	B	A	A	A	-	A	B	A	B	A	A	B	A	A	-	A	A	A	A
AFCT	3	167.597	B	B	B	B	A	B	A	B	B	B	A	A	A	A	A	A	B	A	A	A	A	A	-	A	B	A	A	B	B	A	A	A	-	A	B	A	B	A	A	B	A	A	-	A	A	A	A
BDVW	3	168.092	B	B	B	B	A	B	A	B	B	B	A	A	A	A	A	A	B	A	A	A	A	A	A	A	B	A	A	B	B	A	A	A	-	A	B	A	B	A	A	B	A	A	-	A	A	A	A
AZIF	3	169.59	B	B	B	B	A	B	A	B	B	B	A	A	A	A	A	A	B	A	A	A	A	A	B	A	B	A	A	B	B	A	A	A	-	A	B	A	B	A	-	B	A	A	-	A	A	A	A
CCKA	3	169.836	B	B	B	B	A	B	A	B	B	B	A	A	A	A	A	A	B	A	A	A	A	A	B	A	B	A	A	B	B	A	A	A	-	A	B	A	-	A	B	B	A	A	-	A	A	A	A
BYRU	3	170.332	B	B	B	B	A	B	A	B	B	B	A	A	A	A	A	A	B	A	A	A	A	A	-	A	B	A	A	B	B	A	A	A	-	A	B	A	-	A	B	B	A	A	-	A	A	A	A
BLBW	3	170.583	B	B	B	B	A	B	A	B	B	B	A	A	A	A	A	A	B	A	A	A	A	A	A	A	B	A	A	B	B	A	A	A	-	A	B	A	B	A	A	B	A	A	-	A	A	A	A
AOLU	3	170.835	B	B	B	B	A	B	A	B	B	B	A	A	A	A	A	A	B	A	A	A	A	A	A	A	B	A	A	B	B	A	A	A	-	A	B	A	B	A	A	B	A	A	-	A	A	A	A
AONN	3	171.079	B	B	B	B	A	B	A	B	B	B	A	A	A	A	A	A	B	A	A	A	A	A	A	A	B	A	A	B	B	A	A	A	-	A	B	A	B	A	A	B	A	A	-	A	A	A	A
ANXK	3	171.816	B	B	B	B	A	B	A	B	B	B	A	A	B	A	A	A	B	A	A	A	A	A	A	A	B	A	A	B	B	A	A	A	-	A	B	A	B	A	A	B	A	A	-	A	A	A	A
ARPA	3	172.302	B	B	B	B	A	B	A	B	B	B	A	A	B	A	A	A	B	A	A	A	A	A	A	A	B	A	A	B	B	A	A	A	-	A	B	A	B	A	A	B	A	A	-	A	A	A	A
BWCR	3	172.555	B	B	B	B	A	B	A	B	B	B	A	A	B	A	A	A	B	A	A	A	A	A	A	A	B	A	A	B	B	A	A	A	-	A	B	A	B	A	A	B	A	A	-	A	A	A	A
ATWI	3	173.582	B	B	B	B	A	B	A	B	B	A	A	A	B	A	A	A	B	A	-	-	A	A	A	A	B	A	A	B	B	A	A	A	-	A	B	A	-	A	A	B	-	A	-	A	A	A	A
AHBC	4	0	B	B	B	-	-	B	B	B	A	A	B	A	A	A	B	A	A	A	A	B	A	B	B	A	A	B	B	B	A	B	A	A	B	A	B	A	-	A	-	B	B	A	B	A	B	B	B
BIEP	4	0.8	B	B	B	-	A	B	B	B	A	A	B	A	A	A	B	A	A	A	A	B	A	B	B	A	A	B	B	B	A	B	A	A	B	A	B	A	-	A	A	B	B	A	B	A	B	B	B
BYZX	4	1.062	B	B	B	-	A	B	B	B	A	A	B	-	A	A	B	A	A	A	A	B	A	B	B	A	B	-	B	B	A	B	A	A	B	A	B	A	-	A	A	B	B	A	B	A	B	B	B
BNKJ	4	1.325	B	B	B	-	A	B	B	B	A	A	B	A	A	A	B	A	A	A	A	B	A	B	B	A	B	B	B	B	A	B	A	A	B	A	B	A	A	A	A	B	B	A	-	A	B	B	B
APBC	4	1.826	B	B	B	-	A	B	B	B	A	A	B	A	A	A	B	A	A	A	A	B	A	B	B	A	B	B	B	B	A	B	A	A	B	A	B	A	A	A	A	B	B	A	B	A	B	B	B
BYHG	4	2.091	B	B	B	-	A	B	B	B	A	A	B	A	A	A	B	A	A	A	A	B	A	B	B	A	B	B	B	B	A	B	A	A	B	A	B	A	A	A	A	B	B	A	B	A	B	B	B
ARWV	4	2.336	B	B	B	-	A	B	B	B	A	A	B	A	B	A	B	A	A	A	A	B	A	B	B	A	B	B	B	B	A	B	A	A	B	A	B	A	A	A	A	B	B	A	B	A	B	B	B
CBAT	4	2.586	B	B	B	-	A	B	B	B	A	A	B	A	B	A	B	A	A	A	A	B	A	B	B	A	B	B	B	B	A	B	A	A	B	A	B	A	-	A	A	B	B	A	B	A	B	B	B
AWBH	4	3.345	B	B	B	-	A	B	B	B	A	A	B	A	B	A	B	A	A	B	A	B	A	B	B	A	B	B	B	A	A	B	A	A	B	A	B	A	A	A	A	B	B	A	B	A	B	B	B
AUQB	4	3.346	B	B	B	-	A	B	B	B	A	A	B	A	B	A	B	A	A	B	A	B	A	B	B	A	B	B	B	A	A	B	A	A	B	A	B	-	-	-	A	B	B	A	B	A	B	B	B
AWEY	4	3.618	B	B	B	-	A	B	B	B	A	A	B	A	B	A	B	A	A	B	A	B	A	B	B	A	B	B	B	A	A	B	A	A	B	A	B	A	A	A	A	B	B	A	B	A	B	B	B
AZGN	4	4.106	B	B	B	-	A	B	B	B	A	A	B	A	B	A	B	A	A	B	A	B	A	B	B	A	B	B	B	A	A	B	B	A	B	A	B	A	A	A	A	B	B	A	B	A	B	B	B
AWCF	4	5.117	B	B	B	-	A	B	B	B	A	A	B	A	B	A	B	A	A	A	A	B	A	B	B	-	B	B	B	A	A	B	B	A	B	A	B	A	A	A	A	B	B	A	B	A	B	A	B
BWXY	4	5.631	B	B	B	-	A	B	B	B	A	A	B	A	B	A	B	A	A	A	A	B	A	B	B	-	B	B	B	A	A	B	B	A	B	A	B	A	A	A	A	B	B	A	B	A	B	A	B
BWHO	4	5.88	B	B	B	-	A	B	B	B	A	A	B	A	B	A	B	A	A	A	A	B	A	B	B	-	B	B	B	A	A	B	B	A	B	A	B	A	A	A	A	B	B	A	B	A	B	A	B
BZJC	4	6.606	A	B	B	-	A	B	B	B	A	A	B	A	B	A	B	A	A	-	A	B	A	B	B	-	B	A	B	A	A	B	B	A	B	A	B	A	A	A	A	B	B	A	B	A	B	A	B
BYCD	4	7.092	A	B	B	-	A	B	B	B	A	A	B	A	B	A	B	A	A	B	A	B	A	B	B	-	B	A	B	A	A	B	B	A	B	A	B	A	A	A	A	B	B	A	B	A	B	A	B
BUJL	4	8.325	A	B	B	-	A	B	B	B	A	A	B	A	A	A	B	A	A	A	A	B	A	B	B	-	B	A	B	A	-	B	B	A	B	A	B	A	A	A	A	B	B	A	B	A	B	A	B
BNUI	4	9.862	A	B	B	A	A	B	B	B	A	A	B	A	A	B	B	A	A	A	A	B	A	B	B	-	B	A	B	A	A	B	B	A	B	A	B	A	A	A	A	B	B	A	B	A	B	A	B
AVNY	4	10.351	A	B	B	A	A	B	B	B	A	A	B	A	A	B	B	A	A	A	A	B	A	B	B	-	B	A	B	A	A	B	B	A	B	A	B	A	A	A	A	B	B	A	B	A	B	A	B
ABEB	4	11.84	A	B	B	-	A	B	B	B	A	A	B	B	A	B	B	A	A	A	A	B	A	B	B	-	B	A	B	A	A	B	B	A	B	A	B	A	-	A	A	B	B	A	B	A	B	A	B
AQOB	4	12.094	A	B	B	A	A	B	B	B	A	A	A	B	A	B	B	A	A	A	A	B	A	B	B	-	B	A	B	A	A	B	B	A	B	A	B	A	A	A	A	B	B	A	B	A	B	A	B
BKCC	4	12.58	A	B	B	A	A	B	B	B	A	A	A	B	A	B	B	A	A	A	A	B	A	B	B	-	B	A	B	A	B	B	B	A	B	A	B	A	A	A	A	B	B	A	B	A	B	A	B
BJPY	4	12.836	A	B	B	A	A	B	B	B	A	A	A	B	A	B	B	A	A	A	A	B	A	B	B	-	B	A	B	A	B	B	B	A	B	A	B	A	A	A	A	A	B	A	B	A	B	A	B
BCXZ	4	13.075	A	B	B	A	A	B	B	B	A	A	A	B	A	B	B	A	A	A	A	B	A	B	B	-	B	A	B	A	B	B	B	A	B	A	B	A	A	A	A	A	B	A	B	A	B	A	B
BBDB	4	13.559	A	B	B	A	A	B	B	B	A	A	A	B	A	B	B	A	A	A	A	B	A	B	B	-	B	A	B	A	B	B	B	A	B	A	B	A	A	A	A	A	B	A	B	A	B	A	B
AQPT	4	13.812	A	A	B	A	A	B	B	B	A	A	A	B	A	B	B	A	A	A	A	B	A	B	B	-	B	A	B	A	B	B	B	A	B	A	B	A	A	A	A	A	B	A	B	A	B	A	B
AFLN	4	14.058	A	A	B	A	A	B	B	B	A	A	A	B	A	B	B	A	A	A	A	B	A	B	B	-	B	A	B	A	B	B	B	A	-	A	B	A	A	A	A	A	B	A	B	A	B	A	B
CCNY	4	14.554	A	A	B	A	A	B	B	B	A	A	A	B	A	B	B	A	A	B	A	B	A	B	B	-	B	A	B	A	B	B	B	A	B	A	B	A	A	A	A	A	B	A	B	A	B	A	B
BRLO	4	14.796	A	A	B	A	A	B	B	B	A	A	A	B	A	B	B	A	A	A	A	B	A	B	B	-	B	A	B	A	B	B	B	A	B	A	B	A	A	A	A	A	B	A	B	A	B	A	B
ANEK	4	15.583	A	A	B	A	A	B	B	B	-	A	A	B	A	B	B	A	A	A	A	B	A	B	B	-	B	A	B	A	B	B	B	A	B	A	B	A	A	A	A	A	B	A	B	A	B	A	B
BDEU	4	15.841	A	A	B	A	A	B	B	B	A	A	A	B	A	B	B	A	A	A	A	B	A	B	B	-	B	A	B	A	B	B	B	A	B	A	B	A	A	A	A	A	B	A	B	A	B	A	B
BKWT	4	16.089	A	A	B	A	A	B	B	B	A	A	A	B	A	A	B	A	A	A	A	B	A	B	B	-	B	A	B	A	B	B	B	A	B	A	B	A	A	A	A	A	B	A	B	A	B	A	B
BKPR	4	16.577	A	A	B	A	A	B	B	B	A	A	A	B	A	A	B	A	A	A	A	B	A	B	B	-	B	A	B	A	B	B	B	A	B	A	B	A	-	A	A	A	B	A	B	A	B	A	B
BSJQ	4	17.066	A	A	B	A	A	B	B	B	A	A	A	B	A	A	B	A	A	A	A	B	A	B	B	-	B	A	B	A	B	B	B	A	B	A	B	A	A	A	A	A	B	A	B	A	-	A	B
ALZZ	4	17.307	A	A	B	A	A	B	B	B	A	A	A	B	A	A	B	A	A	A	A	B	A	B	B	-	B	A	B	A	B	B	B	B	B	A	B	A	A	A	A	A	B	A	B	A	B	A	B
BZDR	4	17.561	A	A	B	A	A	B	B	B	A	-	A	B	A	A	B	A	A	A	A	B	A	B	B	-	B	A	B	A	B	B	B	B	B	A	B	A	A	A	A	A	B	A	-	A	B	A	B
BLRA	4	17.804	A	A	B	A	A	B	B	B	A	A	A	B	A	A	B	A	A	A	A	B	A	B	B	-	B	A	B	A	B	B	B	A	B	A	B	A	A	-	A	A	B	A	B	A	B	A	B
AIRD	4	17.805	A	A	B	A	A	B	B	B	A	A	A	B	A	A	B	A	A	A	A	B	A	B	B	-	B	A	B	A	B	B	B	A	B	A	B	A	-	A	A	A	B	A	B	A	B	A	B
AYHA	4	18.303	A	A	B	A	A	B	B	B	A	A	A	B	A	A	B	A	A	A	A	B	A	B	B	-	B	A	B	A	B	B	B	A	B	A	B	A	A	A	A	A	B	A	B	A	B	A	B
ALOZ	4	18.558	A	A	B	A	A	B	B	B	A	A	A	B	A	A	B	A	A	A	A	B	A	B	B	-	B	A	B	A	B	B	B	A	B	A	B	A	-	A	A	A	B	A	B	A	B	A	B
BUWK	4	19.054	A	A	B	A	A	B	B	A	A	A	A	B	A	A	B	A	A	A	A	B	A	B	B	-	B	A	B	A	B	B	B	A	B	A	B	A	A	A	A	A	B	A	B	A	B	A	B
APDW	4	20.341	A	-	B	B	A	B	B	-	A	A	A	B	A	A	B	A	A	A	A	B	A	B	B	-	B	A	B	A	B	B	B	A	B	A	B	A	-	A	A	A	B	A	B	A	B	A	B
BIDL	4	20.59	A	A	B	A	A	B	B	A	A	A	A	B	A	A	B	A	A	A	A	B	A	B	B	-	B	A	B	A	B	B	B	A	B	A	B	A	-	A	A	A	B	A	B	A	B	A	B
AWIR	4	20.833	A	A	B	A	A	B	B	A	B	A	A	B	A	A	B	A	A	A	A	B	A	B	B	-	B	A	B	A	B	B	B	A	B	A	B	A	A	A	A	A	B	A	B	A	B	A	B
BLEZ	4	21.078	A	A	B	A	A	B	B	A	B	A	A	B	A	A	B	A	A	A	A	B	A	B	B	-	B	A	B	A	B	B	B	A	B	A	B	A	A	A	A	A	B	A	B	A	B	A	B
BDJB	4	21.589	A	A	B	A	A	B	B	A	B	A	A	B	A	A	B	A	A	A	A	B	B	B	B	-	B	A	B	A	B	B	B	A	B	A	B	A	A	A	A	A	B	A	B	A	B	A	B
ATUY	4	22.073	A	A	B	A	A	B	B	A	B	A	A	B	A	A	B	A	A	A	A	B	B	B	B	-	B	A	B	A	B	B	A	A	B	A	B	A	A	A	A	A	B	A	B	A	B	A	B
AQAH	4	22.557	A	A	B	A	A	B	B	A	B	A	A	B	A	A	B	A	A	A	A	B	B	B	B	-	B	A	B	A	B	B	A	A	B	A	B	A	A	A	A	A	B	A	B	A	B	A	B
BABW	4	23.06	A	A	B	A	A	B	B	A	B	A	A	B	A	A	B	A	A	A	A	B	B	B	B	B	B	A	B	A	B	B	A	A	B	A	B	A	A	A	A	A	B	A	B	A	B	A	B
ACCM	4	23.314	A	A	B	A	A	B	B	A	B	A	A	B	A	A	B	A	A	A	A	B	B	B	B	B	B	A	B	A	B	B	A	A	B	A	B	A	A	A	A	A	B	A	B	A	B	A	B
AHPQ	4	23.796	A	A	B	A	A	B	B	A	B	A	A	B	A	A	B	A	A	A	A	B	B	B	B	B	B	A	B	A	B	B	A	A	B	A	B	A	A	A	A	A	B	A	B	A	B	A	B
BLII	4	24.035	A	A	B	A	A	B	B	A	B	A	A	B	A	A	B	A	A	A	A	B	B	B	B	B	B	A	B	A	B	B	A	A	B	A	B	A	A	A	A	A	B	A	B	A	B	A	B
BMGV	4	24.273	A	A	B	A	A	B	B	A	B	A	A	B	A	A	B	A	A	A	A	B	B	B	B	B	B	A	B	A	B	B	A	A	B	A	B	A	A	A	A	A	B	A	B	A	B	A	B
BFVL	4	24.513	A	A	B	A	A	B	B	A	B	A	A	B	A	A	B	A	A	A	A	B	B	B	B	B	B	A	B	A	B	B	A	A	B	A	B	A	A	A	A	A	B	A	B	A	B	A	B
ABDU	4	24.78	A	A	B	A	A	B	B	A	B	A	A	B	A	A	B	A	A	A	A	-	B	B	B	B	B	A	B	A	B	B	A	A	-	A	-	A	A	A	A	A	B	A	B	A	B	A	B
AVGW	4	24.781	A	A	B	A	A	B	B	A	B	A	A	B	A	-	B	A	A	A	A	B	B	B	B	B	B	A	B	A	B	B	A	A	B	A	B	A	A	A	A	A	B	A	B	A	B	A	B
BYFB	4	25.31	A	A	B	A	A	B	B	A	B	A	A	B	A	A	B	A	A	A	A	B	B	B	B	B	B	A	B	A	B	B	-	A	B	A	B	A	A	A	A	A	B	A	B	A	B	A	B
CBCY	4	25.311	A	A	B	A	A	B	B	A	B	A	A	B	A	A	B	A	A	A	A	B	B	B	B	B	B	A	B	A	B	B	A	A	B	A	B	A	-	A	A	A	B	A	B	A	B	A	B
BUSH	4	26.304	A	A	B	A	A	B	B	A	B	A	A	B	A	A	B	A	A	A	A	B	B	B	B	B	B	A	B	A	B	B	A	A	B	A	B	A	A	A	A	A	B	A	B	A	B	A	B
ACJH	4	26.551	A	A	B	A	A	B	B	A	B	A	A	B	A	A	B	A	A	A	A	B	B	B	B	B	B	A	B	A	B	B	-	A	B	A	B	A	A	A	A	A	B	A	B	A	B	A	B
CBCJ	4	26.819	A	A	B	A	A	B	B	A	B	A	A	B	A	A	B	A	A	A	A	B	B	B	B	B	B	A	B	A	B	B	A	A	B	A	B	A	A	A	A	A	B	A	B	A	B	A	B
ALTV	4	27.338	A	A	B	A	A	B	B	A	B	A	A	B	A	A	B	A	A	A	A	B	B	B	B	B	B	A	B	A	B	B	A	A	B	A	B	A	-	A	A	A	-	A	B	A	B	A	B
AKJY	4	27.596	A	A	B	A	A	B	B	A	B	A	A	B	A	A	B	A	A	A	A	B	B	B	B	B	B	A	B	A	B	B	-	A	B	A	B	A	-	A	A	A	-	A	B	A	B	A	B
AAYR	4	28.675	A	A	B	A	A	B	-	A	B	A	A	B	A	A	B	A	A	A	A	B	B	B	B	B	B	A	-	B	B	B	A	A	B	A	B	A	A	A	A	A	-	A	B	A	B	A	B
ACBV	4	29.216	A	A	B	A	A	B	B	A	A	A	A	B	A	A	B	A	A	A	A	B	B	B	B	B	B	A	B	-	B	B	A	A	B	A	B	A	A	A	A	A	-	A	B	A	B	A	B
ACXU	4	29.752	A	A	B	A	A	B	B	A	A	A	A	B	A	A	B	A	A	A	A	B	B	B	B	B	B	A	B	B	B	B	-	A	B	A	B	A	A	A	A	A	-	A	B	A	B	A	B
BTGK	4	30.007	A	A	B	A	A	B	B	A	A	A	A	B	A	A	B	A	A	A	A	B	B	B	B	B	B	A	B	-	B	B	A	A	B	A	B	A	-	A	A	A	-	A	B	A	B	A	B
BEWK	4	30.794	A	A	B	A	A	B	B	A	A	A	A	B	A	A	B	A	A	A	A	B	B	B	B	B	B	A	B	A	B	A	A	A	B	A	B	A	-	A	A	A	-	A	B	A	B	A	B
BSJO	4	30.795	A	A	B	A	A	B	B	A	A	A	A	B	A	A	B	A	A	A	A	B	B	B	B	B	B	A	B	-	B	A	A	A	B	A	B	A	A	-	A	A	-	A	B	-	B	A	B
BJTV	4	31.058	A	A	B	A	A	B	B	A	A	A	A	-	A	A	B	A	A	A	A	B	B	B	B	B	B	A	B	A	B	A	A	A	B	A	B	A	A	A	A	A	-	A	B	B	B	A	B
BIYO	4	31.328	A	A	B	A	A	B	B	A	A	A	A	B	A	A	B	A	A	A	A	B	B	B	B	-	B	A	B	A	B	A	A	A	B	-	B	A	A	A	A	A	-	A	B	B	B	-	B
BVBC	4	32.34	A	A	B	A	A	B	B	A	A	A	A	B	A	A	B	A	A	A	A	B	B	B	B	B	B	A	B	A	B	A	B	A	B	A	B	A	-	A	A	A	-	A	B	B	B	A	B
BYOF	4	33.184	A	A	A	A	A	B	B	A	A	A	A	B	A	A	B	A	A	A	A	B	B	B	B	B	B	A	B	B	B	A	B	A	B	A	B	A	A	A	A	A	-	A	B	B	B	A	B
ATVL	4	33.185	A	A	A	A	A	B	B	A	A	A	A	B	A	A	B	A	A	A	A	B	B	B	B	B	B	A	B	B	B	A	B	A	B	A	B	A	-	A	A	A	-	A	B	B	B	A	B
ALDU	4	33.693	A	A	A	A	A	B	B	A	A	A	A	B	A	A	B	A	A	A	A	B	B	B	B	B	B	A	B	A	B	A	B	A	B	A	B	A	-	A	A	A	-	A	B	B	B	A	B
ANRE	4	34.191	A	A	A	A	A	B	B	A	A	A	A	B	A	A	B	A	A	A	A	B	B	B	B	B	B	A	B	-	B	A	B	A	B	A	B	A	A	A	A	A	-	A	B	B	B	A	B
AFGX	4	34.45	A	A	A	A	A	B	B	A	A	A	A	B	A	A	B	A	A	A	A	B	B	B	B	B	B	A	B	A	B	A	B	A	B	A	B	A	A	A	A	A	-	A	B	B	B	A	B
BUXT	4	35.202	B	A	A	A	A	B	B	A	A	A	A	B	A	A	B	A	A	A	A	B	B	B	B	B	B	A	B	A	B	A	B	A	B	A	B	A	A	A	A	A	A	A	B	B	B	A	B
BYRQ	4	35.457	B	A	A	A	A	B	B	A	A	A	A	B	A	A	B	A	A	A	A	B	B	B	B	B	B	A	B	A	B	A	B	A	B	A	B	A	A	A	A	A	A	A	B	B	B	A	B
BGYQ	4	35.717	B	A	A	A	A	B	B	A	A	A	A	B	A	A	B	A	A	A	A	B	B	B	B	B	B	A	B	A	B	A	B	A	B	A	B	A	A	A	A	A	A	A	B	A	B	A	B
BUPG	4	35.964	B	A	A	A	A	B	B	A	A	A	A	B	A	A	B	A	A	A	A	B	B	B	B	B	B	A	B	A	B	A	B	A	B	A	B	A	A	A	A	A	A	A	B	A	B	A	B
BRTI	4	36.207	B	A	A	A	A	B	B	A	A	A	A	B	A	A	B	A	A	A	A	B	B	B	B	B	B	A	B	A	B	A	B	A	B	A	B	A	A	A	A	A	A	A	B	A	B	A	B
BUQP	4	36.468	B	A	A	A	A	B	B	A	A	A	A	B	A	A	B	A	A	A	A	B	B	B	B	B	B	A	B	A	B	A	B	A	A	A	B	A	A	A	A	A	A	A	A	A	B	A	B
AEZT	4	36.709	B	A	A	A	A	B	B	A	A	A	A	B	A	A	B	A	A	A	A	B	B	B	B	B	B	A	B	A	B	A	B	A	A	A	B	A	A	A	A	A	A	A	A	A	B	A	B
BDQH	4	36.959	B	A	A	A	A	B	B	A	A	A	A	B	A	A	B	A	A	A	A	B	B	B	B	B	B	A	B	A	B	A	B	A	A	A	B	A	-	A	A	A	A	A	A	A	B	A	B
AAYJ	4	37.457	B	A	A	A	A	B	B	A	A	A	A	B	A	A	B	A	A	A	A	B	B	A	B	B	B	A	B	A	B	A	B	A	A	A	B	A	A	A	A	A	A	A	A	A	B	A	A
BMSR	4	37.706	B	A	A	A	A	B	B	A	A	A	A	B	A	A	B	A	A	A	A	B	B	A	B	B	B	A	B	A	B	A	B	A	A	A	B	A	A	A	A	A	A	A	A	A	B	A	A
BUHD	4	37.95	B	A	A	A	A	B	B	A	A	A	A	B	A	A	B	A	A	A	A	B	-	A	B	B	B	A	B	A	B	A	B	B	A	A	B	A	A	A	A	A	A	A	A	A	B	A	A
AUVG	4	38.199	B	A	A	A	A	B	A	A	A	A	A	B	A	A	B	A	A	A	A	B	B	A	B	B	B	A	B	A	B	A	B	B	A	A	B	A	-	A	A	A	A	A	A	A	B	A	A
BKIS	4	38.444	B	A	A	A	A	B	A	A	A	A	A	B	A	A	B	A	A	A	A	B	B	A	B	B	B	A	B	A	B	A	B	B	A	A	B	A	A	A	A	A	A	A	A	A	B	A	A
CALJ	4	38.69	B	A	A	A	A	B	A	A	A	A	A	B	A	A	B	A	A	A	A	B	B	A	B	B	B	A	B	A	B	A	B	B	A	A	B	A	A	A	A	A	A	A	A	A	B	A	A
AFAV	4	38.936	B	A	A	A	A	B	A	A	A	A	A	B	A	A	B	A	A	A	A	B	B	A	B	B	B	A	B	A	B	A	B	B	A	A	B	A	A	A	A	A	A	A	A	A	B	A	A
AFMA	4	40.172	B	A	A	A	A	B	A	A	A	A	A	B	A	A	B	A	A	A	A	B	B	A	B	B	B	A	B	A	B	A	B	B	A	A	B	A	B	B	A	A	A	A	A	A	B	A	A
BGOZ	4	40.411	B	A	A	A	A	B	A	A	A	A	A	B	A	A	B	A	A	A	A	B	B	A	B	B	B	A	B	A	B	A	B	B	A	A	B	A	B	B	A	A	A	A	A	A	B	A	A
BEEF	4	40.653	B	A	A	A	A	B	A	A	A	A	A	B	A	A	B	A	A	A	A	B	B	A	B	B	B	A	B	A	B	A	B	B	A	A	B	A	B	B	A	A	A	A	A	A	B	A	A
CACM	4	40.896	B	A	A	A	A	B	A	A	A	A	A	B	A	A	B	A	A	A	A	B	B	A	B	B	B	A	B	A	B	A	B	B	A	A	B	A	B	B	A	A	A	A	A	A	B	A	A
BJFC	4	41.149	B	A	A	A	A	B	A	A	A	A	A	B	A	A	B	A	A	A	A	B	B	A	B	B	B	A	B	A	B	-	B	B	A	A	B	A	B	B	A	A	A	A	A	A	B	A	A
CBGP	4	41.401	B	A	A	A	A	B	A	A	-	A	A	B	A	A	B	A	A	A	A	B	B	A	B	B	B	A	B	A	B	A	B	B	A	A	B	A	B	B	A	A	A	A	A	A	B	A	A
BVZM	4	41.646	B	A	A	A	A	B	A	A	-	A	A	B	A	A	B	A	A	A	A	B	B	A	B	B	B	A	B	A	B	A	B	B	A	A	B	A	B	B	A	A	A	A	A	A	B	A	A
BJZG	4	42.139	B	A	A	A	A	B	A	A	-	A	A	B	A	A	B	A	A	A	A	B	B	A	B	B	B	A	B	A	B	A	B	B	A	A	B	A	B	B	A	A	A	A	A	A	B	A	A
BFMS	4	42.625	B	A	A	A	A	B	A	A	-	A	A	B	A	A	B	A	A	A	A	B	B	A	B	B	B	A	B	A	B	A	B	B	A	A	B	A	B	B	A	A	A	A	A	A	B	A	A
AYYM	4	43.591	B	A	A	A	A	B	A	A	A	A	A	B	A	A	B	A	A	A	A	B	B	A	B	B	B	A	B	A	B	A	B	B	B	A	B	A	B	B	A	A	A	A	B	A	B	A	A
BCIP	4	44.563	B	A	A	A	A	A	A	A	A	A	A	B	A	A	B	A	A	A	A	B	B	A	B	B	B	A	B	A	B	A	B	B	B	A	B	A	B	B	A	A	A	A	B	A	B	B	A
BFFQ	4	44.815	B	A	A	A	A	A	A	A	A	A	A	B	A	A	B	A	A	A	A	B	B	A	B	B	B	A	B	A	B	-	B	B	B	A	B	-	B	B	A	A	A	A	B	B	B	B	A
BISJ	4	45.323	B	A	A	A	A	A	A	A	A	A	A	B	A	A	B	A	A	A	A	B	B	A	B	B	B	A	B	A	B	A	B	B	B	A	B	A	B	B	A	A	A	A	B	B	B	B	A
BLFB	4	45.573	B	A	A	A	A	A	A	-	-	A	A	B	A	A	B	A	A	A	A	B	B	A	B	B	B	A	B	A	B	A	B	B	B	A	B	A	B	B	A	A	A	A	B	B	B	B	A
AROH	4	45.829	B	A	A	A	A	A	A	A	A	-	A	B	A	A	B	A	A	A	A	B	B	A	B	B	B	A	B	A	B	A	B	B	B	A	B	A	B	B	A	A	A	A	B	B	B	B	A
CCOW	4	46.095	B	A	A	A	A	A	A	A	A	A	A	B	A	A	B	A	A	A	A	B	B	A	B	B	B	A	B	-	-	-	B	B	B	A	B	A	-	B	A	A	A	A	B	B	B	B	A
AJDC	4	49.197	B	A	A	A	A	A	A	A	A	A	A	B	A	A	B	A	A	A	A	B	-	A	B	B	B	A	B	A	B	A	B	B	B	A	B	A	-	A	A	B	A	A	B	B	-	B	A
AETK	4	49.446	B	A	A	A	A	A	A	A	A	A	A	B	A	A	B	A	A	A	A	B	B	A	B	B	B	A	B	-	B	A	B	B	B	A	B	A	B	A	A	B	A	A	B	B	B	B	A
BILT	4	50.507	B	A	A	A	A	A	A	-	A	A	A	B	A	A	B	A	A	-	A	B	B	A	B	B	B	A	B	A	B	A	B	B	B	-	B	A	B	A	A	B	-	-	B	B	B	B	A
AKDT	4	51.021	B	A	A	A	A	A	A	A	A	A	B	B	A	A	B	A	A	A	A	B	B	A	B	B	B	A	B	A	B	A	B	B	B	A	B	A	B	A	A	B	A	A	B	B	B	B	A
BNUX	4	51.262	B	A	A	A	A	A	A	A	A	A	B	B	A	A	B	A	A	A	A	B	B	A	B	B	B	A	B	A	B	A	B	B	B	A	B	A	B	A	A	B	A	A	B	B	B	B	A
ALPK	4	51.504	B	A	A	A	A	A	A	A	A	A	B	B	A	A	B	A	A	A	A	B	B	A	B	B	B	A	B	A	B	A	B	B	B	A	B	A	B	A	A	B	A	A	B	B	B	B	A
ANFS	4	51.742	B	A	A	A	A	A	A	A	A	A	B	B	A	A	B	A	A	A	A	B	B	A	B	B	B	A	B	A	B	A	B	B	B	A	B	A	B	A	A	B	A	A	B	B	B	B	A
BAUC	4	52.231	B	A	A	A	A	A	A	A	A	A	B	B	A	A	B	A	A	A	A	B	B	A	B	B	B	A	B	A	B	A	B	B	B	A	B	A	B	A	A	B	A	A	B	B	B	B	A
BBBL	4	52.719	B	A	A	A	A	A	A	A	A	A	B	B	A	A	B	A	A	A	A	B	B	A	B	B	B	A	B	A	B	A	B	B	B	A	B	A	B	A	A	B	A	A	B	B	B	B	A
BEPD	4	53.241	B	A	A	A	A	A	A	A	A	A	B	B	A	A	B	A	A	A	A	B	B	A	B	B	B	A	B	A	B	A	B	B	B	A	B	A	B	A	A	B	A	A	B	B	B	B	A
AFKK	4	54.001	B	A	A	A	A	A	A	A	A	A	B	B	A	A	B	A	A	A	A	B	B	A	B	B	B	A	B	A	B	A	B	B	B	A	B	A	B	A	A	B	A	A	B	B	B	B	A
BHRB	4	54.267	B	A	A	A	A	A	A	A	A	A	B	B	A	A	B	A	A	A	A	B	B	A	B	B	B	A	B	A	B	A	B	B	B	A	B	A	B	A	A	B	A	A	B	B	B	B	A
AUCV	4	55.588	B	A	A	A	A	A	A	A	A	A	B	B	A	A	B	A	A	A	A	B	B	A	B	B	B	B	B	A	B	A	B	B	B	A	B	A	B	A	A	B	B	A	B	B	B	B	A
BFQC	4	56.083	B	A	A	A	A	A	A	A	A	A	B	B	A	A	B	A	A	A	A	B	B	A	B	B	B	B	B	B	B	A	-	B	B	A	B	A	B	A	A	B	B	A	B	B	B	B	A
BJLV	4	56.587	B	A	-	A	A	A	A	A	A	A	B	B	A	A	B	A	A	A	A	B	B	A	B	B	B	B	B	B	B	A	-	B	-	A	B	A	B	A	A	B	B	A	B	B	B	B	A
BEEA	4	57.378	B	A	-	A	A	A	A	A	A	A	B	B	A	A	B	A	A	A	A	B	B	A	B	B	B	B	B	B	B	A	-	B	B	A	B	A	B	A	A	B	B	A	B	B	B	B	A
AFQX	4	58.369	B	A	-	A	A	A	A	A	A	A	B	B	A	A	B	A	A	A	B	B	B	A	B	B	B	B	B	B	B	A	-	B	B	A	A	A	B	A	B	B	B	A	B	B	B	B	A
ANJV	4	58.621	B	A	-	A	A	A	A	A	A	A	B	B	A	A	B	A	A	A	B	B	B	A	B	B	B	B	B	B	B	A	-	B	B	A	A	A	B	A	B	B	B	A	B	B	B	B	A
BHEZ	4	58.87	B	A	B	A	A	A	A	A	A	A	B	B	A	A	B	A	A	A	B	B	B	A	B	B	B	B	B	B	B	A	-	B	B	A	A	A	B	A	B	B	B	A	B	B	B	B	A
ATYR	4	59.131	B	A	B	-	A	A	-	A	A	A	B	-	A	A	B	A	A	A	B	B	B	A	B	B	B	B	B	B	B	A	-	B	B	A	A	A	B	A	B	B	B	A	B	B	B	B	A
BUMP	4	59.655	B	A	B	A	A	A	A	A	-	A	B	B	A	A	B	A	A	A	B	B	B	A	B	B	B	B	B	B	B	A	-	B	B	A	A	A	B	A	B	B	B	A	B	B	B	B	A
BYRC	4	59.906	B	A	B	A	A	A	A	A	A	A	B	B	A	A	B	A	A	A	B	B	B	A	B	B	B	B	B	B	B	A	-	B	B	A	A	A	B	A	B	B	B	A	B	B	B	B	A
BBTM	4	60.425	B	-	B	A	A	A	A	A	A	A	B	B	A	A	B	A	A	-	B	B	B	A	B	B	B	B	B	B	B	A	-	-	B	A	A	A	B	A	B	B	B	A	B	B	B	B	A
AMOI	4	60.704	B	A	B	A	A	A	A	A	A	A	B	B	A	A	B	A	A	A	B	B	B	A	B	B	B	B	B	B	B	A	-	B	B	A	A	A	B	A	B	B	B	A	B	B	B	B	A
AEWB	4	61.252	B	A	B	A	A	A	A	A	-	A	B	B	A	A	B	A	A	-	B	B	B	B	B	B	B	B	B	B	-	A	-	B	B	-	A	A	B	A	B	B	B	A	B	B	B	B	B
ALJM	4	61.519	B	A	B	A	A	A	A	A	A	A	B	B	A	A	B	A	A	A	B	B	B	B	B	B	B	B	B	B	B	A	-	B	B	A	A	A	B	A	B	B	B	A	B	B	B	B	B
CCCR	4	61.766	B	A	B	A	A	A	A	A	A	A	B	B	A	A	B	A	A	A	B	B	B	B	B	B	B	B	B	B	B	A	-	B	B	A	A	A	B	A	B	B	B	A	B	B	B	B	B
AQWJ	4	62.011	B	A	B	A	A	A	A	A	A	A	B	B	A	A	B	A	A	A	B	B	B	B	B	B	B	B	B	B	B	A	-	B	B	A	A	A	B	A	B	B	B	A	B	B	B	B	B
BHSJ	4	63.003	B	A	-	B	A	A	A	A	A	A	B	B	A	A	B	A	A	A	B	A	B	B	B	B	B	B	B	B	B	A	-	B	B	A	A	A	B	A	B	B	B	A	B	B	B	B	B
BURG	4	63.52	B	A	A	B	A	A	A	A	A	A	B	B	A	A	B	A	A	A	B	A	B	B	B	B	B	B	B	B	B	A	-	B	B	A	A	A	B	A	B	B	B	A	B	B	B	B	B
BLEX	4	64.048	B	A	A	B	A	A	A	A	A	A	B	B	A	A	B	A	A	A	B	A	B	B	B	B	B	B	B	B	B	A	-	B	B	A	A	A	B	A	B	B	B	A	B	B	B	B	B
AXJJ	4	65.033	B	A	A	B	A	A	A	A	A	A	B	B	A	A	B	A	A	A	B	A	B	B	B	B	B	B	B	B	B	A	-	B	B	A	A	A	B	A	B	B	B	A	B	B	B	B	B
BBVC	4	66.031	B	-	A	B	A	A	A	A	A	A	B	B	A	A	B	A	A	A	B	A	B	A	B	B	B	B	B	B	B	A	-	B	B	A	A	A	B	A	B	B	B	A	B	B	B	B	A
AFVZ	4	66.302	B	A	A	B	A	A	A	A	A	A	B	B	A	A	B	A	A	A	B	A	B	A	B	B	B	B	B	B	B	A	-	B	B	A	-	A	B	A	B	B	B	A	B	B	B	B	A
ANOY	4	66.8	B	A	A	B	A	A	A	A	A	A	B	B	A	A	B	A	A	A	B	A	B	A	B	B	B	B	B	B	B	A	-	B	B	A	A	A	B	A	B	B	B	A	B	B	B	B	A
AXTO	4	67.041	B	A	A	B	A	A	A	A	A	A	B	B	A	A	B	A	A	A	B	A	B	A	B	B	B	B	B	B	B	A	-	B	B	A	A	A	B	A	B	B	B	A	B	B	B	B	A
BJGH	4	67.782	B	A	A	B	A	A	A	A	A	A	B	B	A	B	B	A	A	A	B	A	B	A	B	B	B	B	B	B	B	A	-	B	B	A	A	A	B	A	B	B	B	A	B	A	B	B	A
CBBA	4	68.283	B	A	A	B	A	A	A	A	A	A	B	B	A	B	B	A	A	A	B	A	B	A	B	B	B	B	B	B	B	A	-	B	B	A	A	A	B	A	B	B	B	A	B	A	B	B	A
AVPF	4	69.031	B	A	A	B	A	A	A	A	A	A	B	B	A	B	B	A	A	A	B	A	B	A	B	B	B	B	B	B	B	A	-	B	B	A	A	A	B	A	B	B	B	A	B	A	B	B	A
AMIS	4	69.532	B	A	A	B	A	A	A	A	A	A	B	B	A	B	B	A	A	A	B	A	B	A	B	B	B	B	B	B	B	A	-	B	B	A	A	A	B	A	B	B	B	A	B	A	B	B	A
BZOB	4	69.782	B	A	A	B	A	A	A	A	A	A	B	B	A	B	B	A	A	A	B	A	B	A	B	B	B	B	B	B	B	A	-	B	B	A	A	A	-	A	B	B	B	A	B	A	B	B	A
BYCA	4	70.033	B	A	A	B	A	A	A	A	A	A	B	B	A	B	B	A	A	A	B	A	B	A	B	B	B	B	B	B	B	A	-	B	B	A	A	A	B	A	B	B	B	A	B	A	B	B	A
BHWS	4	70.772	B	A	A	B	A	A	A	A	A	A	B	B	A	B	B	A	A	A	B	A	B	A	B	B	B	B	B	B	B	A	-	B	B	A	A	A	B	A	B	B	B	A	B	A	B	B	A
BIQW	4	71.018	B	A	A	B	A	A	A	A	-	A	B	B	A	B	B	A	A	A	B	A	B	A	B	B	B	B	B	B	B	A	A	B	B	A	A	B	-	A	B	B	B	A	B	A	B	B	A
AMZD	4	71.511	B	A	A	B	A	A	A	A	A	A	B	B	A	B	B	A	A	A	B	A	B	A	B	A	B	B	B	B	B	-	A	B	B	A	A	B	B	B	B	B	B	A	B	A	B	B	A
AXPD	4	72.002	B	-	A	B	A	A	A	A	A	A	B	B	A	B	B	A	A	A	B	A	B	A	B	A	B	B	B	B	B	A	A	B	B	A	A	B	B	B	B	A	B	A	B	A	B	B	A
BEDU	4	72.488	B	A	A	B	A	A	A	A	A	A	B	B	A	B	B	A	A	A	B	A	B	A	B	A	B	B	B	B	B	A	A	B	B	A	A	B	B	B	B	A	B	A	B	A	B	B	A
BJER	4	72.729	B	A	A	B	A	A	A	A	A	A	B	B	A	B	B	A	A	A	B	A	B	A	B	A	B	B	B	B	B	A	A	B	B	A	A	B	B	B	B	A	B	A	B	A	B	B	A
AWZZ	4	73.21	B	A	A	B	A	A	A	A	A	A	B	B	A	B	B	A	A	A	B	A	B	A	B	A	B	B	B	B	B	A	A	B	B	A	A	B	B	B	B	A	B	A	B	A	B	B	A
ARPK	4	74.956	B	A	A	B	A	A	A	A	A	A	B	B	A	B	B	A	A	A	B	A	B	A	B	A	B	B	B	B	B	A	A	B	B	A	-	A	A	B	B	A	B	A	B	A	B	B	A
BKZL	4	75.242	B	A	A	B	-	A	A	A	A	A	B	B	A	B	B	A	A	A	B	A	B	A	B	A	B	B	B	B	B	A	A	B	B	A	A	A	A	B	B	A	B	A	B	A	B	B	A
BKTI	4	75.515	B	A	A	B	A	A	A	-	A	A	B	B	A	B	B	A	A	A	B	A	B	A	B	A	B	B	-	B	B	A	A	B	B	A	A	A	-	B	B	-	B	A	-	A	-	B	A
AVRT	4	75.795	B	A	A	B	-	A	A	B	A	A	B	B	A	B	B	A	A	-	B	A	B	A	B	A	B	B	B	B	B	A	A	B	B	A	A	A	A	B	B	A	B	-	B	A	B	B	A
BDNP	4	76.322	B	A	A	B	A	A	A	A	A	A	B	B	A	B	B	A	A	A	B	A	B	B	B	A	B	B	B	B	B	A	A	B	B	A	A	A	A	B	B	A	B	A	B	A	B	B	-
BDJM	4	76.815	B	A	A	B	A	A	A	A	A	A	B	B	A	B	B	A	A	A	B	A	B	B	B	A	B	B	B	B	B	A	A	B	B	A	A	A	-	B	B	A	B	A	B	A	B	B	-
AVKD	4	77.326	B	A	A	B	A	-	A	A	A	A	B	B	A	B	B	A	A	A	B	A	B	B	B	A	B	B	B	B	B	A	A	B	B	A	A	A	-	B	B	A	B	A	B	A	B	B	-
AGMX	4	77.584	B	A	A	B	A	A	A	A	A	A	B	B	A	B	B	A	A	A	B	A	B	B	B	A	B	B	B	B	B	A	A	B	B	A	A	A	A	B	B	A	B	A	B	A	B	B	-
AZHP	4	77.585	B	A	A	B	A	A	A	A	A	A	B	B	A	B	B	A	A	A	B	A	B	B	B	A	B	B	B	B	B	A	A	B	B	A	A	A	-	B	B	A	B	A	B	A	B	B	-
BHTI	4	78.321	B	A	A	B	A	A	A	A	A	A	B	B	A	B	B	A	A	A	B	A	B	B	B	A	B	B	B	B	B	A	A	B	B	A	A	B	A	B	B	A	B	A	B	A	B	B	-
AWVC	4	78.322	B	A	A	B	A	A	-	A	-	A	B	B	A	B	B	A	A	A	B	A	B	B	B	A	B	B	B	B	B	A	A	B	B	A	A	B	-	B	B	A	B	-	B	A	B	B	-
AHEU	4	78.579	B	A	A	B	A	A	A	A	A	A	B	B	A	B	B	A	A	A	B	A	B	B	B	A	B	B	B	B	B	A	A	B	B	A	A	B	A	B	B	A	B	A	B	A	B	B	-
ANHO	4	78.826	B	A	A	B	A	A	A	A	A	A	B	B	A	B	B	A	A	A	B	A	B	B	B	A	B	B	B	B	B	A	A	B	B	A	A	B	A	B	B	A	B	A	B	A	B	B	-
AFKB	4	79.609	B	A	A	B	A	A	A	A	A	A	B	B	A	B	B	A	A	A	B	A	B	B	B	A	B	B	B	B	B	B	A	B	B	A	A	B	A	A	B	A	B	A	B	A	B	B	-
AVPJ	4	80.633	B	A	A	B	A	A	B	-	A	A	B	B	A	B	B	A	A	A	B	A	B	B	B	A	B	B	B	B	B	B	A	B	B	A	A	B	A	A	B	A	A	A	B	A	B	B	-
BRYY	4	81.133	B	A	A	B	A	A	B	A	A	A	B	B	A	B	B	A	A	A	B	A	B	B	B	A	B	B	B	B	B	B	B	B	B	A	A	B	A	A	B	A	A	A	B	A	B	B	-
BWTW	4	81.38	B	A	A	B	A	A	B	A	A	A	B	B	A	B	B	A	A	A	B	A	B	B	B	A	B	B	B	B	B	B	B	B	B	A	A	B	A	A	B	A	A	A	B	A	B	B	-
AZSK	4	82.388	B	A	A	B	B	A	B	B	A	A	B	B	A	B	B	A	A	A	B	A	B	B	B	A	B	B	B	B	B	B	B	B	B	A	A	B	-	A	B	A	A	A	B	A	B	B	A
AWLP	4	82.632	B	A	A	B	B	A	B	B	A	A	B	B	A	B	B	A	A	A	B	A	B	B	B	A	B	B	B	B	B	B	B	B	B	A	A	B	A	A	B	A	A	A	B	A	B	B	A
BAYV	4	82.89	B	A	A	B	B	A	B	B	A	A	B	B	A	B	B	A	A	A	B	A	B	B	B	A	B	B	B	B	B	B	B	B	B	A	A	B	A	A	B	A	A	A	B	A	B	B	A
ASGO	4	84.459	B	A	A	B	B	A	B	B	A	A	B	B	A	B	B	A	A	A	B	A	B	B	B	A	B	B	B	B	B	B	B	B	B	A	A	B	A	A	B	A	A	A	B	A	B	-	A
BDTI	4	84.958	B	A	A	B	B	A	B	B	A	A	B	B	A	B	B	A	A	A	B	A	B	B	B	A	B	B	B	B	B	B	B	B	B	A	A	B	-	A	B	A	A	A	B	A	B	-	A
AKXB	4	85.956	B	A	A	B	B	A	B	B	A	A	B	B	A	B	B	A	A	A	B	A	B	B	B	A	B	B	B	B	B	B	B	B	B	A	A	B	A	A	B	A	A	B	B	A	B	-	B
ASGU	4	86.216	B	A	A	B	B	A	B	B	A	A	B	B	A	B	B	A	-	A	B	A	B	B	B	A	B	B	B	B	B	B	B	B	B	A	A	B	-	A	B	A	A	B	B	A	B	-	B
AZAH	4	86.475	B	A	A	B	B	A	B	B	A	A	B	B	A	B	B	A	A	A	B	A	B	B	B	A	B	B	B	B	B	B	B	B	B	A	A	B	A	A	B	A	A	B	B	A	B	-	B
BFHG	4	86.731	B	A	A	B	B	A	B	B	-	A	B	B	A	B	B	A	A	A	B	A	B	B	B	A	B	-	B	B	B	B	B	B	B	A	A	B	-	A	B	A	A	B	B	A	B	-	-
ASTE	4	86.993	B	A	A	B	B	A	B	B	A	A	B	B	A	B	B	A	A	A	B	A	B	B	B	A	B	B	B	B	B	B	B	B	B	A	A	B	A	A	B	A	A	B	B	A	B	-	B
BIFH	4	87.493	B	A	A	B	B	A	B	B	A	A	B	B	A	B	B	A	A	A	B	A	B	B	B	A	B	B	B	B	B	B	B	B	B	A	A	B	-	A	B	A	A	B	B	B	B	-	B
BCTT	4	87.753	B	A	A	B	B	A	B	B	A	A	B	B	A	B	B	A	A	A	B	A	B	B	B	A	B	B	B	B	B	B	B	B	B	A	A	B	A	A	B	A	A	B	B	B	B	-	B
AGGT	4	88.781	B	A	A	B	B	A	B	B	A	B	B	A	A	B	B	A	A	A	B	A	B	B	B	A	B	B	B	B	B	B	B	B	B	A	A	B	A	A	B	A	A	B	B	B	B	-	B
AIML	4	89.041	B	A	A	B	B	A	B	B	A	B	B	A	A	B	B	A	A	A	B	A	B	B	B	A	B	B	-	B	B	B	B	B	B	A	A	B	A	A	B	A	A	B	B	B	B	-	B
AKKH	4	89.789	A	A	A	B	B	A	B	B	A	B	B	A	A	B	B	A	A	A	B	A	B	B	B	A	B	B	-	B	B	B	B	B	B	A	A	B	A	A	B	A	A	B	B	B	B	-	B
ADKT	4	90.056	A	A	A	B	B	A	B	B	A	B	B	A	A	B	B	-	A	A	B	A	B	B	B	A	B	B	-	B	B	B	B	B	B	A	A	B	A	A	B	A	A	B	B	B	B	-	B
BKWN	4	90.314	A	A	A	B	B	A	B	B	A	B	B	A	A	B	B	A	A	A	B	A	B	B	B	A	B	B	-	B	B	B	B	B	B	A	A	B	A	A	B	A	A	B	B	B	B	-	B
BEMY	4	91.575	A	A	A	B	B	A	B	B	A	B	B	A	B	B	B	A	A	A	B	A	B	B	B	A	B	-	-	B	B	B	B	B	B	B	A	B	A	A	B	A	A	B	B	B	B	-	B
BXQU	4	92.073	B	A	A	B	B	A	B	B	A	B	B	A	B	B	B	A	A	A	B	A	B	B	B	A	B	B	-	B	B	B	B	B	B	B	A	B	A	A	B	A	A	B	B	B	B	-	B
AWJT	4	92.074	B	A	A	B	B	A	B	B	A	B	B	A	B	B	B	A	A	A	B	A	B	B	B	A	B	B	-	B	B	B	B	B	B	B	A	B	A	A	B	A	A	B	B	B	B	-	B
BQNQ	4	93.147	B	A	A	B	B	A	B	B	A	B	B	A	-	B	B	A	A	A	B	A	B	B	B	A	B	A	A	B	B	B	B	B	B	B	A	B	B	A	B	A	A	B	B	B	B	-	B
BHND	4	93.682	B	A	A	B	B	A	B	B	A	B	B	A	B	B	A	A	A	A	B	A	B	B	B	A	B	A	A	B	B	B	B	B	B	B	A	B	B	A	B	A	A	B	B	B	B	-	B
AVGD	4	93.926	B	A	A	B	B	A	B	B	A	B	B	A	B	B	A	A	A	A	B	A	B	B	B	A	B	A	A	B	B	B	B	B	B	B	A	B	B	A	B	A	A	B	B	B	B	-	B
BIUR	4	94.166	B	A	A	B	B	A	B	B	A	B	B	A	B	B	A	A	A	A	B	A	B	B	B	A	B	A	A	B	B	B	B	B	B	B	A	B	B	A	B	A	A	B	B	B	B	-	B
BIJM	4	94.424	B	A	A	B	B	A	B	B	A	B	B	A	B	B	A	A	A	A	B	A	B	B	B	A	B	A	A	B	B	B	B	B	B	B	A	B	B	A	B	A	A	B	B	B	B	-	B
AMFO	4	94.667	B	A	A	B	B	A	B	B	A	B	B	A	B	B	A	A	A	A	B	A	B	B	A	A	B	A	-	B	B	B	B	B	B	B	A	B	B	A	B	A	A	B	B	B	B	-	B
ATJU	4	94.913	B	A	A	B	B	A	B	B	A	B	B	A	B	B	A	A	A	A	B	A	B	B	A	A	B	A	-	B	B	B	B	B	B	B	A	B	B	A	B	A	A	B	B	B	B	-	B
AFYP	4	95.177	B	A	A	B	B	A	B	B	A	B	B	A	B	B	A	A	A	A	B	A	B	B	A	A	B	A	-	B	B	B	B	B	B	B	A	B	B	A	B	A	A	B	B	B	B	-	B
BFPZ	4	95.69	B	-	A	B	B	A	B	B	-	B	B	A	B	B	A	A	A	A	B	A	B	B	A	A	B	A	-	B	B	B	B	B	B	B	A	B	B	A	B	A	-	B	B	B	B	-	B
BIEI	4	95.952	B	A	A	B	B	A	B	B	A	B	B	A	B	B	A	A	A	A	B	A	B	B	A	A	B	A	-	B	B	B	B	B	B	B	-	B	B	A	B	A	A	B	B	B	B	-	B
AWZF	4	96.199	B	A	A	B	B	A	B	B	A	B	B	A	B	B	A	A	A	A	B	A	B	B	A	A	B	A	-	B	B	B	B	B	B	A	A	B	B	A	B	A	A	B	B	B	B	-	B
BCMC	4	96.441	B	A	A	B	B	A	B	B	A	B	B	A	B	B	A	A	A	A	B	A	B	B	A	A	B	A	-	B	B	B	B	B	B	A	A	B	B	A	B	A	A	B	B	B	B	-	B
AIRB	4	96.684	B	A	A	B	B	A	B	B	A	B	B	A	B	B	A	A	A	A	B	A	B	B	A	A	B	A	-	B	B	B	B	B	B	A	A	B	B	A	B	A	A	B	B	B	B	-	B
AGHL	4	98.754	B	A	A	B	B	A	B	B	A	B	B	A	B	B	A	A	A	A	B	A	B	B	A	B	B	A	-	B	B	B	B	A	B	A	A	B	B	A	B	A	A	B	B	B	B	B	B
AZIU	4	99.477	B	A	A	B	B	A	B	B	A	B	B	A	B	B	A	A	A	A	A	A	B	B	A	B	B	A	-	B	B	B	B	A	B	A	A	B	B	A	B	A	A	B	B	B	B	B	B
ABOC	4	99.72	B	A	A	B	B	A	B	B	A	B	B	A	B	B	A	A	A	A	A	A	B	B	A	B	B	A	A	B	B	B	B	A	B	A	A	B	B	A	B	A	A	B	B	B	B	B	B
BJIJ	4	100.443	B	A	A	B	B	A	B	B	A	B	B	A	B	B	A	A	A	A	A	A	B	B	A	B	B	A	A	B	B	B	B	A	B	A	A	B	B	A	A	A	A	B	B	B	B	B	B
AQGR	4	100.689	B	A	A	B	B	A	B	B	A	B	B	A	B	B	A	A	A	A	A	A	B	B	A	B	B	A	A	B	B	B	B	A	B	A	A	B	B	A	A	A	A	B	B	B	B	B	B
BGEU	4	100.948	B	A	A	B	B	A	B	B	A	B	B	A	B	B	A	A	A	A	A	A	B	B	A	B	B	A	A	B	B	B	B	A	B	A	A	B	B	A	A	A	A	B	B	B	B	B	B
BDVA	4	101.442	B	A	A	B	B	A	B	B	A	B	B	A	B	B	A	A	A	A	A	A	B	B	A	B	B	A	A	B	B	B	B	A	B	A	A	B	B	A	A	A	A	B	B	B	B	B	B
AUPY	4	103.505	B	A	A	B	B	A	B	B	A	B	A	A	B	B	A	A	A	A	A	A	B	B	A	B	B	A	A	B	B	B	A	A	B	A	A	B	B	A	A	A	A	B	B	B	B	B	B
AICC	4	104.242	B	A	A	B	B	A	B	A	A	B	A	A	B	B	A	A	A	A	A	A	B	B	A	B	B	A	A	B	B	B	A	A	B	A	A	B	B	A	A	A	A	B	B	B	B	B	B
BFVU	4	104.733	B	A	A	-	B	A	B	A	B	B	A	A	B	B	A	A	A	A	A	A	B	B	A	B	B	A	A	B	B	B	A	A	B	A	A	B	B	A	A	A	A	B	B	B	B	B	B
AJQA	4	105.783	B	B	A	B	B	A	B	-	B	B	A	A	A	B	A	-	A	A	A	A	B	B	A	B	B	A	A	B	B	B	A	A	B	A	A	B	B	A	A	A	A	B	B	B	-	B	B
ANCI	4	106.566	B	B	A	B	B	A	B	A	B	A	A	A	A	B	A	A	A	A	A	A	B	B	A	B	B	A	A	B	-	B	A	A	B	A	A	B	B	A	A	A	A	B	B	B	B	B	B
AVVP	4	106.807	B	B	A	B	B	A	B	A	B	A	A	A	A	B	A	A	A	A	A	A	B	B	A	B	B	A	A	B	B	B	A	A	B	A	A	B	B	A	A	A	A	B	B	B	B	B	B
CAEM	4	107.801	B	B	A	-	B	A	B	A	B	A	A	A	A	B	A	A	A	A	-	A	B	B	A	B	B	A	A	B	B	-	A	B	B	A	A	-	B	A	-	A	A	B	B	B	B	B	B
ALUC	4	108.072	B	B	A	B	B	A	B	A	B	A	A	A	A	B	A	A	A	A	A	A	B	B	A	B	B	A	A	B	B	B	A	A	B	A	A	B	B	A	-	A	A	B	B	B	B	B	B
AGJC	4	109.04	B	B	A	B	B	A	B	A	B	A	A	A	A	B	A	A	A	A	A	A	B	B	A	B	B	A	A	B	B	B	A	B	B	A	A	B	B	A	-	A	A	B	B	B	B	B	B
BHNE	4	109.281	B	B	A	B	B	A	B	A	B	A	A	A	A	B	A	A	A	A	A	A	B	B	A	B	B	A	A	B	B	B	A	B	B	A	A	B	B	A	-	A	A	B	B	B	B	B	B
BLNZ	4	109.523	B	B	A	B	B	A	B	A	B	A	A	A	A	B	A	A	B	A	A	A	B	B	A	B	B	A	A	B	B	B	A	B	B	A	A	B	B	A	-	A	A	B	B	B	B	B	B
APCV	4	110.016	B	B	A	B	B	A	B	A	B	A	A	A	A	B	A	A	B	A	A	A	B	B	A	B	B	A	A	B	B	B	A	B	B	A	A	B	B	A	-	A	A	B	B	B	B	B	B
BJED	4	110.017	B	B	A	B	B	A	B	A	B	A	A	A	A	B	A	A	B	A	A	A	B	B	A	B	B	A	A	B	B	B	A	B	B	A	A	B	B	A	-	A	A	B	B	B	B	B	B
BCAB	4	110.503	B	B	A	B	B	A	B	A	B	A	A	A	A	B	A	A	B	A	A	A	B	B	A	B	B	A	A	B	B	B	A	B	B	A	A	B	B	A	-	A	A	B	B	B	B	B	B
AYKV	4	110.748	B	B	A	B	B	A	B	A	B	A	A	A	A	B	A	A	B	A	A	A	B	B	A	B	B	A	A	B	B	B	A	B	B	A	A	B	B	A	-	A	A	B	B	B	B	B	B
AEZF	4	110.992	B	B	A	B	B	A	B	A	B	A	A	A	A	B	A	A	B	A	A	A	B	B	A	B	B	A	A	B	B	B	A	B	B	A	A	B	B	A	-	A	A	B	B	B	B	B	B
BCMD	4	111.745	B	B	A	B	B	A	B	A	B	A	A	A	A	B	A	A	B	A	A	A	B	B	A	B	B	A	A	B	B	B	A	B	B	A	A	B	B	A	-	A	A	B	B	B	B	B	B
BAEJ	4	111.988	B	B	A	B	B	A	B	A	B	A	A	A	A	B	A	A	B	A	A	A	B	B	A	B	B	A	A	B	B	B	A	B	B	A	A	B	B	A	-	A	A	B	B	B	B	B	B
AGSU	4	111.989	B	B	A	B	B	A	B	A	B	A	A	A	A	B	A	A	B	A	A	A	B	B	A	B	B	A	A	B	B	B	A	B	B	A	A	B	B	A	-	A	A	B	B	B	B	B	B
BDIX	4	112.722	B	B	A	B	B	A	B	A	B	A	A	A	A	B	A	A	B	A	A	A	B	B	A	B	B	A	A	B	B	B	A	A	B	A	A	B	B	A	-	A	A	B	B	B	B	B	B
BCHA	4	116.916	A	B	B	B	B	A	B	A	B	A	A	B	A	B	A	A	B	A	A	A	B	B	A	A	B	A	A	B	B	B	A	A	B	A	A	B	B	A	B	B	B	B	B	B	B	B	B
ALYT	4	117.945	A	B	B	B	B	A	B	A	B	A	A	B	A	B	A	A	B	A	A	A	B	B	A	A	B	A	A	B	B	B	A	A	B	A	A	B	B	A	B	B	B	B	B	B	B	B	B
BQPV	4	118.441	A	B	B	B	B	A	B	A	B	A	A	B	A	B	A	A	B	A	A	A	B	-	A	A	B	A	A	B	B	B	A	A	B	A	A	B	-	A	B	B	B	B	B	B	B	B	B
ALQI	4	118.69	A	B	B	B	B	A	B	A	B	A	A	B	A	B	-	A	B	A	A	A	B	B	A	A	B	A	A	B	B	B	A	A	B	A	A	B	B	A	B	B	B	B	B	B	B	A	B
ATZD	4	119.703	A	B	B	B	B	A	B	A	B	A	A	B	A	B	A	A	-	A	A	A	B	B	A	A	B	A	A	B	B	B	A	A	B	B	A	B	B	A	B	B	B	B	B	B	B	A	-
BLAI	4	120.439	A	B	B	B	B	A	B	A	B	A	A	B	A	B	B	A	-	A	A	A	B	B	A	A	B	A	A	B	B	B	A	A	B	B	A	B	B	A	B	B	B	B	B	B	B	A	B
AVPR	4	122.715	A	B	B	B	B	A	B	B	B	-	A	B	A	B	B	-	B	A	A	A	B	B	A	A	B	A	A	B	B	B	A	A	B	B	A	B	B	A	B	B	B	B	B	B	B	A	-
ATOI	4	123.452	A	B	B	B	B	A	B	B	B	A	A	B	A	B	B	A	B	A	A	B	B	B	A	A	B	A	A	B	B	B	A	A	B	B	A	B	B	A	B	B	B	B	B	B	B	A	B
BEAY	4	123.939	A	B	B	B	B	A	B	B	B	A	A	B	A	B	B	A	B	A	A	B	B	B	A	A	B	A	A	B	B	B	A	A	B	B	A	B	B	A	B	B	B	B	B	B	B	A	B
AIJG	4	124.425	A	B	-	B	B	A	B	B	B	A	A	B	A	B	B	A	B	A	A	B	B	B	A	A	B	A	A	B	B	B	A	A	B	B	A	B	B	A	-	B	B	B	B	B	B	A	B
BDWA	4	124.686	A	B	B	B	B	A	B	B	B	A	A	B	A	B	B	A	B	A	A	B	B	B	A	A	B	A	A	B	B	B	-	-	B	B	A	B	B	A	-	B	B	B	B	B	B	A	B
BYHJ	4	124.952	A	B	B	B	B	A	B	B	B	A	A	B	A	B	B	A	B	A	A	B	B	B	A	A	B	A	A	B	B	B	A	A	B	B	A	B	B	A	-	B	B	B	B	B	B	A	B
AFGK	4	125.455	A	B	B	B	B	A	B	B	B	A	A	B	A	B	B	A	B	A	A	B	B	B	A	A	B	A	A	B	B	B	A	A	B	B	A	B	B	A	-	B	B	B	B	B	B	A	B
BGZW	4	125.697	A	B	B	B	B	A	B	B	B	A	A	B	A	B	B	A	B	A	A	B	B	B	A	A	B	A	A	B	B	B	A	A	B	B	A	B	B	A	-	B	B	B	B	B	B	A	B
BEMP	4	125.937	A	B	B	B	B	A	B	B	B	A	A	B	A	B	B	A	B	A	A	B	B	B	A	A	B	A	A	B	B	B	A	A	B	B	A	B	-	A	-	B	B	B	B	B	B	A	B
BZIN	4	126.92	A	B	B	A	B	A	B	B	B	A	A	B	A	B	B	A	B	A	A	B	B	A	A	A	B	A	A	B	B	B	A	A	B	B	A	B	B	A	-	B	B	B	B	B	B	A	B
BXAY	4	127.404	A	B	B	A	B	A	A	B	B	A	A	B	A	B	B	A	B	A	A	B	B	A	A	A	B	A	A	B	B	B	A	A	B	B	A	B	B	A	-	B	B	B	B	B	B	A	B
BZKT	4	128.16	A	B	B	A	B	A	A	B	B	A	A	B	A	B	B	A	B	A	A	B	B	A	A	A	B	A	A	B	B	B	A	A	B	B	B	B	B	A	-	B	B	B	B	B	B	A	B
BVQW	4	128.955	A	B	B	-	B	A	A	B	B	-	A	B	A	B	B	A	A	A	A	B	B	A	-	A	B	A	-	B	B	B	A	A	B	B	B	B	B	-	-	B	B	B	B	B	B	A	B
AUKH	4	129.512	A	B	B	A	B	A	A	B	B	A	A	B	A	B	B	A	A	A	A	B	-	A	A	A	B	A	A	B	B	B	A	A	B	B	B	B	B	A	-	B	B	B	B	B	B	A	B
BFTL	4	130.256	A	B	B	A	B	A	A	B	B	A	A	B	A	B	B	A	A	A	A	B	A	A	A	A	B	A	B	B	B	B	A	A	B	B	B	B	B	A	-	-	B	B	B	B	B	A	-
AUDM	4	130.51	A	B	B	A	B	A	A	B	B	A	A	B	A	B	B	A	A	A	A	B	-	A	A	A	B	A	B	B	B	B	A	A	B	B	B	B	B	A	-	-	B	B	B	B	B	A	-
BJHJ	4	130.772	A	B	B	-	B	A	-	B	B	A	A	B	A	B	B	A	A	A	A	B	-	A	A	A	B	A	B	B	B	B	A	A	B	B	B	B	B	A	-	-	B	B	B	B	B	A	-
AXUZ	4	131.302	A	B	B	A	B	A	A	B	B	A	A	A	A	-	B	A	A	A	A	B	-	A	A	A	B	A	B	B	B	B	A	A	B	B	B	B	B	A	-	-	B	B	B	B	B	A	-
BGJV	4	131.557	A	B	B	A	B	A	A	B	B	A	A	A	A	B	B	A	A	A	A	B	A	A	A	A	B	A	B	B	B	B	A	A	B	B	B	B	B	A	-	-	B	B	B	B	B	A	-
BHTU	4	131.804	A	B	B	A	B	A	A	B	B	A	A	A	A	B	B	A	A	A	A	B	A	A	A	A	B	A	B	B	B	B	A	A	B	B	B	B	B	A	A	-	B	B	B	B	B	A	B
AGWB	4	133.537	A	B	A	A	B	A	A	B	B	A	A	A	A	B	B	A	A	A	A	B	A	A	A	A	B	A	B	B	B	B	A	B	A	B	B	B	B	A	A	-	B	B	A	B	B	A	B
ATPE	4	134.016	A	B	A	A	B	A	B	B	B	A	A	A	A	B	B	A	A	A	A	B	A	A	A	A	B	A	B	B	B	B	A	B	A	B	B	B	B	A	A	-	B	B	A	B	B	A	B
AJIY	4	134.254	A	B	A	A	B	A	B	B	B	A	A	A	A	B	B	A	A	A	A	B	A	A	A	A	B	A	B	B	B	B	A	B	A	B	B	B	B	A	A	-	B	B	A	B	B	A	B
AZHS	4	134.494	A	B	A	A	B	A	B	B	B	A	A	A	A	B	B	A	A	A	A	B	A	A	A	A	B	A	B	B	B	B	A	B	A	B	B	B	B	A	A	-	B	B	A	B	B	A	B
ACUT	4	135.216	A	B	A	-	B	A	B	B	B	A	A	A	A	B	B	A	A	A	A	B	A	A	A	A	B	A	B	B	B	B	A	B	B	B	B	B	B	A	A	-	B	B	A	B	B	A	B
AWJV	4	135.702	A	B	A	A	B	A	B	B	B	A	A	A	A	B	B	A	A	A	A	B	A	A	A	A	B	A	B	B	B	B	A	B	-	B	B	B	B	A	A	-	B	B	A	B	B	A	B
AVUN	4	136.435	A	B	A	A	B	A	B	B	B	A	A	A	A	B	B	A	A	A	A	B	A	A	A	A	B	A	B	B	B	B	A	B	A	B	B	B	B	B	A	-	B	B	A	B	B	A	B
CBKU	4	136.675	A	B	A	A	B	A	B	B	B	A	A	A	A	B	B	A	A	A	A	B	A	A	A	A	B	A	B	B	B	B	A	B	A	B	B	B	B	B	A	-	B	B	A	B	B	A	B
BISF	4	136.676	A	B	A	A	B	A	B	B	B	A	A	A	A	B	B	A	A	A	A	B	A	A	A	A	B	A	B	B	B	B	A	B	A	B	B	B	B	B	A	-	B	B	A	B	B	A	B
AHHK	4	137.924	A	B	A	A	B	A	B	B	B	A	A	A	A	B	B	A	A	A	A	B	A	B	A	A	B	A	B	B	B	B	A	B	A	B	B	B	B	B	A	-	B	B	A	B	B	A	B
AOWV	4	138.415	A	B	A	A	B	A	B	B	B	A	A	A	A	B	B	A	A	A	A	B	A	B	A	A	B	A	B	B	B	B	A	B	A	B	B	B	B	B	A	-	B	B	A	B	B	A	B
BIYF	4	139.393	A	B	-	A	B	A	B	B	B	A	A	A	A	B	B	A	A	A	A	B	A	B	A	A	B	A	B	B	B	B	A	B	A	B	B	B	B	B	A	-	B	B	A	B	B	A	B
ANEZ	4	139.638	A	B	A	A	B	A	B	B	B	A	A	A	A	B	B	A	A	A	A	B	A	B	A	A	B	A	B	B	B	B	A	B	-	B	B	B	B	B	A	-	B	B	A	B	B	A	B
BYMF	4	139.882	A	B	A	A	B	A	B	B	B	A	A	A	A	B	B	A	A	A	A	B	A	B	A	A	B	A	B	B	B	B	A	B	B	B	B	B	B	B	A	-	B	B	A	B	B	A	B
BZBN	4	140.365	A	B	A	A	B	A	B	B	B	A	A	A	A	B	B	A	A	A	A	B	A	B	A	A	B	A	B	B	B	B	A	B	B	B	B	B	B	B	A	-	B	B	A	B	B	A	B
AWYE	4	140.867	A	B	A	A	B	A	B	B	B	A	A	A	A	B	B	A	A	A	A	B	A	B	A	A	B	A	B	B	B	B	A	B	A	B	B	B	B	-	A	-	B	B	A	B	B	A	B
BGIS	4	141.109	A	B	A	A	B	A	B	B	B	A	A	A	A	B	B	A	A	A	A	B	A	B	A	A	B	A	B	B	B	B	A	B	A	B	B	B	B	B	A	-	B	B	A	B	B	A	B
AUZQ	4	141.591	A	B	A	A	B	A	B	B	B	A	A	A	A	B	B	A	A	A	A	B	A	B	A	A	B	A	B	B	B	B	A	B	B	B	B	B	B	B	A	-	B	B	B	B	B	A	B
ANIH	4	141.831	A	B	A	A	B	A	B	B	B	A	A	A	A	B	B	A	A	A	A	B	A	B	A	A	B	A	B	B	B	B	A	B	B	B	B	B	B	B	A	-	B	B	B	B	B	A	B
AFVT	4	142.084	A	B	A	A	B	A	-	B	B	A	A	A	A	B	-	A	A	A	A	-	A	B	A	A	B	A	B	B	B	B	A	B	B	B	B	-	B	B	A	-	B	A	B	B	B	A	B
BGTX	4	142.577	A	B	A	A	B	A	B	B	B	A	A	A	A	B	B	A	A	A	A	B	A	B	A	A	B	A	B	B	B	B	A	B	B	B	B	B	B	B	A	-	B	A	B	B	B	A	B
BDDY	4	142.818	A	B	A	A	B	A	B	B	B	A	A	A	A	B	B	A	A	A	A	B	A	B	A	A	B	A	B	B	B	B	A	B	B	B	B	B	B	B	A	-	B	A	B	B	B	A	B
BGHF	4	143.063	A	B	A	A	B	A	B	B	B	A	A	A	A	B	B	A	A	A	A	B	A	B	A	A	B	A	B	B	B	B	A	B	B	B	B	B	B	B	A	-	B	A	B	B	B	A	B
AQLU	4	143.308	A	B	A	A	B	A	B	B	B	A	A	A	A	B	B	A	A	A	A	B	A	B	A	A	B	A	B	B	B	B	A	B	B	B	B	B	B	B	A	A	B	A	B	B	B	A	B
AMMN	4	143.559	A	B	A	-	B	A	B	B	B	A	-	A	A	B	B	A	A	A	A	B	A	B	A	A	B	A	B	B	B	B	A	B	B	B	B	B	-	B	A	A	B	A	B	B	B	A	B
BEPR	4	145.783	A	B	A	A	B	A	B	B	B	A	A	B	A	B	B	A	A	A	A	B	A	B	A	A	B	A	B	B	B	B	A	B	B	B	B	B	B	B	A	A	B	A	B	B	B	A	B
AGAW	4	146.039	A	B	A	A	B	A	B	B	B	A	A	B	A	B	B	A	A	A	A	B	A	B	A	A	B	A	B	B	B	B	A	B	B	B	B	B	B	B	A	A	B	A	B	B	B	A	B
AXBP	4	146.765	A	B	A	A	B	A	B	B	B	A	A	B	A	B	B	A	A	A	A	B	A	B	A	A	B	A	B	B	B	B	A	B	B	B	B	B	B	B	A	A	B	A	B	B	B	A	B
ANHL	4	147.006	A	B	A	A	B	A	B	B	B	A	A	B	A	B	B	A	A	A	A	B	A	B	A	A	B	A	B	B	B	B	A	B	B	B	B	B	B	B	A	A	B	A	B	B	B	A	B
BCZR	4	147.254	A	B	A	A	B	A	B	B	B	A	A	B	A	B	B	A	A	A	A	B	A	B	A	A	B	A	B	B	B	B	A	B	B	B	B	B	B	B	A	A	B	A	B	B	B	A	B
CBDF	4	147.98	A	B	A	B	B	A	B	B	B	A	A	B	A	B	B	A	A	A	A	B	A	B	A	A	B	A	B	B	B	B	-	B	B	B	B	B	B	B	A	A	B	A	B	B	B	A	B
BJBO	4	148.954	A	B	A	B	B	A	B	B	B	A	A	B	A	B	B	A	A	A	A	B	A	B	A	A	B	A	B	B	B	B	A	B	B	B	B	B	B	B	A	A	B	A	B	B	B	B	B
AOOV	4	149.192	A	B	A	B	B	A	B	B	B	A	A	B	A	B	B	A	A	A	A	B	A	B	A	A	B	A	B	B	B	B	A	B	B	B	B	B	B	B	A	A	B	A	B	B	B	B	B
BKIM	4	149.434	A	B	A	B	B	A	B	B	B	A	A	B	A	B	B	A	A	A	A	B	A	B	A	A	B	A	B	B	B	B	A	B	B	B	B	B	B	B	A	A	B	A	B	B	B	B	B
AGYL	4	149.958	A	B	A	B	B	A	B	B	B	A	A	B	A	B	B	A	A	A	A	B	A	B	-	A	B	A	B	B	B	B	A	B	B	B	B	B	B	B	A	A	B	A	B	A	B	B	B
AVUO	4	150.485	A	B	A	B	B	A	B	B	B	A	A	B	A	B	B	A	A	A	A	-	A	B	A	A	B	A	B	B	B	B	A	B	B	B	B	B	B	B	A	A	B	A	B	A	B	B	B
AZNO	4	150.733	A	B	A	B	B	A	B	B	B	A	A	B	A	B	B	A	A	A	A	B	A	B	A	A	B	A	B	B	B	B	A	B	B	B	B	A	B	B	A	A	B	A	B	A	B	B	B
BDIF	4	150.978	A	B	A	B	B	A	B	B	B	A	A	B	A	B	B	A	A	A	A	B	A	B	A	A	B	A	B	B	B	B	A	B	B	B	B	A	B	B	A	A	B	A	B	A	B	B	B
ATBI	4	151.228	A	B	A	B	B	A	B	B	B	A	A	B	A	B	B	A	A	A	A	B	A	B	A	A	B	A	B	B	B	B	A	A	B	B	B	A	B	B	A	A	B	A	B	A	B	B	B
AZKV	4	151.761	A	B	A	B	B	A	B	B	B	A	A	B	A	B	B	A	A	A	A	B	A	B	A	A	B	A	B	B	B	B	A	A	B	B	B	A	B	B	A	A	B	A	B	A	B	B	B
BHBW	4	152.243	A	B	A	B	B	A	B	B	B	A	A	B	A	B	B	A	A	A	A	B	A	B	A	A	B	A	B	B	B	B	A	A	A	B	B	A	B	B	A	A	B	A	A	A	B	B	B
AFSU	4	152.487	A	B	A	B	B	A	B	B	B	A	A	B	A	B	B	A	A	A	A	B	A	B	A	A	B	A	B	B	B	B	A	A	A	B	B	A	B	B	A	A	B	A	A	A	B	B	B
BCYU	4	152.731	A	B	A	B	B	A	B	B	B	A	A	B	A	B	B	A	A	A	A	B	A	B	A	A	B	A	B	B	B	B	A	A	A	B	B	A	B	B	A	A	B	A	A	A	B	A	B
ARFV	4	152.974	A	B	A	B	B	A	B	B	B	A	A	B	A	B	B	A	A	A	A	B	A	B	A	A	B	A	B	B	B	B	A	A	A	B	B	A	B	B	A	A	B	A	A	A	B	A	B
BDEE	4	153.455	A	B	A	B	B	A	B	B	B	A	A	B	A	B	B	A	A	A	A	B	A	B	A	A	B	A	B	B	B	B	A	A	A	B	B	A	B	B	A	A	B	A	A	A	B	A	B
BYQO	4	153.935	A	B	A	B	B	A	B	B	B	A	A	B	A	B	B	A	A	A	A	B	A	B	A	A	B	A	B	B	B	B	A	A	A	B	B	A	B	B	A	A	B	A	A	A	B	A	B
AHMY	4	153.936	A	B	A	B	B	A	B	B	B	A	A	B	A	B	B	A	A	A	A	B	A	B	A	A	B	A	B	B	B	B	A	A	A	B	B	A	B	B	A	A	B	A	A	A	B	A	B
BHPI	4	154.415	A	B	A	B	B	A	B	B	B	A	A	B	A	B	B	A	A	A	A	B	A	B	A	A	B	A	B	B	B	B	A	A	A	B	B	A	B	B	A	A	B	A	A	A	B	A	B
BHML	4	154.658	A	B	A	B	B	A	B	B	B	A	A	B	A	B	B	A	A	A	A	B	A	B	A	A	B	A	B	B	B	B	A	A	A	B	B	A	B	B	A	A	B	A	A	A	B	A	B
CAIS	4	155.646	A	B	A	B	B	B	B	B	B	A	A	B	A	B	B	A	A	A	A	B	A	B	A	A	B	A	B	B	B	B	A	A	A	B	B	A	B	B	A	A	B	A	A	A	B	-	B
AWNT	4	156.13	A	B	A	B	B	B	B	B	B	A	A	B	A	B	B	A	A	A	A	B	A	B	A	A	B	A	B	B	B	B	A	A	A	B	B	A	B	B	A	A	A	A	A	A	B	A	B
AQKX	4	157.592	A	B	B	B	B	B	B	B	B	A	A	B	A	B	B	A	A	A	A	B	A	B	A	A	B	A	B	B	B	B	A	A	A	B	B	A	B	B	A	A	A	A	A	A	B	A	B
AQXA	4	158.069	A	B	B	B	B	B	B	B	B	A	A	B	A	B	B	A	A	A	A	B	A	B	A	A	B	A	B	B	B	B	A	B	A	B	B	A	B	B	A	A	A	A	A	A	B	A	B
ATSE	4	158.828	A	B	B	B	B	B	B	B	B	A	A	B	A	B	B	A	A	-	A	B	A	B	A	A	B	A	B	B	B	B	A	B	A	B	B	A	B	B	A	A	A	A	A	A	B	A	B
ANIM	4	159.082	A	B	B	B	B	B	B	B	B	A	A	B	A	B	B	A	A	A	A	B	A	B	A	A	B	A	B	A	B	B	A	-	A	B	B	A	B	B	A	A	A	A	A	A	B	A	B
ALHX	4	159.331	A	B	B	B	B	B	B	B	B	A	B	B	A	B	B	A	A	A	A	B	A	B	A	A	B	A	B	A	B	B	A	B	A	B	B	A	B	B	A	A	A	A	A	A	B	A	B
AXUC	4	159.827	A	B	B	B	B	B	B	B	B	A	B	B	A	B	B	A	A	A	A	B	A	B	A	A	B	A	B	A	B	B	A	B	A	B	B	A	B	B	A	A	A	A	-	-	B	A	B
BGYA	4	160.072	A	B	B	B	B	B	B	B	B	A	B	B	A	B	B	A	A	A	A	B	A	B	A	A	B	A	B	A	B	A	A	B	A	B	B	A	B	B	A	A	A	A	A	A	B	A	B
AHIV	4	160.558	A	B	B	B	B	B	B	B	B	A	B	B	A	B	B	A	A	A	A	B	A	B	A	A	B	A	B	A	B	A	A	B	A	B	B	A	B	B	A	A	A	A	A	A	B	A	B
AFHS	4	160.804	A	B	B	B	B	B	B	B	B	A	B	B	A	B	B	A	A	A	A	B	A	B	A	A	B	A	B	A	B	A	A	B	A	B	B	A	B	B	A	A	A	A	A	A	B	A	B
BZOS	4	161.066	A	B	B	-	B	B	B	B	B	A	B	B	A	B	B	A	A	A	A	-	A	B	A	A	B	A	B	A	B	A	A	B	A	B	B	A	-	B	A	A	A	A	A	A	B	A	B
BXIX	4	161.866	A	B	B	B	B	B	B	B	B	A	B	B	A	B	B	A	A	A	A	B	A	B	A	-	B	A	B	A	B	A	A	B	-	B	B	A	B	B	-	A	A	B	A	A	B	B	B
ASSZ	4	162.382	A	B	B	B	B	B	B	B	B	B	B	B	A	B	B	A	A	A	A	B	-	B	A	A	B	A	B	A	B	A	A	B	A	B	B	A	B	B	A	A	A	B	A	A	B	B	B
AKTX	4	162.628	A	B	B	B	B	B	B	B	B	B	B	B	A	B	B	A	A	A	A	B	A	B	A	B	B	A	B	A	B	A	A	B	A	B	B	A	B	B	A	A	A	B	A	A	B	B	B
BHYF	4	162.872	A	B	B	B	B	B	B	B	B	B	B	B	A	B	B	A	A	A	A	B	A	B	A	B	B	A	B	A	B	A	A	B	A	B	B	A	B	B	A	A	A	B	A	A	B	B	B
CAOK	4	164.574	A	B	B	B	B	B	B	B	B	B	B	B	A	B	B	A	B	A	A	B	A	B	A	B	B	A	B	A	B	A	A	B	A	B	B	A	B	B	B	A	A	B	A	A	B	B	B
BUWS	4	164.815	A	B	B	B	B	B	B	B	B	B	B	B	A	B	B	A	B	A	A	B	A	B	A	B	B	A	B	A	B	A	A	B	A	B	B	A	B	B	A	A	A	B	A	A	B	B	B
BHBH	4	165.301	A	B	B	B	B	B	B	B	B	B	B	B	A	B	B	A	B	A	A	B	A	B	A	B	B	A	B	A	B	A	A	B	A	B	B	A	B	B	A	A	A	B	A	A	B	B	B
BJPA	4	165.542	A	B	B	B	B	B	B	B	B	B	B	B	A	B	B	A	B	A	A	B	A	B	A	B	B	A	B	A	B	A	A	B	A	B	B	A	B	B	A	A	A	B	A	A	B	B	B
AIBX	4	165.781	A	B	B	B	B	B	B	B	B	B	B	B	A	B	B	A	B	A	A	B	A	B	A	B	B	A	B	A	B	A	A	B	A	B	B	A	B	B	A	A	A	B	A	A	B	B	B
BJJJ	4	166.26	A	B	B	B	B	B	B	B	B	B	B	B	A	B	B	A	B	A	A	B	A	B	A	B	B	A	B	A	B	A	A	B	A	B	B	A	B	B	A	A	A	B	A	A	B	B	B
AHRY	4	166.508	A	B	B	B	B	B	B	B	B	B	B	B	A	B	B	A	B	A	A	B	A	B	A	B	B	A	B	A	B	A	A	B	A	B	B	A	B	B	A	A	A	B	A	A	B	B	B
BLCZ	4	167.024	A	B	B	B	B	B	B	B	B	B	B	B	A	B	B	A	B	A	A	B	A	B	A	B	B	A	B	-	B	A	A	B	A	B	B	A	B	B	-	A	A	B	A	B	B	B	B
AGJP	4	167.546	A	B	B	A	B	B	B	B	B	B	B	B	A	B	B	A	B	A	A	B	A	B	A	B	B	A	B	B	B	A	A	B	A	B	B	A	B	B	-	A	A	B	A	B	B	B	B
BJPP	4	168.549	A	B	B	A	B	B	B	B	B	B	B	B	A	B	B	A	B	A	A	B	A	B	A	B	B	A	B	B	B	A	A	B	A	B	B	A	B	B	-	A	A	B	A	B	B	B	B
BBST	4	169.583	A	B	B	A	B	B	B	B	A	B	B	B	A	B	B	A	B	A	A	B	A	B	A	B	B	A	B	B	B	B	A	B	A	B	B	A	B	B	-	B	A	B	A	B	B	B	B
AYHC	4	169.841	A	B	B	A	B	B	B	B	A	B	B	B	A	B	B	A	B	A	A	B	A	B	A	B	B	A	B	B	B	B	A	B	A	B	B	A	B	B	-	B	A	B	A	B	B	B	B
BIWA	4	170.327	A	B	B	A	B	B	B	B	A	B	B	B	A	B	B	B	B	A	A	B	A	B	A	B	B	A	B	B	B	B	A	B	A	B	B	A	B	B	-	B	A	B	A	B	B	B	B
ATHH	4	171.563	A	B	B	A	B	B	B	B	A	B	B	B	A	A	B	B	B	A	A	B	A	B	A	B	B	B	B	B	B	B	A	B	A	B	B	A	B	B	-	B	A	B	A	A	B	B	B
BVEP	4	172.334	A	B	B	A	B	B	B	B	A	B	B	B	A	A	B	B	B	A	A	B	A	B	-	B	B	B	A	B	B	B	-	B	-	B	B	A	B	A	-	B	A	B	-	A	B	B	B
BCMA	4	172.84	A	B	B	A	B	B	B	B	A	B	B	B	B	A	B	B	B	A	A	B	A	B	A	B	B	B	A	B	B	B	A	B	A	B	B	A	B	A	-	B	A	B	A	A	B	B	B
AJGY	4	173.086	A	B	B	A	B	B	B	B	A	B	B	B	B	A	B	B	B	A	A	B	A	B	A	B	B	B	-	B	B	B	A	B	A	B	B	A	B	A	-	B	A	B	A	A	B	B	B
BIBF	4	173.834	A	B	B	A	B	B	B	B	A	B	B	B	B	A	B	B	B	A	A	B	A	B	A	B	B	B	A	B	B	B	A	B	A	B	B	A	B	A	-	B	A	B	A	A	B	B	B
ASIT	4	174.082	A	B	B	A	B	B	B	B	-	B	B	B	B	A	B	B	B	A	A	B	A	B	A	B	B	B	-	B	B	B	A	B	A	B	B	A	B	A	-	B	A	B	A	-	B	B	B
BYDK	4	174.334	A	B	B	A	B	B	B	B	A	B	B	B	B	A	B	B	B	A	A	B	A	B	A	B	B	B	A	B	B	B	A	B	A	B	B	A	-	A	-	B	A	B	A	A	B	B	B
BJDM	4	174.828	A	B	B	A	B	B	B	B	A	B	B	B	B	A	B	B	B	A	A	B	A	B	A	B	B	B	A	B	B	A	A	B	A	B	B	A	B	A	-	B	A	B	A	A	B	B	B
CACU	4	175.547	A	B	B	A	B	B	B	B	A	B	B	B	B	A	B	B	B	A	A	B	A	B	A	B	B	B	A	B	B	A	A	B	A	B	B	A	-	A	-	B	A	B	A	A	B	B	B
AAOK	4	176.041	A	B	B	A	B	B	B	B	A	B	B	B	B	A	B	B	B	A	A	B	A	B	A	B	B	B	A	B	B	A	A	B	A	B	B	A	B	A	-	B	A	B	A	A	B	B	B
BWIV	4	176.541	A	B	B	A	B	B	B	B	A	B	B	B	B	A	B	B	B	B	A	B	A	B	A	B	B	B	A	B	B	A	A	B	A	B	B	A	B	A	A	B	A	B	A	-	B	B	B
BIRT	4	176.787	A	B	B	A	B	B	B	B	A	B	B	B	B	A	B	B	B	B	A	B	A	B	A	B	B	B	A	B	B	A	A	B	A	A	B	A	B	A	A	B	A	B	A	A	B	B	B
AMAR	4	177.024	A	B	B	A	B	B	B	B	A	B	B	B	B	A	B	B	B	B	A	B	A	B	A	B	B	B	A	B	B	A	A	B	A	A	B	A	B	A	A	B	A	B	A	A	B	B	B
BKBE	4	177.261	A	B	B	A	B	B	B	B	A	B	B	B	B	A	B	B	B	B	A	B	A	B	A	B	B	B	A	B	B	A	A	B	A	A	B	A	B	A	A	B	A	B	A	A	B	B	B
BLRB	4	177.5	A	B	B	A	B	B	B	B	B	B	B	B	B	A	B	B	B	B	A	B	A	B	A	B	B	B	A	B	B	A	A	B	-	A	B	A	B	A	A	B	A	B	A	A	B	B	B
BISO	4	177.982	A	B	B	A	B	B	B	B	B	B	B	B	B	A	B	B	B	B	A	B	A	B	A	B	B	B	A	B	B	A	A	B	A	A	B	A	B	A	B	B	A	B	A	A	B	B	B
AZZB	4	178.506	A	B	B	A	B	B	B	B	B	B	B	B	B	A	B	B	B	B	A	B	A	B	A	B	B	B	A	B	B	A	A	B	A	A	B	A	B	A	B	B	A	B	A	A	B	B	B
BRTY	4	179.504	A	B	B	A	B	B	B	B	B	B	B	B	A	A	B	B	B	B	A	B	A	B	A	B	B	B	A	B	B	A	A	B	A	A	A	-	B	A	B	B	-	B	A	A	B	B	B
AKWY	4	180.321	A	B	B	A	B	B	B	B	B	B	B	B	A	A	B	B	B	B	A	B	A	-	A	B	B	B	A	B	B	A	A	B	-	A	A	A	-	A	B	A	-	B	-	-	B	-	B
AKFC	4	180.617	A	B	B	A	B	B	B	B	B	B	B	-	A	-	B	B	B	B	A	B	A	B	A	B	B	B	A	B	-	A	-	B	A	A	A	A	-	A	B	A	-	-	A	A	-	B	B
BLJR	4	181.457	A	B	B	A	B	B	B	B	B	B	B	B	A	A	B	B	B	B	A	B	A	B	A	B	B	B	A	B	B	A	A	B	A	A	A	A	B	A	B	B	-	B	A	A	B	B	B
AUIH	4	181.7	A	B	B	A	B	B	B	B	B	B	B	B	A	A	B	B	B	B	A	B	A	B	A	B	A	B	A	B	B	A	A	B	A	A	A	A	B	A	B	B	-	B	A	A	B	B	B
AKRW	4	181.947	A	B	B	A	B	B	B	B	B	B	B	B	A	A	B	B	B	B	A	B	A	B	A	B	A	B	A	B	B	A	A	B	A	A	A	A	B	A	B	B	-	B	A	A	B	B	B
BNBI	4	182.447	A	B	B	A	B	B	B	B	B	B	B	B	A	A	B	B	B	B	A	B	A	B	A	B	A	B	A	B	B	A	A	B	A	A	A	A	B	A	B	B	-	B	A	A	B	B	B
AYZY	4	182.7	A	B	B	A	B	B	B	B	B	B	B	B	A	A	B	B	B	B	A	B	A	B	A	B	A	B	A	B	B	A	A	B	A	A	A	A	B	A	B	B	-	B	A	A	B	B	B
BFKL	4	182.945	A	B	B	A	B	B	B	B	B	B	B	B	A	A	B	B	B	B	A	B	A	B	A	B	A	B	A	B	B	A	A	B	A	A	A	A	B	A	B	B	-	B	A	A	B	B	B
ALOW	4	183.188	A	B	B	A	B	B	B	B	B	-	B	B	A	A	B	B	B	B	A	B	A	B	A	B	A	B	A	B	B	A	A	B	A	A	A	A	B	A	B	B	-	B	A	A	B	B	B
AJQJ	4	183.682	A	B	B	A	B	B	B	B	B	B	B	B	A	A	B	B	B	B	A	B	A	B	A	B	A	B	A	B	B	A	A	B	A	A	A	A	B	A	B	B	-	B	A	A	B	B	B
AORT	4	184.214	A	B	B	A	B	B	B	B	B	B	B	B	A	A	B	B	B	B	A	B	A	B	A	B	A	B	A	B	B	A	A	B	A	A	A	A	B	A	B	B	-	B	A	A	B	B	B
ARYL	4	184.455	A	B	B	A	B	B	B	B	B	B	B	B	A	A	B	B	B	B	A	B	A	B	A	B	A	B	A	B	B	A	A	B	A	A	A	A	B	A	B	B	-	B	A	A	B	B	B
AKIY	4	184.947	A	B	B	A	B	B	B	B	B	B	B	B	A	A	B	B	B	B	A	B	A	B	A	B	A	B	A	B	B	A	-	B	A	A	A	B	B	A	B	B	-	B	A	A	B	B	B
AUQU	4	185.19	A	B	B	A	B	B	B	B	B	B	B	B	A	A	B	B	B	B	A	B	A	B	A	B	A	B	A	B	B	A	-	B	A	A	A	B	B	A	B	B	-	B	A	A	B	B	B
AFPA	4	185.945	A	B	B	A	B	B	B	B	B	B	B	B	A	A	B	B	B	B	A	B	A	B	A	B	A	B	A	B	B	A	-	B	A	A	A	B	-	A	B	B	-	B	A	A	B	B	B
BFSU	4	186.448	A	B	B	A	B	B	B	B	B	B	B	B	A	A	B	B	B	B	A	B	A	B	A	B	A	B	A	B	B	A	-	B	A	A	A	B	-	A	B	B	-	B	A	A	B	B	B
AHUY	4	186.715	A	B	B	A	B	B	B	B	B	B	B	B	A	A	-	B	B	B	A	B	A	B	A	B	A	B	A	B	-	A	-	B	A	A	A	B	-	A	B	-	-	B	A	A	B	B	B
BYSL	4	186.988	A	-	B	A	B	B	B	B	B	B	B	B	A	A	B	B	B	B	A	B	A	B	A	B	A	B	A	B	B	A	-	B	A	A	A	B	B	A	B	B	-	B	A	A	-	B	B
APCO	4	187.759	A	B	B	A	B	B	B	B	B	B	B	B	A	A	B	B	B	B	A	B	A	B	A	B	A	B	A	B	B	A	-	B	A	A	A	B	B	A	B	B	-	B	A	A	B	A	B
BHGA	4	188.255	A	B	B	A	B	B	B	B	B	B	B	B	A	A	B	B	B	B	A	B	A	B	A	B	A	B	A	B	B	A	-	B	A	A	A	B	B	A	B	B	-	B	A	A	B	A	B
BIKO	4	188.496	A	B	B	A	B	B	B	B	B	B	B	B	A	A	B	B	B	B	A	B	A	B	A	B	A	B	A	B	B	A	-	B	A	A	A	B	B	A	B	B	A	B	A	A	B	A	B
AJTY	4	188.497	A	B	B	A	B	B	B	B	B	B	B	B	A	A	B	B	B	B	A	B	A	B	A	B	A	B	A	B	B	A	-	B	A	A	A	B	B	A	B	B	A	B	A	A	B	A	B
AOEO	4	188.744	A	B	B	A	B	B	B	B	B	B	B	B	A	A	B	B	B	B	A	B	A	B	A	A	A	B	A	B	B	A	-	B	A	A	A	B	B	A	B	B	A	B	A	A	B	A	B
BNSR	4	189.24	A	B	B	A	B	B	B	B	B	B	B	B	A	A	B	B	B	B	A	B	A	B	A	A	A	B	A	B	B	A	-	B	A	A	A	B	-	A	B	B	A	B	A	A	B	A	B
AIRX	4	189.738	A	B	B	A	B	B	B	B	B	B	B	B	A	A	B	B	B	B	A	B	A	B	A	A	A	B	A	B	B	A	-	A	A	A	A	B	B	A	B	B	A	B	A	A	B	A	B
ASWW	4	189.98	A	B	B	A	B	B	B	B	B	B	B	B	A	A	B	B	B	B	A	B	A	B	A	A	A	B	A	B	B	A	-	A	A	A	A	B	-	A	B	B	A	B	A	A	B	A	B
CBFI	4	190.501	A	B	B	A	B	B	B	B	B	B	A	B	A	A	B	B	B	B	A	B	A	B	A	A	A	B	A	B	B	A	A	A	A	A	A	B	-	A	B	B	A	B	A	A	B	A	B
BKBB	4	191.009	A	B	B	A	B	B	B	B	B	B	A	B	A	A	B	B	B	B	A	B	A	B	A	A	A	B	A	B	B	A	A	A	A	A	B	B	B	A	B	B	A	B	A	A	B	A	B
AQOW	4	191.255	A	B	B	A	B	B	B	B	B	B	A	B	A	A	B	B	B	B	A	B	A	B	A	A	A	B	-	B	B	A	A	A	A	A	B	B	-	A	B	B	A	B	A	A	B	A	B
ASQI	4	191.503	A	B	B	A	B	B	B	B	B	B	A	B	A	A	B	B	B	B	A	B	A	B	A	A	A	B	A	B	B	A	A	A	A	A	B	B	B	A	B	B	A	B	A	A	B	A	B
ALBH	4	193.004	A	B	B	A	B	B	B	B	B	B	A	B	A	A	B	B	B	B	A	B	A	B	A	A	A	B	A	B	B	A	A	A	A	A	B	B	B	A	B	B	A	B	A	A	B	A	B
BZLL	4	193.507	A	B	B	A	B	B	B	B	B	B	A	B	A	A	B	B	B	B	A	B	A	B	A	A	A	B	A	B	B	A	B	A	A	A	B	B	-	-	B	B	A	B	A	A	-	A	B
BXZF	4	194.32	A	B	B	A	B	B	B	B	B	B	A	B	A	A	B	B	B	B	A	B	A	B	A	A	A	B	A	B	B	A	B	A	A	A	B	B	B	-	B	B	A	B	A	A	B	A	B
AEXN	4	194.809	A	B	B	A	B	B	B	B	B	B	A	B	A	A	B	B	B	B	A	B	A	B	A	A	A	B	A	A	B	A	B	A	A	A	B	B	B	A	B	B	A	B	A	A	B	A	B
BJRT	4	195.305	A	B	B	A	B	B	B	B	-	B	A	B	A	A	B	B	B	B	A	B	A	B	A	A	A	B	A	A	B	A	A	A	A	A	B	B	B	A	B	B	A	B	A	A	B	A	B
BLFS	4	195.849	A	B	B	-	B	B	B	B	B	B	A	B	A	-	B	B	B	B	-	B	A	B	A	A	A	B	-	A	B	A	-	A	A	A	B	B	B	A	B	B	A	B	-	A	B	-	B
ABTJ	4	196.133	B	B	B	A	B	B	B	B	B	B	A	-	A	A	B	B	B	B	A	B	A	B	A	A	A	B	A	A	-	A	A	A	A	-	B	B	-	A	B	B	A	B	A	A	B	A	B
AZNG	4	196.387	B	B	B	A	B	B	B	B	B	B	A	B	A	A	A	B	B	B	A	B	A	B	A	A	A	B	A	A	B	A	A	A	A	A	B	B	B	A	B	B	A	B	A	A	B	A	B
BDSJ	4	196.628	B	B	B	A	B	B	B	B	B	B	A	B	A	A	A	B	B	B	A	B	A	B	A	A	A	B	A	A	B	A	A	A	A	A	B	B	B	A	B	B	A	B	A	A	B	A	B
BVJR	4	196.89	B	B	B	A	B	B	B	B	B	B	A	B	A	A	A	B	B	B	A	B	A	B	A	A	A	B	A	A	B	A	A	A	A	A	B	B	B	A	B	B	A	B	A	A	B	A	B
ALHY	4	197.374	B	B	B	A	B	B	B	B	B	B	A	B	A	A	A	B	B	B	A	B	A	B	A	A	A	B	A	A	B	A	A	A	A	A	B	B	B	A	B	B	A	B	A	A	B	A	B
BZMV	4	197.909	B	B	B	A	B	B	B	B	B	B	A	B	A	A	A	B	B	B	A	B	A	B	A	A	-	B	-	A	B	-	B	A	-	-	B	B	B	A	B	B	A	B	A	A	B	A	B
AIGQ	4	197.91	B	B	B	A	B	B	B	B	B	B	A	B	A	A	A	B	B	B	A	B	A	B	A	A	A	B	A	A	B	A	A	A	A	A	B	B	B	A	B	B	A	B	A	A	B	A	B
ATTE	4	198.389	B	B	B	A	B	B	B	B	B	B	A	B	A	A	A	A	B	B	A	B	A	B	A	A	A	B	A	A	B	A	A	A	A	A	B	B	B	A	B	B	A	B	A	A	B	A	B
BDAI	4	198.631	B	B	B	A	B	B	B	B	B	B	A	B	A	A	A	A	B	B	A	B	A	B	A	A	A	B	A	A	B	A	A	A	A	A	B	B	B	A	B	B	A	B	A	A	B	A	B
ABXJ	4	198.903	B	B	B	A	B	B	B	B	B	B	A	B	A	A	A	A	B	B	A	B	A	B	A	A	A	B	A	A	B	A	-	A	-	-	B	B	-	-	B	B	A	B	A	-	B	A	B
AIFC	4	199.173	B	B	B	A	B	B	B	B	B	B	A	B	A	A	B	A	B	B	A	B	A	B	A	A	A	B	A	A	B	A	A	A	A	A	B	B	B	A	B	B	A	B	A	A	B	A	B
BSVR	4	199.417	B	B	B	-	B	B	B	B	B	B	A	B	A	-	B	A	B	B	A	B	A	B	A	A	A	B	A	A	B	A	A	A	-	A	B	B	B	A	B	B	A	B	A	A	B	A	B
AOFP	4	199.671	B	B	B	A	B	B	B	B	A	B	A	B	A	A	B	A	B	B	A	B	A	B	A	A	A	B	A	A	B	A	A	A	A	A	B	B	B	A	B	B	A	B	A	A	B	A	B
AZKJ	4	199.933	B	B	B	A	B	B	B	B	A	B	A	B	A	A	B	A	B	B	A	B	A	B	A	A	A	B	A	A	B	A	-	A	A	A	A	B	-	A	B	B	A	B	A	A	B	A	B
AXSF	4	200.422	B	B	B	A	B	B	B	B	A	B	A	B	A	A	B	A	B	B	A	B	A	B	A	A	A	B	A	A	B	A	A	A	A	A	A	B	B	A	B	B	A	B	A	A	B	A	B
AKTG	4	200.901	B	B	B	A	B	B	B	B	A	B	A	B	A	A	B	A	B	B	A	B	A	B	A	A	A	B	A	A	B	A	A	A	A	A	A	B	B	A	B	B	A	B	A	A	B	A	B
BARS	4	201.178	B	B	B	A	B	B	B	B	A	B	A	B	A	A	B	A	B	B	A	B	A	B	A	A	A	B	A	A	B	A	B	A	A	A	A	B	B	A	B	B	A	B	A	A	B	A	B
AOCL	4	202.251	B	B	B	A	B	B	B	B	A	B	A	B	A	A	B	A	B	B	A	B	A	B	A	A	A	B	A	A	B	A	B	A	A	A	A	B	B	A	B	B	A	B	A	A	B	A	B
ANSD	4	202.532	B	B	B	-	B	B	B	B	-	-	A	B	A	A	B	A	B	B	A	B	A	B	A	A	A	B	A	A	B	A	B	A	A	A	A	B	B	A	B	B	A	B	A	A	-	A	B
BYAD	4	202.79	B	B	B	A	B	B	B	B	A	B	A	B	A	A	B	A	B	B	A	B	A	B	A	A	A	B	A	A	B	A	B	A	A	A	A	B	B	A	B	B	A	B	A	A	B	A	B
BKHV	4	203.267	B	B	B	A	B	B	B	B	B	B	A	B	A	A	B	A	B	B	A	B	A	B	A	A	A	B	A	A	B	A	B	A	A	A	A	B	B	A	B	B	A	B	A	A	B	A	B
AJVT	4	204.245	B	B	B	A	B	B	B	B	B	B	A	B	A	A	B	A	B	B	A	B	A	B	A	A	A	B	A	A	B	A	B	A	B	A	A	B	B	A	B	B	A	B	B	A	B	A	B
AMCV	4	204.489	B	B	B	A	B	B	B	B	B	B	A	B	A	A	B	A	B	B	A	B	A	B	A	A	A	B	-	A	B	A	B	A	B	A	A	-	B	A	B	B	A	B	B	A	B	A	B
BXLA	4	204.732	B	B	B	A	B	B	B	B	B	B	A	B	A	A	B	A	B	B	A	B	A	B	A	A	A	B	A	A	B	A	B	A	B	A	A	B	B	A	B	B	A	B	B	A	B	A	B
AFDE	4	205.462	B	B	B	A	B	B	B	B	A	B	A	B	A	A	B	A	B	B	A	B	A	B	A	A	A	B	A	A	B	A	B	A	B	A	A	B	B	A	B	B	A	B	B	A	B	A	B
BSRL	4	205.702	B	B	B	A	B	B	B	B	A	B	B	B	A	A	B	A	B	B	A	B	A	B	A	A	A	B	A	A	B	A	B	A	B	A	A	B	B	A	B	B	A	B	B	A	B	A	B
BFBH	4	205.948	B	B	B	A	B	B	B	B	A	B	B	B	A	A	B	A	B	B	A	B	A	B	A	A	A	B	A	A	B	A	B	A	B	A	A	B	B	A	B	B	A	B	B	A	B	A	B
AHSD	4	206.193	B	B	B	A	B	B	B	B	A	B	B	B	A	A	B	A	B	B	A	B	A	B	A	A	A	B	A	A	B	A	B	A	B	A	A	B	B	A	B	B	A	B	B	A	B	A	B
AGGL	4	206.684	B	B	B	A	B	B	B	B	A	B	B	B	A	A	B	A	B	B	A	-	A	B	A	A	A	B	A	A	B	A	B	A	B	A	A	B	-	A	B	B	A	B	B	A	B	A	B
ASEG	4	206.929	B	B	B	A	B	B	B	B	A	B	B	B	A	A	B	A	B	B	A	B	A	B	A	A	A	B	A	A	B	A	B	A	B	A	A	B	B	A	B	B	A	B	B	A	B	A	B
BSRG	4	207.168	B	B	B	A	B	B	B	B	A	B	B	B	A	A	B	A	B	B	A	B	A	B	A	A	A	B	A	A	B	A	B	A	B	A	A	B	B	A	B	B	A	B	B	A	B	A	B
BHUZ	4	207.405	B	B	B	A	B	B	B	B	A	B	B	B	A	A	B	A	B	B	A	B	A	B	A	A	A	B	A	A	B	A	B	A	B	A	A	B	B	A	B	B	A	B	B	A	B	A	B
BDRE	4	208.124	B	B	B	A	B	B	B	B	A	B	B	B	B	A	B	A	B	B	A	B	A	B	A	A	A	B	A	A	B	A	B	A	A	A	A	B	B	A	B	B	A	B	A	A	B	A	B
BDCV	4	208.362	B	B	B	A	B	B	B	B	A	B	B	B	B	A	B	A	B	B	A	B	A	B	A	A	A	B	A	A	B	A	B	A	A	A	A	B	-	A	B	B	A	B	A	A	B	A	B
BLFP	4	209.095	B	B	B	A	B	B	B	B	A	B	B	B	B	A	B	A	B	B	A	B	A	B	A	A	A	B	A	A	B	A	B	A	A	A	A	B	B	A	B	B	A	B	A	A	B	A	B
AXSU	4	209.347	B	B	B	A	B	B	B	B	A	B	B	B	B	A	B	A	B	B	A	B	A	B	A	A	A	B	A	A	B	A	B	A	A	A	A	B	B	A	B	B	A	B	A	A	B	A	B
ALVL	4	210.846	B	B	B	A	B	B	B	B	A	B	B	B	B	A	B	A	B	B	A	B	A	B	A	A	A	B	A	A	B	A	B	A	A	A	A	B	B	A	B	B	A	B	A	A	A	A	B
AVIJ	4	211.086	B	B	B	A	B	B	B	B	A	B	B	B	B	A	B	A	B	B	A	B	A	B	A	A	A	B	A	A	B	A	B	A	A	A	A	B	B	A	B	B	A	B	A	A	A	A	B
CCHQ	4	211.58	B	B	B	A	B	B	B	B	-	B	B	B	B	A	B	A	B	B	A	B	A	B	A	A	A	B	A	A	B	A	B	A	A	A	A	B	B	A	B	B	A	B	A	A	A	A	B
BCBA	4	211.823	B	B	B	A	B	B	B	B	A	B	B	B	B	A	B	A	B	B	A	B	A	B	A	A	A	B	A	A	B	A	B	A	A	A	A	B	B	A	B	B	A	B	A	A	A	A	B
BCLQ	4	212.36	B	B	B	A	B	B	B	B	-	B	B	B	B	A	B	A	B	B	A	B	A	B	A	A	A	B	A	A	B	-	B	A	A	A	A	B	-	A	B	B	A	B	A	A	A	B	B
BHYJ	4	212.621	B	B	B	A	B	B	B	B	-	B	B	B	B	A	B	A	B	B	A	B	A	B	A	A	A	B	A	A	B	A	B	A	A	A	A	B	A	A	B	B	A	B	A	A	A	B	B
AOWD	4	213.607	B	B	B	A	B	B	B	B	-	B	B	B	B	A	A	A	B	B	A	B	A	B	A	A	A	B	A	A	B	A	B	A	A	A	A	A	-	A	B	A	A	B	A	A	A	B	B
AQIZ	4	213.863	B	B	B	-	B	B	B	B	-	B	B	B	B	A	-	A	B	B	A	B	A	B	A	A	A	B	A	A	B	A	B	A	A	A	A	A	A	A	B	A	A	B	A	A	-	B	B
AOJQ	4	214.634	B	B	B	A	B	B	B	B	-	B	B	B	B	A	A	A	B	B	A	B	A	B	A	A	A	B	A	A	B	A	B	A	A	A	A	A	A	A	B	A	A	B	A	A	A	B	B
AZMF	4	214.886	B	B	B	A	B	B	B	B	-	B	B	B	B	A	A	A	B	B	A	B	A	B	A	A	A	A	A	A	B	A	B	A	A	A	A	A	A	A	B	A	A	B	A	A	A	B	B
AOQJ	4	215.382	B	B	B	A	B	B	B	B	-	B	B	B	B	A	A	A	B	B	A	B	A	B	A	A	A	A	A	A	B	A	B	A	A	A	A	A	-	-	B	A	A	B	A	A	A	B	B
BLHI	4	215.644	B	B	A	A	B	B	B	B	-	-	B	B	B	A	A	A	B	B	A	B	A	B	A	A	A	A	A	A	-	A	B	A	A	A	A	A	A	-	B	A	A	B	A	A	A	B	B
BHBB	4	215.904	B	B	A	A	B	B	B	B	-	B	B	B	B	A	A	A	B	B	A	B	A	B	A	A	A	A	A	A	B	A	B	A	A	A	A	A	A	-	B	A	A	B	A	A	A	B	B
AAJQ	4	216.152	B	B	A	A	B	B	B	B	-	B	B	B	B	A	A	A	B	-	A	B	A	B	A	A	A	A	A	A	B	A	B	A	A	A	A	A	A	-	A	A	A	B	A	A	A	B	B
AITR	4	216.404	B	B	A	-	B	B	B	B	-	B	B	B	B	A	A	A	B	B	A	B	A	B	A	A	A	A	A	A	B	A	B	A	A	A	A	A	A	-	A	A	A	B	-	A	A	B	B
CBTY	4	216.929	B	B	A	A	B	B	B	B	-	B	B	B	B	A	A	A	B	B	A	B	A	B	A	A	A	A	A	A	B	A	B	A	A	A	A	A	A	-	A	A	A	B	A	A	A	B	B
AQER	4	217.18	B	B	A	A	B	B	B	B	-	B	B	B	B	A	A	A	B	B	A	B	A	B	A	A	A	A	A	A	B	A	B	A	A	A	A	A	A	-	A	A	A	B	A	A	A	B	B
ARAR	4	217.423	B	B	A	A	B	B	B	B	-	B	B	B	B	A	A	A	B	B	A	B	A	B	A	A	A	A	A	A	B	-	B	A	A	A	-	A	A	-	A	A	A	B	A	A	A	B	B
BEIW	4	217.677	B	B	A	A	B	B	B	B	-	B	B	B	B	A	A	A	B	B	A	B	A	B	A	A	A	A	A	A	B	A	B	A	A	A	A	A	A	-	A	A	A	B	A	A	A	B	B
AOTZ	4	217.952	B	B	A	A	B	B	B	B	-	B	B	B	B	A	A	A	B	B	A	-	A	B	A	A	A	A	A	-	B	A	B	A	A	A	A	A	A	-	A	A	A	B	A	A	A	B	B
AXLJ	4	218.981	B	B	A	A	B	B	B	B	-	B	B	B	B	A	A	A	B	B	A	B	A	B	A	B	A	A	A	A	B	A	B	A	A	A	A	A	A	-	A	A	A	B	A	A	A	B	B
CABX	4	219.227	B	B	A	A	B	B	B	B	-	B	B	B	B	A	A	A	B	B	A	B	A	B	A	B	A	A	A	A	B	A	B	A	A	A	A	A	A	-	A	A	A	B	A	A	A	B	B
BDZD	4	219.726	B	B	A	A	B	B	B	B	B	B	B	B	B	A	A	A	B	B	A	B	A	B	A	B	A	A	A	A	B	A	B	A	A	A	A	A	A	-	A	A	A	B	A	A	A	B	B
BYWK	4	219.987	B	B	A	-	B	B	B	B	B	B	B	B	B	A	A	A	B	B	A	B	A	B	A	B	A	A	A	A	B	A	B	A	A	A	A	A	A	-	A	A	A	B	A	A	A	B	B
AFWA	4	220.478	B	B	A	A	B	B	B	B	B	B	B	B	B	A	A	A	B	B	A	B	A	B	A	B	A	A	A	A	B	A	B	A	A	A	A	A	A	-	A	A	A	B	A	A	A	B	B
BYVT	4	221.211	B	B	A	A	B	B	B	B	B	B	B	B	B	A	A	A	B	B	A	B	A	B	A	B	A	A	A	A	B	A	B	A	A	A	A	A	A	-	A	A	A	B	A	B	A	B	B
AAOM	4	221.733	B	B	A	A	B	B	B	B	B	B	B	B	B	A	A	B	B	-	A	B	A	B	A	B	A	A	A	A	B	A	B	A	A	A	A	A	A	-	A	A	A	B	A	B	A	B	B
AWGS	4	222.019	B	B	A	A	B	B	B	B	B	B	B	B	B	A	A	A	B	A	A	B	A	B	A	B	A	A	A	A	B	A	B	A	A	A	A	A	A	-	A	A	A	B	A	B	A	B	B
BDKN	4	222.265	B	B	A	A	B	B	B	B	-	B	B	B	B	A	A	A	B	A	A	B	A	B	A	B	A	A	A	A	B	A	B	A	A	A	A	A	A	-	A	A	A	B	-	B	A	B	B
BBRX	4	223.044	B	B	A	A	B	B	B	B	B	B	B	B	B	A	A	A	-	-	A	B	A	B	A	B	A	A	A	A	B	A	B	A	A	A	A	A	-	-	A	A	A	B	A	B	A	B	B
AFSC	4	223.295	B	B	A	A	B	B	B	B	B	B	B	B	B	A	A	A	B	A	A	B	A	B	A	B	A	A	A	A	B	A	B	A	A	A	A	A	A	-	A	A	A	B	A	B	A	B	B
CCOA	4	223.537	B	B	A	A	B	B	B	B	B	B	B	B	B	A	A	A	B	A	A	B	A	B	A	B	A	A	A	A	B	A	B	A	A	A	A	A	A	-	A	A	A	B	A	B	A	B	B
BKQS	4	224.026	B	B	A	A	B	B	B	B	B	B	B	B	B	A	A	A	B	A	A	B	A	B	A	B	A	A	A	A	B	A	B	A	A	A	A	A	A	-	A	A	A	B	A	B	A	B	B
BEFL	4	225.256	B	B	A	A	B	B	A	B	B	B	B	B	B	A	A	A	B	A	A	B	A	B	A	B	A	A	A	A	B	A	B	A	A	A	A	A	A	-	A	A	A	B	A	B	A	B	B
AJFB	4	225.985	B	B	A	A	B	B	A	B	B	B	B	B	B	A	A	A	B	A	A	B	A	B	A	B	A	A	A	A	B	A	B	A	A	A	A	A	A	-	A	A	A	B	A	B	A	B	B
BXZB	4	227.234	B	B	A	A	B	B	A	A	B	B	B	B	B	A	A	A	B	A	A	B	A	B	A	B	A	A	B	A	B	A	B	A	-	A	A	A	A	-	A	A	A	B	A	B	A	B	B
AFSM	4	227.725	B	B	A	A	B	B	A	A	B	B	B	B	B	A	A	A	B	A	A	B	A	B	A	B	A	A	B	A	B	A	B	A	A	A	A	A	A	-	A	A	A	B	A	B	A	B	B
AXJO	4	228.454	B	B	A	A	B	B	A	A	B	B	B	B	B	B	A	A	B	A	A	B	A	B	A	B	A	A	B	A	B	A	B	A	A	A	A	A	A	-	A	A	A	B	A	B	A	B	B
BQHY	4	228.728	B	B	A	A	B	B	A	A	B	B	B	B	B	B	A	A	B	A	A	B	A	B	A	B	A	A	B	A	B	A	B	A	A	A	A	A	-	-	A	A	A	B	A	B	A	B	B
BRPB	4	229.503	B	B	A	A	B	B	A	A	B	B	B	B	B	B	A	A	B	A	A	B	A	B	A	B	A	A	B	A	B	A	B	A	A	A	A	A	A	-	A	A	A	B	A	B	A	B	B
BVTJ	4	229.768	B	B	A	A	B	B	A	A	B	B	B	B	B	B	A	A	B	A	A	B	A	B	A	B	A	A	B	A	B	A	B	A	A	A	A	A	A	-	A	A	A	B	A	B	A	B	B
AVXO	4	230.007	B	B	A	A	B	B	A	A	B	B	B	B	B	B	A	A	B	A	A	B	A	B	A	B	A	A	B	A	B	A	B	A	A	A	A	A	A	-	A	A	A	B	A	B	A	B	B
BFVW	4	230.493	B	B	A	A	B	B	A	A	B	B	B	B	B	B	A	A	B	A	A	B	A	B	A	B	A	A	B	A	B	A	B	A	A	A	A	A	A	-	A	A	A	B	A	B	A	B	B
AVUV	4	230.761	B	B	A	-	B	B	A	A	B	B	B	B	B	-	A	A	B	A	A	B	A	B	A	B	A	A	B	-	B	A	B	A	A	A	A	A	A	-	A	A	B	B	A	B	-	B	B
AADB	4	231.025	B	B	A	A	B	B	A	A	B	B	B	B	B	B	A	A	B	A	A	B	A	B	A	B	A	A	B	A	B	A	B	A	A	A	A	A	A	-	A	A	B	B	A	A	A	B	B
BAUY	4	231.507	B	B	A	A	A	B	A	A	B	B	B	B	B	B	A	A	B	A	A	B	A	B	A	B	A	A	B	A	B	A	B	A	A	A	A	A	A	-	A	A	B	B	A	A	A	B	B
BIRC	4	231.78	B	B	A	A	A	B	A	A	B	B	B	B	B	B	A	A	B	A	A	B	A	B	A	B	A	A	B	A	B	A	B	A	A	A	A	A	A	-	A	A	B	B	A	A	A	B	B
APGN	4	232.274	B	B	A	A	A	B	A	A	B	B	B	B	B	B	A	A	B	A	A	B	A	B	A	B	A	A	B	A	B	A	B	A	A	A	A	A	A	-	A	A	B	B	A	A	A	B	B
APST	4	232.514	B	B	A	A	A	B	A	A	B	B	B	B	B	B	A	A	B	A	A	B	A	B	A	B	A	A	B	A	B	A	B	A	A	A	A	A	A	-	A	A	B	B	A	A	A	B	B
BBSR	4	232.996	B	B	A	A	A	B	A	A	B	B	B	B	B	B	A	A	B	A	A	B	A	B	A	B	A	A	B	A	B	A	B	A	A	A	A	A	A	-	A	B	B	B	A	A	A	B	B
AFXR	4	233.265	B	B	A	A	A	B	A	A	B	-	B	B	B	B	A	A	B	A	A	B	A	B	A	B	A	A	B	A	B	A	B	A	A	A	A	A	A	-	A	A	B	B	A	A	A	B	B
AEWM	4	233.509	B	B	A	A	A	B	A	A	B	B	B	B	B	B	A	B	B	A	A	B	A	B	A	B	A	A	B	A	B	A	B	A	A	A	A	A	A	-	A	A	B	B	A	A	A	B	B
AHGX	5	1.285	B	B	B	B	A	B	A	A	B	B	A	B	B	A	A	B	A	A	B	B	B	B	B	B	A	A	A	B	B	B	B	B	A	B	B	B	A	A	A	B	A	B	A	B	-	A	B
ARKY	5	1.789	B	B	B	B	A	B	A	A	B	B	A	B	B	A	A	B	A	A	B	B	B	B	B	B	A	A	B	B	B	B	B	B	A	B	B	B	A	A	A	B	A	B	A	B	-	A	B
AORY	5	2.781	B	B	B	B	A	A	A	A	B	B	A	B	B	A	A	B	A	A	B	B	B	B	B	B	A	A	B	B	B	B	B	B	A	B	B	B	A	A	A	B	A	B	A	B	-	A	B
BKQF	5	3.088	B	B	B	B	A	-	A	-	B	B	A	B	B	A	A	B	A	A	B	B	B	B	B	B	A	A	B	B	B	B	B	B	A	B	B	B	A	A	A	B	A	B	A	B	-	A	B
BDFC	5	3.345	A	B	B	B	A	-	A	A	B	B	A	B	B	A	A	B	A	A	B	B	B	B	B	B	A	A	B	B	B	B	B	B	A	B	B	B	A	A	A	B	A	B	A	B	-	A	B
BIHB	5	3.848	B	B	B	B	A	-	A	A	B	B	A	B	B	A	A	B	A	A	B	B	B	B	B	B	A	A	B	B	B	B	B	A	A	B	B	B	-	A	A	B	A	B	A	B	-	A	B
AXBK	5	5.662	B	B	B	B	A	-	A	A	B	B	A	B	B	A	A	B	A	A	B	B	B	A	B	B	A	A	B	B	B	B	B	A	A	B	B	B	B	A	A	B	A	B	A	B	-	A	A
BBHP	5	5.911	B	B	B	B	A	-	A	A	B	B	A	B	B	A	A	B	A	A	B	B	B	A	B	B	A	A	B	B	B	B	B	A	A	B	B	B	A	A	A	B	A	B	A	B	-	A	A
AYTP	5	6.166	B	B	B	B	A	-	A	A	B	B	A	B	B	A	A	B	A	A	B	B	B	A	B	B	A	A	B	B	B	B	B	A	A	B	B	B	-	A	A	B	A	B	A	B	-	A	A
APLT	5	6.687	B	B	B	B	A	-	A	A	B	B	A	B	B	A	A	B	A	A	B	B	A	A	B	B	A	A	B	B	B	B	B	A	A	B	B	B	B	A	A	B	A	B	A	B	-	A	A
BFYP	5	7.435	B	B	B	B	A	-	A	A	B	B	A	B	B	A	A	B	A	A	B	B	A	A	B	B	A	A	B	B	B	B	B	A	A	B	B	B	B	A	A	B	A	B	A	B	-	A	A
AXSE	5	7.938	B	B	B	B	A	-	A	-	B	B	A	B	B	A	A	B	A	A	B	B	A	A	B	B	A	A	B	B	B	B	B	A	A	B	B	B	B	A	A	B	A	B	A	B	-	A	A
BDUH	5	7.939	B	B	B	B	A	-	A	A	B	B	A	B	B	A	A	B	A	A	B	B	A	A	B	B	A	A	B	B	B	B	B	A	A	B	B	B	B	A	A	B	A	B	A	B	-	A	A
BIWX	5	8.185	B	B	B	B	A	-	A	A	B	B	A	B	B	A	A	B	A	A	B	B	A	A	B	B	A	A	B	B	B	B	B	A	A	B	B	B	-	A	A	B	A	B	A	B	-	A	A
AYJK	5	8.684	B	B	B	B	A	-	A	A	B	B	A	B	B	A	A	B	A	A	B	B	A	A	B	B	A	A	B	B	B	B	B	A	A	B	B	B	-	A	A	B	A	B	A	B	-	A	A
AGUB	5	8.933	B	B	B	B	A	-	A	A	B	B	A	B	B	A	A	B	A	A	B	B	A	A	B	B	A	A	B	B	B	B	B	A	A	B	B	B	B	A	A	B	A	B	A	B	B	A	A
AGUI	5	9.444	B	B	B	B	-	-	A	A	B	B	A	B	B	A	A	B	A	A	B	B	A	A	B	B	A	A	B	B	B	B	B	A	A	B	B	B	-	A	A	B	A	B	A	B	B	A	A
AISW	5	9.709	B	B	B	B	A	-	-	-	B	B	A	B	B	A	A	B	A	A	B	B	A	A	B	B	A	A	B	B	B	B	B	A	A	B	B	B	B	A	A	B	A	B	A	B	B	A	A
AIPB	5	10.471	B	B	B	B	A	-	A	A	B	B	A	B	B	A	A	B	A	A	B	B	A	A	B	B	A	A	B	B	B	B	B	A	A	B	B	B	B	A	A	B	A	B	A	B	-	A	A
CCHA	5	10.717	A	B	B	B	A	-	A	A	B	B	A	B	B	A	A	B	A	A	B	B	A	A	B	B	A	A	B	B	B	B	B	A	A	B	B	B	B	A	A	B	A	B	A	B	B	A	A
BRZX	5	11.003	A	B	B	B	A	-	A	A	B	B	A	B	B	A	A	B	A	A	B	B	A	-	B	B	A	A	B	B	B	B	B	A	A	B	B	B	-	A	A	B	A	B	A	B	-	A	A
AVHQ	5	11.264	A	B	B	B	A	-	A	A	B	B	A	B	B	A	A	B	A	A	B	B	A	A	B	B	A	A	B	B	B	B	B	A	A	B	B	B	B	A	A	B	A	B	-	B	B	A	A
AANE	5	11.514	A	B	B	B	A	-	A	A	B	B	A	B	A	A	A	B	A	A	B	B	A	A	B	B	A	A	B	B	B	B	B	A	A	B	B	B	B	A	A	B	A	B	A	B	B	A	A
BMPY	5	11.783	A	B	B	B	A	-	A	A	B	B	A	B	A	A	-	B	A	A	B	B	A	A	B	B	A	A	B	B	B	B	B	-	A	B	B	B	-	A	A	B	A	B	-	B	B	A	A
BYAO	5	12.051	A	B	B	B	A	-	A	A	B	B	A	B	A	A	A	B	A	A	B	B	A	A	B	B	A	A	B	B	B	B	B	A	A	B	B	B	B	A	A	B	A	B	A	B	B	A	A
ALEV	5	12.307	A	B	B	B	A	-	A	A	B	B	A	B	A	A	A	B	A	A	B	B	A	A	B	B	A	A	B	B	B	B	B	A	-	B	B	B	B	A	A	B	A	B	A	B	B	A	A
AJQT	5	12.832	A	B	B	B	A	-	A	A	B	B	A	B	A	A	A	B	A	A	B	B	A	A	B	B	A	A	B	A	B	B	B	A	A	B	B	B	B	A	A	B	A	B	A	B	-	A	A
CCNO	5	13.866	A	B	B	B	A	-	A	A	B	B	A	B	A	A	A	B	A	A	B	B	A	A	B	B	A	A	A	A	B	B	B	A	A	B	B	B	B	A	A	B	A	B	A	B	B	A	A
AMUD	5	14.126	A	B	B	B	A	-	A	A	B	B	A	B	A	A	A	B	A	A	B	B	A	A	B	B	A	A	A	A	B	B	B	A	A	B	B	B	B	A	A	B	A	B	A	B	-	A	A
AGOR	5	14.127	A	B	B	B	A	-	A	A	B	B	A	B	A	A	A	B	A	A	B	B	A	A	B	B	A	A	A	A	B	B	B	A	A	B	B	B	-	A	A	B	-	B	A	B	B	A	A
BHCE	5	14.878	A	B	B	B	A	-	A	A	B	B	A	B	A	A	A	B	A	A	B	B	A	A	B	B	A	A	A	A	B	B	B	A	B	B	B	B	B	A	A	B	A	B	B	B	B	A	A
BEIF	5	15.414	A	B	B	B	A	-	A	-	B	B	A	B	A	A	A	B	A	A	B	B	A	A	B	B	A	A	A	A	B	B	B	A	B	B	B	B	-	A	A	B	A	B	B	B	B	A	A
ANWD	5	15.927	A	B	B	B	A	-	A	A	B	B	A	B	A	A	A	B	A	-	B	B	A	A	B	B	A	A	A	A	B	B	B	A	B	B	B	B	-	A	A	A	A	B	B	B	B	A	A
BKOO	5	16.174	A	B	B	B	A	-	-	A	B	B	A	B	A	A	A	B	A	A	B	B	A	A	B	B	A	A	A	A	B	B	B	A	B	B	B	B	B	A	A	A	A	B	B	B	B	A	A
BCWT	5	16.432	A	B	B	B	A	-	-	A	B	B	A	B	A	A	A	B	A	A	B	B	A	A	B	B	A	A	A	A	B	B	B	A	B	B	B	B	B	A	A	A	A	B	B	B	B	A	A
AVJS	5	16.685	A	B	B	B	A	-	-	A	B	B	A	B	A	A	A	B	A	A	B	B	B	A	B	B	A	A	A	A	B	B	B	A	B	B	B	B	-	A	A	A	A	B	B	B	B	A	A
BFFN	5	17.212	A	B	B	B	A	-	-	A	B	B	A	-	A	A	A	B	A	A	B	B	B	B	B	B	A	A	A	A	B	B	B	A	B	B	B	B	B	A	A	A	A	B	B	B	B	-	B
AINT	5	17.723	A	B	B	B	A	-	-	A	B	B	A	B	A	A	A	B	A	A	B	B	B	B	B	B	A	A	A	A	B	B	B	A	B	B	B	B	B	A	A	A	A	B	B	B	B	A	B
ASTH	5	17.978	A	B	B	B	A	-	B	A	B	B	A	B	A	A	A	B	A	A	B	B	B	B	B	B	A	A	A	A	B	B	B	A	B	B	B	B	B	A	A	A	A	B	B	B	B	A	B
AREL	5	18.242	A	B	B	B	A	-	B	A	B	B	A	B	A	A	A	B	A	A	B	B	B	B	B	B	A	A	A	A	B	B	B	A	B	B	B	B	B	A	A	A	A	B	B	B	B	A	A
AMRR	5	18.493	A	B	B	B	A	-	B	-	B	B	A	B	A	A	A	B	A	A	B	B	B	B	B	B	A	A	A	A	B	B	B	A	B	B	B	B	-	A	A	A	A	B	B	B	B	A	A
AFLJ	5	18.768	A	B	B	B	A	-	B	A	B	B	A	B	A	A	A	B	A	A	B	B	B	B	B	B	A	A	A	A	B	B	B	A	B	B	B	B	B	A	A	A	A	B	B	B	B	A	A
AOIA	5	19.011	A	B	B	B	A	-	B	A	B	B	A	B	A	A	A	B	A	A	B	B	A	B	B	B	A	A	A	A	B	B	B	A	B	B	B	B	B	A	A	A	A	B	B	B	B	A	A
BJWN	5	20.084	A	B	B	B	A	-	B	A	B	B	A	B	A	A	A	B	A	A	B	B	A	B	B	B	A	A	A	A	B	B	B	A	B	B	B	B	B	A	A	A	A	B	B	B	B	A	B
BDMZ	5	20.331	A	B	B	B	A	-	B	A	B	B	A	B	A	A	A	B	A	A	B	B	A	B	B	B	A	A	A	A	B	B	B	A	B	B	B	B	B	A	A	A	A	B	B	B	B	A	B
BINR	5	20.577	A	B	B	B	A	-	B	A	B	B	A	B	A	A	A	B	A	A	B	B	A	B	B	B	A	A	A	A	B	B	B	A	B	B	B	B	-	A	A	A	A	B	B	B	B	A	B
BQRB	5	21.066	A	B	B	A	A	-	B	A	B	B	A	B	A	A	A	B	A	A	B	B	A	B	B	B	A	A	A	A	B	B	B	A	B	B	B	B	B	A	A	A	A	B	B	B	B	A	B
BZIW	5	21.322	A	B	B	B	A	-	B	A	-	B	A	B	A	A	A	B	A	A	B	B	A	B	B	B	A	A	A	A	B	B	B	A	B	B	B	B	B	A	A	A	A	B	B	B	B	A	B
AYQG	5	21.581	A	B	B	-	A	-	B	A	B	B	A	B	A	A	A	B	A	A	B	B	A	B	B	B	A	A	-	A	B	B	B	A	B	B	B	B	B	A	A	A	A	B	B	B	B	A	B
BJMY	5	21.827	A	B	B	A	A	-	B	A	B	B	A	B	A	A	A	B	A	A	B	B	A	B	B	B	A	A	A	A	B	B	B	A	B	B	B	B	B	A	B	A	A	B	B	B	B	A	B
BACW	5	22.075	A	B	B	A	A	-	B	A	B	B	A	B	A	A	A	B	A	A	B	B	B	B	B	B	A	A	A	A	B	B	B	A	B	B	B	B	-	A	B	A	A	B	B	B	B	A	B
AESH	5	22.325	A	B	B	A	A	-	B	A	B	B	A	B	A	A	A	B	A	A	B	B	B	B	B	B	A	A	A	A	B	B	B	A	B	B	B	B	B	A	B	A	A	B	B	B	B	A	B
AOYP	5	22.58	A	B	B	A	A	-	B	A	B	B	A	B	A	A	A	B	A	A	B	B	B	B	B	B	A	A	A	A	B	B	B	A	B	B	B	B	-	A	B	A	A	B	B	B	B	A	B
CCQN	5	23.081	A	B	B	A	A	-	B	A	B	B	A	B	A	A	A	B	A	A	B	B	B	B	B	B	A	A	A	A	B	B	B	A	B	B	B	B	B	A	B	A	A	B	B	B	B	A	B
ANVF	5	24.079	A	B	B	A	A	-	B	A	B	B	A	B	A	A	A	B	A	A	B	B	B	B	B	B	A	A	A	A	B	B	B	A	B	B	B	B	B	A	B	A	A	B	B	B	B	A	B
AYEZ	5	26.153	A	B	B	A	A	-	B	A	B	B	A	B	A	A	A	B	A	A	B	B	B	B	B	B	A	A	A	A	B	B	B	A	B	B	B	B	A	A	B	A	A	B	B	B	B	A	B
APOR	5	26.403	A	B	B	A	A	-	B	A	B	B	A	B	A	A	A	B	A	A	B	B	B	B	B	B	A	A	A	A	B	B	B	A	B	B	B	B	A	A	B	A	A	B	B	B	B	A	B
AKSH	5	27.416	A	B	B	A	A	-	B	A	B	B	A	B	A	A	A	B	A	A	B	B	B	A	B	B	A	A	A	A	B	B	B	A	B	B	B	B	A	A	B	A	A	B	B	B	B	A	A
AWXP	5	28.506	A	B	B	A	A	-	B	A	B	B	A	B	A	A	A	B	A	A	B	B	B	A	B	B	A	A	-	A	B	B	B	A	B	B	B	B	A	A	B	A	A	B	-	B	B	A	A
BJBQ	5	29.319	A	B	B	A	A	-	B	A	B	B	A	B	A	A	A	B	A	A	B	B	B	A	B	B	A	A	A	A	B	B	B	A	B	B	B	B	A	A	B	A	A	B	B	B	B	A	A
BTNJ	5	30.58	A	B	B	A	A	-	B	A	B	B	A	B	A	A	A	B	A	A	B	B	B	A	B	A	A	A	A	A	B	B	B	A	B	B	B	B	A	A	B	A	A	B	B	B	B	A	A
BFPU	5	31.081	A	B	B	A	A	-	B	A	B	B	A	B	A	A	A	B	A	A	B	B	B	A	B	A	A	A	A	A	B	B	B	A	B	B	B	B	A	A	B	A	A	B	B	B	B	A	A
CAYA	5	31.584	A	B	A	A	A	-	B	A	B	B	A	B	A	A	A	B	A	A	B	B	B	A	B	A	A	A	A	A	B	B	B	A	B	B	B	B	A	A	B	A	A	B	B	B	B	A	A
BVNU	5	32.085	A	B	B	A	A	-	B	A	B	B	A	B	A	A	A	B	A	A	B	B	B	A	B	A	A	A	A	A	B	B	B	A	B	B	B	B	A	A	B	A	A	B	B	B	B	A	A
CALP	5	32.334	A	B	B	A	A	-	B	A	B	B	A	B	A	A	A	B	A	A	B	B	B	A	B	A	A	A	A	A	B	A	B	A	B	B	B	B	A	A	B	A	A	B	B	B	B	A	A
AEXD	5	32.837	A	B	B	A	A	-	B	A	B	B	A	B	A	B	A	B	A	A	B	-	B	A	B	A	A	A	A	A	B	A	B	A	B	B	B	B	A	A	B	A	A	B	B	B	B	A	A
AJWG	5	33.351	A	B	B	A	A	-	B	-	B	B	A	B	A	B	A	B	A	A	B	B	B	A	B	A	A	A	A	A	B	A	B	A	B	B	B	B	-	A	B	A	A	B	B	B	B	A	A
BUUR	5	33.599	A	B	A	A	A	-	B	A	B	B	A	B	A	B	A	B	A	A	B	B	B	A	B	A	A	A	A	A	B	A	B	A	B	B	B	B	-	A	B	A	A	B	B	B	B	A	A
BBIV	5	35.641	A	B	A	A	A	-	B	A	B	B	B	B	A	B	A	B	A	A	B	B	B	A	B	A	A	A	A	A	B	A	B	B	B	B	B	B	-	A	-	A	A	B	B	B	B	A	A
BIDY	5	36.639	A	B	-	A	A	-	B	A	B	B	B	B	A	B	A	B	A	A	B	B	B	A	B	A	A	A	A	A	B	A	B	B	B	B	B	B	A	A	-	A	A	B	B	B	B	A	A
BIFE	5	37.637	A	B	A	A	A	B	B	A	B	B	B	B	A	B	A	B	A	A	B	B	B	A	B	A	A	A	A	A	B	A	B	B	B	B	B	B	A	A	-	A	A	B	B	B	A	A	A
BBIR	5	38.404	A	B	-	A	A	B	B	A	B	B	B	B	A	B	A	B	A	B	B	B	B	A	B	A	A	A	-	A	B	A	A	B	B	B	B	B	-	A	-	A	A	B	B	B	A	A	A
AVMN	5	39.443	A	B	-	A	A	B	B	A	B	B	B	B	A	B	A	B	A	B	B	B	B	A	B	A	A	A	A	A	B	A	A	B	B	B	B	B	A	A	-	A	A	B	B	B	A	A	A
BFEN	5	40.191	A	B	A	A	A	B	B	A	B	B	B	B	A	B	A	B	A	B	B	B	B	A	B	A	A	A	A	A	B	A	A	B	B	B	B	B	A	A	-	A	A	B	B	B	B	A	A
BWQW	5	41.941	A	B	A	A	A	B	B	A	B	B	B	B	A	B	A	B	A	B	B	B	B	A	B	A	A	B	A	A	B	A	A	B	B	B	B	B	-	A	-	A	A	B	B	B	B	A	A
CAQG	5	42.43	A	B	B	A	A	B	B	A	B	B	B	B	A	B	A	B	A	B	B	B	B	A	B	A	A	B	A	A	B	A	A	B	B	B	B	B	A	A	-	A	A	B	B	B	B	A	A
ANHH	5	43.45	A	B	A	A	A	B	B	A	B	B	B	B	A	B	A	B	A	B	B	-	B	A	B	A	A	B	A	A	B	A	A	B	B	B	B	B	A	A	-	A	A	B	B	B	B	A	A
AZDM	5	43.977	A	B	-	A	A	B	B	A	B	B	B	B	A	B	A	B	A	B	B	B	B	A	B	A	A	B	A	A	B	A	A	B	B	B	B	B	-	A	-	A	A	B	B	B	B	A	A
AMNW	5	44.229	A	B	A	A	A	B	B	A	B	B	B	B	A	B	A	B	A	B	B	B	B	A	B	A	A	B	A	A	B	A	A	B	B	B	B	B	-	A	-	A	A	B	B	B	B	A	A
BWJY	5	44.747	A	B	B	A	A	B	B	A	B	B	B	B	A	B	A	B	A	B	B	B	B	A	B	A	A	B	A	-	B	A	A	B	B	B	B	B	-	A	-	A	-	B	B	B	B	A	A
BKJN	5	45.007	A	B	B	A	A	B	B	A	B	B	B	B	A	B	A	B	A	B	B	B	B	A	B	A	A	B	A	A	B	A	A	B	B	B	B	B	A	A	-	A	A	B	B	B	B	A	A
AORN	5	45.495	A	B	B	A	A	B	B	A	B	B	B	B	A	B	A	B	A	B	B	B	B	A	B	A	A	B	A	A	B	A	A	B	B	B	B	B	A	A	-	A	A	B	B	B	B	A	A
AYNY	5	45.738	A	B	B	A	A	B	B	A	B	B	B	B	A	B	A	B	A	B	B	B	B	A	B	A	A	B	A	A	A	A	A	B	B	B	B	B	A	A	-	A	A	B	B	B	B	A	A
AMBW	5	45.983	A	B	B	A	A	B	B	A	B	B	B	B	A	B	A	B	A	B	B	B	B	A	B	A	A	B	A	A	A	A	A	B	B	B	B	B	A	A	-	A	A	B	B	B	B	A	A
BCWR	5	46.728	A	B	B	A	A	B	B	A	B	B	B	B	A	B	A	B	A	B	B	B	B	A	B	A	A	B	A	A	A	A	A	B	B	B	B	B	A	A	-	A	A	B	B	B	B	A	A
BZRD	5	46.973	A	B	B	A	A	B	B	A	B	B	B	B	A	B	A	B	A	B	B	B	B	A	B	A	A	B	A	A	A	A	A	B	B	B	B	B	A	A	-	A	A	B	B	B	B	A	A
AQNJ	5	47.222	A	B	B	A	A	B	B	A	B	B	B	B	A	B	A	B	A	B	B	B	B	A	B	A	A	B	A	A	A	A	A	B	B	B	B	B	-	A	-	A	A	B	B	B	B	A	A
BTYO	5	48.471	B	B	B	A	A	B	B	A	B	B	B	B	A	B	A	B	-	B	B	B	B	A	B	A	A	B	A	A	A	A	A	B	B	B	B	B	A	A	-	A	A	B	B	B	B	A	A
AZOZ	5	48.722	B	B	B	A	A	B	B	A	B	B	B	B	A	B	A	B	A	B	B	B	B	A	B	A	A	B	A	-	A	A	A	B	B	B	B	B	A	A	-	A	A	B	B	B	B	A	A
AEQV	5	49.489	B	B	-	A	A	B	-	A	-	B	B	B	A	B	A	B	A	B	B	B	A	A	B	A	A	B	A	A	A	A	A	B	B	B	B	B	A	A	-	A	A	B	B	B	B	A	A
ATWU	5	49.762	B	B	B	A	A	B	B	A	B	B	B	B	A	B	A	B	A	B	B	B	A	A	B	A	A	B	A	A	A	A	A	B	B	B	B	-	A	A	-	A	A	B	B	B	B	A	A
BOEX	5	50.037	B	B	B	A	A	B	B	A	B	B	B	B	A	B	A	B	A	B	B	B	A	A	B	A	A	B	A	A	A	A	A	B	B	B	B	B	A	A	-	A	A	B	B	B	B	A	A
BSFT	5	50.294	B	A	B	A	A	B	B	A	B	B	B	B	A	B	A	B	A	B	B	B	A	A	B	A	A	B	A	A	A	A	A	B	B	B	B	B	-	A	-	A	A	B	B	B	B	A	A
BKSG	5	51.302	B	A	B	A	A	B	B	B	B	B	B	B	A	B	A	B	A	B	B	B	A	A	B	A	A	B	A	A	A	A	B	B	B	B	A	B	A	A	-	A	A	B	B	B	B	A	A
BTPL	5	51.558	B	A	B	A	A	B	B	B	B	B	B	B	A	B	A	B	A	B	B	B	A	A	B	A	A	B	A	A	A	A	B	B	B	B	A	B	A	A	-	A	A	B	B	B	B	A	A
ABFR	5	51.825	B	A	B	A	A	B	B	B	B	B	B	B	A	B	A	B	A	B	B	B	A	A	B	A	A	B	A	A	A	A	B	B	B	B	A	B	A	A	-	A	A	B	B	B	B	A	A
ATEK	5	52.842	A	A	B	A	A	B	B	B	B	B	B	B	A	B	A	B	B	B	B	B	A	A	B	A	A	B	A	A	A	A	B	B	B	B	A	B	A	A	-	A	A	B	B	B	B	A	A
AVLL	5	53.35	A	A	B	A	A	B	B	B	B	B	A	B	A	B	A	B	B	B	B	B	A	A	B	A	A	B	A	A	A	A	B	B	B	B	A	B	-	A	-	A	A	B	B	B	B	A	A
BMEG	5	53.602	A	A	B	A	A	B	B	B	B	B	A	B	A	B	A	B	B	B	B	B	A	A	B	A	A	B	A	A	A	A	B	B	B	B	A	B	A	A	-	A	A	B	B	B	B	A	A
AZEQ	5	54.108	A	A	B	A	A	B	B	B	B	B	A	B	A	B	A	B	B	B	B	B	A	A	B	A	A	B	A	A	A	A	B	B	B	B	A	B	A	A	-	A	A	B	B	B	B	A	A
AZKG	5	54.355	A	A	B	A	A	B	B	B	B	B	A	B	A	B	A	B	B	B	B	B	A	A	B	A	A	B	A	A	A	A	B	B	B	B	A	B	A	A	-	A	A	B	B	B	B	A	A
CCGP	5	54.603	A	A	B	A	A	B	B	B	B	B	A	B	A	B	A	B	B	B	B	B	A	A	B	A	A	B	A	A	A	A	B	B	B	B	A	B	A	A	-	A	A	B	B	B	B	A	A
BSOG	5	54.869	A	A	B	A	A	B	B	B	B	B	A	B	A	B	A	B	B	B	B	B	A	A	B	A	A	B	A	A	A	A	B	B	B	B	A	B	A	A	-	A	A	B	B	B	B	A	A
BGYS	5	55.36	A	A	B	A	A	B	B	B	B	B	A	B	A	B	A	B	B	B	B	B	A	A	B	A	A	B	A	A	A	A	B	B	B	B	A	B	A	A	-	A	A	A	B	B	B	A	A
BGGX	5	55.621	A	-	B	A	A	B	B	B	B	B	A	B	A	B	A	B	B	B	B	B	A	A	B	A	A	B	A	A	A	A	B	B	B	B	A	B	A	A	-	A	-	A	B	B	B	A	A
BCTP	5	55.896	-	B	B	-	A	B	B	B	B	B	A	B	A	B	A	B	B	B	B	B	A	A	B	A	A	B	A	A	A	A	B	B	B	B	A	B	-	A	-	A	-	A	B	B	B	A	A
AMPE	5	56.415	A	A	B	A	A	B	B	B	B	B	A	B	A	B	A	B	B	B	B	B	A	A	B	A	A	B	A	A	A	A	B	B	B	B	A	B	A	A	-	A	A	A	B	B	B	A	A
BMCM	5	57.957	A	A	B	A	A	B	A	B	B	B	A	B	A	B	B	B	B	B	B	B	A	A	B	A	A	B	A	A	A	A	B	B	B	B	A	B	A	A	-	A	A	A	B	B	B	A	A
AUVU	5	58.209	A	A	B	A	A	B	A	B	B	B	A	B	A	B	B	B	B	B	B	B	A	A	B	A	A	B	A	A	A	A	B	B	B	B	A	B	-	A	-	A	A	A	B	B	B	A	A
BMBU	5	58.703	A	A	B	A	A	B	A	B	B	B	A	B	A	B	B	B	B	B	B	B	A	A	B	A	A	B	A	A	A	A	B	B	B	B	A	B	A	A	-	A	A	A	B	B	B	A	A
BSRT	5	58.969	A	A	B	A	A	B	A	B	B	B	A	B	A	B	B	B	B	B	B	B	A	A	B	A	A	B	A	A	A	A	B	B	B	B	A	B	A	A	-	A	A	A	B	B	B	A	A
AOOD	5	59.462	A	A	B	A	A	B	A	B	B	B	A	B	A	B	B	B	B	B	B	B	A	A	B	A	A	B	A	A	A	A	B	B	B	B	A	B	A	A	-	A	A	A	B	B	B	A	A
BDRS	5	59.706	A	A	B	A	A	B	A	B	B	B	A	B	A	B	B	B	B	B	B	B	A	A	B	A	A	B	A	A	A	A	B	B	B	B	A	B	A	A	-	A	A	A	B	B	B	A	A
ARHL	5	60.207	A	A	B	A	A	B	A	B	B	B	A	B	A	B	B	B	B	B	B	B	A	A	B	A	A	B	A	A	A	A	B	B	B	B	A	B	A	A	-	A	A	A	B	B	B	A	A
ANZW	5	60.208	A	A	B	A	A	B	A	B	B	B	A	B	A	B	B	B	B	B	B	B	A	A	B	A	A	B	A	A	A	A	B	B	B	B	A	B	A	A	-	A	A	A	B	B	B	A	A
BBRM	5	60.457	A	A	B	A	A	B	A	B	B	B	A	B	A	B	B	B	B	B	B	B	A	A	B	A	A	B	A	A	A	A	B	B	B	B	A	B	-	A	-	A	A	A	B	B	B	A	A
BROZ	5	61.968	A	B	B	A	A	B	A	B	B	B	A	B	A	B	B	B	B	B	B	B	A	A	B	A	A	B	A	A	A	A	B	B	B	B	A	B	A	A	-	A	A	A	B	B	B	A	A
ASGA	5	62.218	A	B	B	A	A	B	A	B	B	B	A	B	A	B	B	B	B	B	B	B	A	A	B	A	A	B	B	A	A	A	B	B	B	B	A	B	A	A	-	A	A	A	B	B	B	A	A
AURL	5	62.711	A	B	B	A	A	B	A	B	B	B	A	A	A	B	B	B	B	B	B	B	A	A	B	A	A	B	B	A	A	A	B	B	B	B	A	B	-	A	A	A	A	A	B	B	B	A	A
AGMY	5	62.712	A	B	B	A	A	B	A	B	B	B	A	A	A	B	B	B	B	B	B	B	A	A	B	A	A	B	B	A	A	-	B	B	B	B	A	B	A	A	-	A	A	A	B	B	B	A	A
AQVR	5	62.974	A	B	B	A	A	B	A	B	B	B	A	A	A	B	B	B	B	B	B	B	A	A	B	A	A	B	B	A	A	A	B	B	B	B	A	B	A	A	A	A	A	A	B	B	B	A	A
BILU	5	63.952	A	B	A	A	A	B	A	B	B	B	A	A	A	B	B	B	B	B	B	B	A	A	B	B	A	B	B	A	A	A	B	B	B	B	A	B	A	A	A	A	A	A	B	B	A	A	A
BENP	5	64.987	A	B	A	A	A	B	A	B	B	B	A	A	A	A	B	B	B	B	B	B	A	A	B	B	A	B	B	A	A	A	B	B	B	B	A	B	A	A	A	A	A	A	B	B	A	A	A
AZNU	5	66.01	A	B	A	A	A	B	A	B	B	B	A	A	A	A	B	B	B	B	B	B	A	A	B	B	A	B	B	A	B	A	B	B	B	B	A	B	A	A	B	A	A	A	B	B	A	B	A
AYWD	5	66.26	A	B	A	A	A	B	-	B	B	B	A	A	A	A	B	B	B	-	B	B	A	A	B	B	A	B	B	A	B	A	B	B	B	B	A	B	-	A	B	A	A	A	B	B	A	B	A
BLOO	5	66.261	A	B	A	A	A	B	A	B	B	B	A	A	A	A	B	B	B	B	B	B	A	A	B	B	A	B	B	A	B	A	B	B	B	B	A	B	A	A	B	A	A	A	B	B	A	B	A
AOKK	5	66.501	A	B	A	A	A	B	A	B	B	B	A	A	A	A	B	B	B	B	B	B	A	A	B	B	A	B	B	A	B	A	B	B	B	B	A	B	A	A	B	A	A	A	B	B	A	B	A
BXJD	5	67.499	A	B	A	A	A	B	A	B	B	B	A	A	A	A	B	B	B	B	B	B	A	A	B	B	A	B	B	A	B	A	B	B	A	B	A	B	A	A	B	A	A	A	A	B	A	B	A
AXMW	5	67.752	A	B	A	A	A	B	A	B	B	B	A	A	A	A	B	B	B	B	B	B	A	A	B	B	A	B	B	A	B	A	B	B	A	B	A	B	A	A	B	A	A	A	A	B	A	B	A
BJJM	5	68.229	A	B	A	A	A	B	A	B	B	B	A	A	A	A	B	B	B	B	B	B	A	A	B	B	A	B	B	A	B	A	B	B	A	B	A	B	A	A	B	A	A	A	A	B	A	B	A
BBWN	5	68.478	A	B	A	-	A	B	A	B	B	B	A	A	A	A	B	B	B	B	B	B	A	A	B	B	A	B	B	A	B	A	B	B	A	B	A	B	A	A	B	A	A	A	A	B	A	B	A
BZCA	5	69.213	A	B	A	A	-	B	A	B	B	B	A	A	A	A	B	B	B	B	B	B	A	A	B	B	A	B	B	A	B	A	B	B	A	B	A	B	A	A	B	A	A	A	A	B	A	B	A
BHFK	5	69.461	A	B	A	A	A	B	A	B	B	B	A	A	A	A	B	B	B	B	B	B	A	A	B	B	A	B	B	A	B	A	B	B	A	B	A	B	-	A	B	A	A	A	A	B	A	B	A
BIQN	5	69.707	A	B	A	A	A	B	A	B	B	B	A	A	A	A	B	B	B	B	B	B	A	A	B	B	A	B	B	A	B	A	B	B	A	B	A	B	-	A	B	A	A	A	A	B	A	B	A
BVWR	5	70.686	A	B	A	A	A	B	A	B	B	B	A	A	A	A	B	B	B	B	B	B	A	A	B	B	A	B	B	A	B	A	B	B	A	B	A	B	A	A	B	A	A	A	A	B	A	B	A
BHJV	5	71.189	A	B	A	A	A	B	A	B	B	B	A	A	A	A	B	B	B	B	B	B	A	A	B	B	A	B	B	A	B	A	B	B	-	B	A	B	A	A	B	A	A	A	A	B	A	B	A
ALWN	5	71.438	A	B	A	A	A	B	A	B	B	B	A	A	A	A	B	B	B	B	B	B	A	A	B	B	A	B	B	A	B	A	B	B	A	B	A	B	A	A	B	A	A	A	A	B	A	B	A
AITF	5	71.919	A	B	A	A	A	B	A	B	B	B	A	A	A	A	B	B	B	B	B	B	A	A	B	B	A	B	B	A	B	A	B	B	A	B	A	B	A	A	B	A	A	A	A	B	A	B	A
BFYQ	5	73.622	A	B	A	A	A	B	A	B	B	B	A	A	A	A	B	B	B	B	B	B	A	-	B	B	A	B	B	A	B	A	B	B	A	B	A	B	A	A	B	A	A	A	A	B	A	B	A
BJTE	5	74.348	A	B	A	A	A	B	A	B	B	B	A	A	A	A	B	B	B	B	B	B	A	A	B	B	A	B	B	A	B	A	B	B	A	B	A	B	A	A	B	A	A	A	A	B	A	B	A
BXAU	5	74.587	A	B	A	A	A	B	A	B	B	B	A	A	A	A	B	B	B	B	B	B	A	A	B	B	A	B	B	A	B	A	B	B	A	B	A	B	A	A	B	A	A	A	A	B	A	B	A
BDXT	5	74.837	A	B	A	A	A	B	A	B	A	B	A	A	A	A	B	B	B	B	B	B	A	A	B	B	A	B	B	-	B	A	-	B	-	B	A	B	-	A	B	A	A	A	A	B	A	B	A
ANSO	5	75.091	A	B	A	A	A	B	A	B	-	B	A	A	A	A	B	B	B	B	B	B	A	A	B	B	A	B	B	A	B	A	-	B	A	B	A	B	A	A	B	A	A	A	A	B	A	B	A
ANIQ	5	75.344	A	B	A	A	A	B	A	B	A	B	A	A	A	A	B	B	B	B	B	B	A	A	A	B	A	B	B	A	B	A	-	B	A	B	A	B	A	A	B	A	A	A	A	B	A	B	A
AXGD	5	75.601	A	B	A	A	A	B	A	B	-	-	A	A	A	A	-	B	B	B	B	B	A	A	A	B	A	B	B	A	B	A	-	B	A	B	A	-	-	A	B	A	A	A	A	B	A	B	A
BBPW	5	75.87	A	B	A	A	A	B	A	B	B	B	A	A	A	A	B	B	B	B	B	B	A	A	-	B	A	B	B	A	B	A	-	B	A	B	A	B	A	A	B	A	A	A	A	B	A	B	A
BLUH	5	76.683	A	B	A	A	A	B	A	B	A	B	A	A	A	A	-	B	B	B	B	B	A	A	A	B	A	B	B	A	B	A	-	B	A	B	A	B	-	A	A	A	A	A	A	B	A	B	A
BITD	5	76.931	A	B	A	A	A	B	A	B	A	B	A	A	A	A	-	B	B	B	B	B	A	A	A	B	A	B	B	A	B	A	-	B	A	B	A	B	A	A	A	A	A	A	A	B	A	B	A
BSMK	5	77.418	A	B	A	A	A	B	A	B	A	B	A	A	A	A	-	B	B	B	B	B	A	A	A	B	A	B	B	A	B	A	-	B	A	B	A	B	A	A	A	A	A	A	A	B	A	B	A
BYMY	5	78.164	A	B	A	A	A	B	A	B	A	B	A	A	A	A	-	B	B	B	B	-	A	A	B	B	A	B	B	A	B	A	-	B	A	B	A	B	-	A	A	A	A	A	A	B	A	B	A
CCML	5	78.415	A	B	A	A	A	B	A	B	A	B	A	A	A	A	-	B	B	B	B	B	A	A	B	B	A	B	B	A	B	A	-	B	A	B	A	B	A	A	-	A	A	A	A	B	A	B	A
CAXV	5	78.658	A	B	A	A	A	B	A	B	A	B	A	A	A	A	-	B	B	B	B	B	A	A	B	B	A	B	B	A	B	A	-	B	A	B	A	B	A	A	-	A	A	A	A	B	A	B	A
AESI	5	79.144	A	B	A	A	A	B	A	B	A	B	A	A	A	A	-	B	B	B	B	B	A	A	B	B	A	B	B	A	B	A	-	B	A	B	A	B	A	A	-	A	A	A	A	B	A	B	A
AGEP	5	79.416	A	-	A	A	B	B	A	B	A	B	A	A	A	A	-	B	B	B	B	B	A	A	B	B	A	B	B	A	B	A	-	-	A	B	A	B	A	A	A	A	A	A	A	-	-	B	A
BUUH	5	79.96	A	B	A	A	B	B	A	B	A	B	A	A	A	A	-	B	B	B	B	B	A	A	A	B	A	B	B	A	B	A	-	B	A	B	A	B	A	A	A	A	A	A	A	B	A	B	A
AGBN	5	80.233	A	B	A	A	B	B	A	B	A	B	A	A	A	A	-	B	B	B	B	B	A	A	A	B	A	B	B	A	B	A	-	B	A	B	A	B	A	A	A	A	A	A	A	B	A	B	A
ALHF	5	80.48	A	B	A	A	B	B	A	B	A	B	A	A	A	A	-	B	B	B	B	B	A	A	A	B	A	B	B	A	B	-	-	B	A	B	A	B	A	A	A	A	A	A	A	B	A	B	A
AHLV	5	81.255	A	B	A	A	B	B	A	B	A	B	A	A	B	A	-	B	B	B	B	B	A	A	A	B	A	B	B	A	B	A	-	B	A	B	A	B	A	A	A	A	A	A	A	B	A	B	A
BWWP	5	81.509	A	B	A	A	B	B	A	B	A	B	A	A	B	A	-	B	B	B	B	B	A	A	A	B	A	B	B	A	B	A	-	B	A	B	A	B	A	A	A	A	A	A	A	B	A	B	A
AWOT	5	82.509	A	B	A	A	B	B	A	B	A	B	A	A	B	A	-	B	B	B	B	B	A	A	A	B	A	B	B	A	B	A	-	B	A	B	A	B	A	A	A	A	A	A	A	B	A	B	A
BBMS	5	82.761	A	B	A	A	B	B	A	B	A	B	A	A	B	A	-	B	B	B	B	B	A	A	A	B	A	B	B	A	B	A	-	B	A	B	-	B	A	A	A	A	A	A	A	B	A	B	A
AMAW	5	83.007	A	B	A	A	B	B	A	B	A	B	A	A	B	A	-	B	B	B	B	B	A	A	A	B	A	B	B	A	B	A	-	B	A	B	A	B	A	A	A	A	A	A	A	B	A	B	A
BLEK	5	83.74	A	B	A	A	B	B	A	B	A	B	A	A	B	A	-	B	B	B	B	B	A	A	A	B	A	B	B	A	B	A	-	B	A	B	A	B	A	A	A	A	A	A	A	B	A	B	A
AYSH	5	83.982	A	B	A	A	B	B	A	B	A	B	A	A	B	A	-	B	B	B	B	B	A	A	A	B	A	B	B	A	B	A	-	B	A	B	A	B	A	A	A	A	A	A	A	B	A	B	A
CBHA	5	84.228	A	B	A	-	B	B	A	B	A	B	A	A	B	A	-	B	B	B	B	B	A	A	A	B	A	B	B	A	B	A	-	B	A	B	A	B	A	A	A	A	A	A	A	B	A	B	A
BAAG	5	84.229	A	B	A	A	B	B	A	B	A	B	A	A	B	A	-	B	B	B	B	B	A	A	A	B	A	B	B	A	B	A	-	B	A	B	A	B	A	A	A	A	A	A	A	B	A	B	A
CBRM	5	84.473	A	B	A	A	B	B	A	B	A	B	A	A	B	A	-	A	B	B	B	B	A	A	A	B	A	B	B	A	B	A	-	B	A	B	A	B	A	A	A	A	A	A	A	B	A	B	A
AAUA	5	84.717	A	B	A	A	B	B	A	B	A	B	A	A	B	A	-	A	B	B	B	B	A	A	A	B	A	B	B	A	B	A	-	A	A	B	A	B	A	A	A	A	A	A	A	B	A	B	A
BBKG	5	85.21	A	B	A	A	B	B	A	B	A	B	A	A	B	A	-	A	B	B	B	B	A	A	A	B	A	B	-	A	B	A	-	A	A	B	A	B	-	A	A	A	A	A	A	B	A	B	A
APYS	5	85.699	A	B	A	A	B	B	A	B	A	B	A	A	B	A	-	A	B	B	B	B	A	A	A	B	A	B	A	A	B	A	-	A	A	B	A	B	A	A	A	A	A	A	A	B	A	B	A
AGBA	5	85.946	A	B	A	A	B	B	A	B	A	B	A	A	B	A	-	A	B	B	B	B	A	A	A	B	A	B	A	A	B	A	-	A	A	B	A	B	A	A	A	A	A	A	A	B	A	B	A
APRM	5	86.195	A	B	A	A	B	B	A	B	A	B	A	A	B	A	-	A	B	B	B	B	A	A	A	B	A	B	A	A	B	A	-	A	A	B	A	B	-	A	A	A	A	A	A	B	A	B	A
AGIS	5	86.457	A	B	A	A	B	B	A	B	A	B	A	A	B	A	-	A	B	B	B	B	A	A	A	B	A	B	A	A	B	A	-	A	A	B	A	B	A	A	A	A	A	A	A	B	A	B	A
BHDD	5	86.742	A	B	A	A	B	B	A	B	A	B	A	A	B	A	-	A	B	B	B	B	A	A	A	B	A	B	A	A	B	A	-	A	A	B	A	B	A	A	A	A	A	A	A	B	A	B	A
APIC	5	87.513	A	B	A	A	B	B	A	B	A	B	A	A	B	A	-	A	B	B	B	B	A	A	A	B	A	B	A	A	B	A	-	A	A	B	A	B	-	A	A	A	A	A	A	B	A	B	A
BDGH	5	87.759	A	B	A	A	B	B	A	B	A	B	A	A	B	A	-	A	B	B	B	B	A	A	A	B	A	B	A	A	B	A	-	A	A	B	A	B	-	A	A	A	A	A	A	B	A	B	A
BJNR	5	88.001	A	B	A	A	B	B	A	B	A	B	A	A	B	A	-	A	B	B	B	B	A	A	A	B	A	B	A	A	B	A	-	A	A	B	A	B	B	A	A	A	A	A	A	B	A	B	A
BZKB	5	88.989	A	B	A	A	B	B	A	B	A	B	A	A	B	A	-	A	B	B	B	B	A	A	A	B	A	B	A	A	B	A	-	A	A	B	A	B	B	A	B	A	A	A	A	B	A	B	A
ANSM	5	90.526	A	B	A	A	B	B	A	B	A	B	A	A	B	A	A	A	B	B	B	B	A	B	A	B	A	B	A	A	B	A	-	A	A	B	A	B	B	A	A	A	A	A	A	B	A	B	B
BJAF	5	91.071	A	B	A	A	B	B	A	B	A	B	A	A	B	A	A	A	B	A	B	B	A	B	A	B	A	B	A	A	B	A	-	A	A	B	A	B	B	A	A	A	A	A	A	B	A	B	B
AFGU	5	92.054	A	B	A	A	B	B	A	B	A	B	A	A	B	A	A	A	B	B	B	B	A	B	A	B	A	B	A	A	B	A	-	A	A	B	A	B	-	A	B	A	A	A	A	B	A	B	B
AAYG	5	92.295	A	B	A	A	B	B	A	B	A	B	A	A	B	A	A	A	B	A	B	B	A	B	A	B	A	B	A	A	B	A	-	A	A	B	A	B	B	A	B	A	A	A	A	B	A	B	B
AFYF	5	92.798	A	B	A	A	B	B	A	B	A	B	A	A	B	A	A	A	B	A	B	B	A	B	A	B	A	B	A	A	B	A	-	A	A	B	A	B	B	A	B	A	A	A	A	B	A	B	B
BAQA	5	93.289	A	B	A	A	A	B	A	B	A	B	A	A	B	A	A	A	B	A	B	B	A	B	A	B	A	B	A	A	B	A	-	A	A	B	A	B	B	A	A	A	A	A	A	B	A	B	B
BUYH	5	93.552	A	B	A	A	B	B	A	B	A	B	A	A	B	A	A	A	B	A	B	B	A	B	A	B	A	B	A	A	B	A	-	A	A	B	A	B	B	A	A	A	A	A	A	B	A	B	B
BGIK	5	93.793	A	B	A	A	B	B	A	B	A	B	A	A	B	A	A	A	B	A	B	B	A	B	A	B	A	B	A	A	B	A	-	A	A	B	A	B	B	A	A	A	A	A	A	B	A	B	B
BFBY	5	94.272	A	B	A	A	A	B	A	B	A	B	A	A	B	A	A	A	B	A	B	B	A	B	A	B	A	B	A	A	B	A	A	A	A	B	A	B	B	A	A	A	A	A	A	B	A	B	B
BLQS	5	94.751	A	B	A	A	A	B	A	B	A	B	A	A	B	A	A	A	B	A	B	A	A	B	A	B	A	B	A	A	B	A	A	A	A	B	A	B	-	A	A	A	A	A	A	B	A	B	B
BMGY	5	95.257	A	B	A	A	A	B	A	B	A	B	A	A	B	A	A	A	B	A	B	A	A	B	A	B	A	B	A	A	B	A	A	A	A	B	A	B	B	A	-	A	A	A	A	B	A	B	B
BILL	5	96.526	A	B	A	-	-	B	A	B	-	B	A	A	B	A	A	A	B	A	B	-	A	B	A	B	A	A	A	A	B	A	A	A	A	B	-	B	B	A	A	A	A	A	A	B	A	B	B
BLCH	5	96.778	A	B	A	-	B	B	A	B	A	B	A	A	B	A	A	A	B	A	B	A	A	B	A	B	A	-	A	A	B	A	A	A	A	B	A	B	B	A	A	A	A	A	A	B	A	B	B
BKJZ	5	97.02	A	B	A	A	B	B	A	B	A	B	B	A	B	A	A	A	B	A	B	A	A	B	A	B	A	A	A	A	B	A	A	A	A	B	A	B	B	A	A	A	A	A	A	B	A	B	B
AKTU	5	97.994	A	B	A	A	B	B	A	B	A	A	B	A	B	A	A	A	B	A	B	A	A	B	A	B	A	A	A	A	B	A	A	A	A	B	A	A	B	A	A	A	A	A	A	B	A	B	B
AGLG	5	98.492	A	B	A	A	B	B	A	B	A	B	B	A	B	A	A	A	B	A	B	-	A	B	A	B	A	B	A	A	B	A	A	A	A	B	A	A	B	A	B	A	A	A	A	B	A	B	B
BZDB	5	98.744	A	B	A	A	B	B	A	B	A	B	B	A	B	A	A	A	B	A	B	-	A	B	A	B	A	B	A	A	B	A	A	A	A	B	A	A	B	A	B	A	A	A	A	B	A	B	B
BWZO	5	99.02	A	B	A	A	B	B	A	B	A	A	B	A	B	A	A	A	B	A	B	A	A	B	A	B	A	A	A	A	B	A	A	A	A	B	A	A	B	A	A	A	A	A	A	B	A	B	B
AIIV	5	99.754	A	B	A	A	B	B	A	B	A	A	B	A	B	A	A	A	B	A	B	A	A	B	A	B	A	A	A	A	B	A	A	A	A	B	A	A	B	A	B	A	A	A	A	B	A	B	B
ASDX	5	99.991	A	B	A	A	B	B	A	B	A	A	B	A	B	A	A	A	B	A	B	A	A	B	A	B	A	A	A	A	B	A	A	A	A	B	A	A	B	A	B	A	A	A	A	B	A	B	B
ALQD	5	100.228	A	B	A	A	B	B	A	B	A	A	B	A	B	A	A	A	B	A	B	A	A	B	A	A	A	A	A	A	B	A	A	A	A	B	A	A	B	A	B	A	A	A	A	B	A	B	B
BLQO	5	100.466	A	B	A	A	B	B	A	B	A	-	B	A	B	A	A	A	B	A	B	A	A	B	A	A	A	A	A	A	B	A	A	A	A	B	A	A	B	A	B	A	A	A	A	B	A	B	B
AGOT	5	100.711	A	B	A	A	B	B	A	B	A	B	B	A	B	A	A	A	B	A	B	-	A	B	A	A	A	-	A	A	B	A	A	A	A	B	A	A	-	A	B	A	A	A	A	B	A	B	B
BDAT	5	101.253	A	B	A	A	B	B	A	B	A	A	B	A	B	-	A	A	B	-	B	A	A	B	A	A	A	A	A	A	B	A	A	A	A	B	A	A	B	A	B	A	A	A	A	B	A	B	B
ARZG	5	102.349	A	B	A	B	B	B	A	B	A	-	B	A	B	A	B	A	B	A	B	A	A	B	A	A	A	A	A	A	B	A	A	A	A	B	A	A	B	A	B	A	A	A	A	B	A	B	B
BWZN	5	102.598	A	A	A	B	B	B	A	B	A	A	B	A	B	A	B	A	B	A	B	A	A	B	A	A	A	A	A	A	B	A	A	A	A	B	A	A	B	-	B	A	A	A	A	B	A	B	B
AFYE	5	103.091	A	-	A	B	B	B	A	B	-	A	B	A	B	A	B	A	B	A	B	-	A	B	A	A	A	B	A	A	B	A	A	A	A	B	A	A	B	A	B	A	A	A	A	B	A	B	B
BXZU	5	103.587	A	A	A	B	B	B	A	B	B	A	B	A	B	A	B	A	B	A	B	A	A	B	A	A	A	B	A	A	B	A	A	-	A	B	A	A	-	B	B	A	A	A	A	B	A	B	B
ABWC	5	103.851	A	A	A	B	B	B	A	B	A	A	B	A	B	A	B	A	B	A	B	A	A	B	A	A	A	B	-	A	-	A	A	A	A	B	A	A	B	B	B	A	A	A	A	B	-	B	B
AHBS	5	104.111	A	A	A	B	B	B	A	B	A	A	B	A	B	A	B	A	B	A	B	A	A	B	A	A	A	A	A	A	B	A	A	A	A	B	A	A	B	-	B	A	A	A	A	B	A	B	B
ABLD	5	104.366	A	-	A	B	B	B	A	B	A	A	B	A	B	A	B	A	B	A	B	A	A	B	A	A	A	A	A	A	A	A	A	A	A	B	A	A	B	A	B	A	A	A	A	B	A	B	B
BLWL	5	105.137	A	A	A	B	B	B	A	B	A	A	B	A	B	A	B	A	B	A	B	A	A	B	A	A	A	A	A	A	A	A	A	A	A	B	A	A	B	A	B	A	A	A	A	B	A	B	B
BJWC	5	105.38	A	A	A	B	B	B	A	B	A	A	B	A	B	A	B	A	B	A	B	A	A	B	A	A	A	A	A	A	A	A	A	A	A	B	A	A	B	A	B	A	A	A	-	B	A	B	B
BWSX	5	106.114	A	A	A	B	B	B	A	B	B	A	B	A	B	A	B	A	B	A	B	A	A	B	A	A	A	A	A	A	A	A	A	A	A	B	A	A	B	A	B	A	A	A	A	B	A	B	B
BRZI	5	106.366	A	A	A	B	B	B	A	B	-	A	B	A	B	A	B	A	B	A	B	A	A	B	A	A	A	A	A	A	A	A	A	A	A	B	A	A	B	A	B	A	A	A	A	B	-	B	B
BZIX	5	106.625	A	A	A	-	B	B	A	B	B	A	B	A	B	A	B	A	B	A	B	-	A	B	A	A	A	B	A	A	A	A	A	A	A	-	A	A	-	A	B	A	A	A	A	B	A	B	B
BYTK	5	106.873	A	A	A	B	B	B	A	B	B	A	B	A	B	A	B	A	B	A	B	-	A	B	A	A	A	B	A	A	A	A	A	A	A	B	A	A	B	A	B	A	A	A	A	B	A	B	B
ANKB	5	107.352	A	A	A	B	B	B	A	B	B	A	B	A	B	A	B	A	B	A	B	-	A	B	A	A	A	A	A	A	A	A	A	A	A	B	A	A	B	A	B	A	A	A	A	B	A	B	B
ANKV	5	107.592	A	A	A	B	B	B	A	B	B	A	B	A	B	A	B	A	B	A	B	-	A	B	A	A	A	A	A	A	A	A	A	A	A	B	A	A	B	A	B	A	A	A	A	B	A	B	B
BHEK	5	107.831	A	A	A	B	B	B	A	B	B	A	B	A	B	A	B	A	B	A	B	-	A	B	A	A	A	A	A	A	A	A	A	A	A	B	A	A	B	A	B	A	A	A	A	B	A	B	B
AKCP	5	108.09	A	A	A	B	B	B	A	B	B	A	B	A	B	A	B	A	B	A	B	-	A	B	A	A	A	A	A	A	A	A	A	A	A	B	A	A	B	A	B	A	A	A	A	B	A	B	B
BHQR	5	108.584	A	A	A	B	B	B	A	B	B	A	B	A	B	A	B	A	B	A	B	-	A	B	A	A	A	B	A	A	A	A	A	A	A	B	A	A	-	-	B	A	A	A	A	B	A	B	B
BCLY	5	109.106	A	A	A	B	B	B	A	B	B	A	B	A	B	A	B	A	B	A	B	-	-	B	A	A	A	A	A	A	A	A	A	A	A	B	A	A	B	A	B	A	A	A	A	B	A	B	B
BJNK	5	109.354	A	A	A	B	B	B	A	B	B	A	B	A	B	A	B	A	B	A	B	-	A	B	A	A	A	A	A	A	A	A	A	A	A	B	A	A	B	A	B	A	A	A	A	B	A	B	B
AEUN	5	109.598	A	A	A	-	B	B	A	-	B	A	B	A	B	A	B	A	B	A	B	-	A	B	A	A	A	B	A	A	A	A	A	A	A	B	A	A	B	A	B	A	A	A	A	B	A	B	B
BRKG	5	110.104	A	A	A	B	B	B	A	B	B	A	B	A	B	A	B	A	B	A	B	-	A	B	A	A	A	-	A	A	A	A	A	A	A	B	A	A	B	A	B	A	A	A	A	B	A	B	B
BIJI	5	110.371	A	A	A	B	B	B	A	B	B	A	B	A	B	A	B	A	B	A	B	-	A	B	A	A	A	A	A	A	A	A	A	A	A	B	A	A	B	A	B	A	A	A	A	B	A	B	B
AQJQ	5	110.86	A	A	A	B	B	B	A	B	B	A	B	A	B	A	B	A	B	A	B	-	A	B	A	A	A	-	A	A	A	A	A	A	A	B	A	A	B	A	B	A	A	A	A	B	A	B	B
BFRO	5	111.371	A	A	A	B	B	B	A	B	B	A	B	A	B	A	B	A	B	A	B	-	A	B	A	A	A	A	A	A	A	A	A	A	A	B	A	A	B	A	B	A	A	A	A	B	A	B	B
ACDA	5	111.855	A	A	A	B	B	B	A	B	B	A	B	A	B	A	B	A	B	A	B	-	A	B	A	A	A	A	A	A	A	A	A	A	A	B	A	A	B	A	B	A	A	A	A	B	A	B	B
BJVT	5	113.346	A	A	A	B	B	B	A	B	B	A	B	A	B	A	B	A	A	A	B	-	A	B	A	A	A	A	A	A	A	A	B	A	A	B	A	A	B	A	B	A	A	A	A	B	A	B	B
ASTG	5	114.444	A	A	-	B	B	B	A	B	B	A	B	A	B	A	B	-	A	-	B	-	A	B	A	A	A	A	A	A	A	-	B	A	-	B	A	A	-	-	B	A	B	A	A	B	A	B	B
AUHG	5	114.445	A	A	A	B	B	B	A	B	B	A	B	A	B	A	B	A	A	A	B	-	A	B	A	A	A	A	A	A	A	A	B	A	A	B	A	A	B	A	B	A	B	A	A	B	A	B	B
BGOC	5	115.185	A	A	A	B	B	B	A	B	B	A	B	A	B	A	B	A	A	A	B	-	A	B	A	A	A	A	A	A	A	A	B	A	A	B	A	A	B	A	B	A	B	A	A	B	A	B	B
CBWP	5	115.71	A	A	A	-	B	B	A	B	B	A	B	A	B	A	B	A	A	A	B	-	A	B	A	A	A	A	A	A	A	A	B	A	A	B	A	A	A	A	B	A	A	A	A	B	A	B	B
AXMG	5	115.969	A	A	A	B	B	B	A	B	B	A	B	A	B	A	B	A	A	A	B	-	A	B	A	A	A	A	A	A	A	A	B	A	A	B	A	A	B	A	B	A	A	A	A	B	A	B	B
BKPU	5	116.695	A	A	A	B	B	B	A	B	B	A	B	A	B	A	B	A	A	A	B	-	A	B	A	A	A	A	A	A	A	A	B	A	A	B	B	A	B	A	B	A	A	A	A	B	A	B	B
BLKJ	5	117.179	A	A	A	B	B	B	A	B	B	A	B	A	B	A	B	A	A	A	B	-	A	B	A	A	A	A	A	A	A	A	B	A	A	B	B	A	B	A	B	A	A	A	A	B	A	B	B
AODK	5	117.667	A	A	A	B	B	B	A	B	B	A	B	A	B	A	B	A	A	A	B	-	A	B	A	A	A	A	A	A	A	A	B	A	A	B	B	A	B	A	B	A	A	A	A	B	A	B	B
AYIT	5	118.161	A	A	A	B	B	B	A	B	B	A	B	A	B	A	B	A	A	A	B	-	A	B	A	A	A	A	A	A	A	A	B	A	A	B	B	-	B	A	B	A	A	A	A	B	A	B	B
AYYV	5	118.654	A	A	A	B	B	B	A	B	B	A	B	A	B	A	B	A	A	A	B	-	A	B	A	A	A	-	A	A	A	A	B	A	A	B	B	A	B	A	B	A	A	B	A	B	A	B	B
AZWY	5	119.145	A	A	A	B	B	B	A	B	B	A	B	A	B	A	B	A	A	A	B	B	A	B	A	A	A	A	A	A	A	A	B	A	A	B	B	A	B	A	B	A	B	B	A	B	A	B	B
BLDN	5	120.361	A	A	A	B	B	B	A	B	B	A	B	A	B	A	B	A	A	A	B	B	A	B	A	A	B	B	A	A	A	A	B	A	A	B	B	A	B	A	B	A	B	B	A	B	A	B	B
BSPD	5	123.204	B	A	-	B	B	B	A	B	B	A	B	-	B	A	B	A	A	A	B	B	A	B	A	A	B	B	A	A	A	A	B	A	-	B	B	A	B	A	B	A	B	B	A	B	A	B	B
AXKC	5	123.45	B	A	A	B	B	B	A	B	B	A	B	A	B	A	B	A	A	A	B	B	A	B	A	A	B	B	A	A	A	A	B	A	A	B	B	A	B	-	B	A	B	B	A	B	A	B	B
CAQW	5	123.698	B	A	A	B	B	B	A	B	B	A	B	A	B	A	B	A	A	A	B	B	A	B	A	A	B	B	A	A	A	A	B	A	A	B	B	A	-	A	B	A	B	B	A	B	A	B	B
AOAB	5	124.712	B	A	A	B	B	B	A	B	B	A	B	A	B	A	B	A	A	A	B	B	A	B	A	A	B	B	A	A	A	A	B	A	A	B	B	A	B	A	B	A	B	B	A	B	A	B	B
AHWJ	5	125.719	A	A	A	B	B	B	A	B	B	A	B	A	B	A	B	A	A	A	B	B	A	B	A	A	B	B	A	A	A	A	B	A	A	B	B	A	-	A	B	A	B	-	A	B	A	B	B
BHJI	5	126.494	A	A	A	B	B	B	A	B	B	A	B	A	B	A	B	A	A	A	B	B	A	B	A	B	B	B	A	A	A	A	B	A	A	B	B	A	B	A	B	A	B	B	A	B	A	B	B
AHCC	5	126.495	A	A	A	B	B	B	A	B	B	A	B	A	B	A	B	A	A	A	B	B	A	B	A	B	B	B	A	A	A	-	B	A	A	B	B	A	B	A	B	A	B	B	A	B	A	B	B
APIR	5	126.747	A	A	A	B	B	B	A	B	B	A	B	A	B	A	B	A	A	A	B	B	A	B	A	B	B	B	A	A	A	A	B	A	A	B	B	A	B	A	B	A	B	B	A	B	A	B	B
BYRW	5	127.014	A	A	A	B	B	B	A	B	B	A	B	A	B	A	B	A	A	A	B	B	A	B	A	B	B	B	A	A	A	A	B	A	A	B	B	A	-	A	B	A	B	B	A	B	A	B	B
AQNB	5	127.502	A	A	A	B	B	B	A	B	B	A	B	A	B	A	B	A	A	A	B	B	A	B	A	B	B	B	A	A	A	A	B	A	A	B	B	A	B	A	B	A	B	B	A	B	A	B	B
ARQE	5	127.742	A	A	A	B	B	B	A	B	B	A	B	A	B	A	B	A	A	A	B	B	A	B	A	B	B	B	A	A	A	A	B	A	A	B	B	A	B	A	B	A	B	B	A	B	A	B	B
AHEV	5	128.715	A	A	A	B	B	B	A	B	B	A	B	A	B	B	B	A	A	A	B	B	A	B	A	B	B	B	A	A	A	A	B	A	A	B	B	A	B	A	B	A	B	B	A	B	A	B	B
AYNR	5	128.97	A	A	-	B	B	B	A	B	B	A	B	A	B	B	B	A	A	A	B	B	A	B	A	B	B	B	A	A	A	-	B	A	A	B	B	A	B	A	B	A	B	B	A	B	A	B	B
BEHS	5	129.452	A	A	A	B	B	B	A	B	B	A	B	A	B	B	B	A	A	A	B	B	A	B	A	B	B	B	A	A	A	A	B	A	A	B	B	A	B	A	B	A	B	B	A	B	A	B	B
AXSX	5	129.695	A	A	A	B	B	B	A	B	B	A	B	A	B	B	B	A	A	A	B	B	A	B	A	B	B	B	A	A	A	A	B	A	A	B	B	A	B	A	B	A	B	B	A	B	A	B	B
BBUS	5	130.176	A	A	A	B	B	B	A	B	B	B	B	A	B	B	B	A	A	A	B	B	A	B	A	B	B	B	A	A	A	A	B	A	A	B	B	A	B	A	B	A	B	B	A	B	A	B	B
BKXS	5	130.416	A	A	A	B	B	B	A	B	B	B	B	A	B	B	B	A	A	A	B	B	A	B	A	B	B	B	A	A	A	A	B	A	A	B	B	A	B	A	B	A	B	B	A	B	A	B	B
BHJK	5	130.904	A	A	A	B	B	B	A	B	B	B	B	A	B	B	B	A	A	A	B	B	A	B	A	A	B	B	A	A	A	B	B	A	A	B	B	A	-	A	B	A	B	B	A	B	A	B	B
AWYZ	5	131.169	A	-	-	B	B	B	-	B	B	B	B	A	B	B	B	A	-	A	B	B	A	B	A	A	B	B	A	A	A	B	B	A	A	B	B	A	B	A	B	A	B	B	A	B	A	B	B
BFYZ	5	131.453	A	A	-	B	B	B	A	B	B	B	B	A	B	B	B	A	A	A	B	B	A	B	A	A	B	B	A	A	-	B	B	-	A	B	B	A	B	A	B	A	B	B	A	B	A	B	B
BGCN	5	131.744	A	A	A	B	B	B	A	B	B	B	B	A	B	B	B	A	A	A	B	B	A	B	A	A	B	B	A	A	A	B	B	A	-	B	B	A	B	A	B	A	B	B	A	B	-	B	B
AOPV	5	131.745	A	A	A	B	B	B	A	B	B	B	B	A	B	B	B	A	A	A	B	B	A	B	A	A	B	B	A	A	A	B	B	A	A	B	B	A	B	A	B	A	B	B	A	B	A	B	B
ASBJ	5	132.986	A	A	A	B	B	B	A	B	B	B	B	A	B	B	B	A	A	A	B	B	A	B	A	A	B	B	A	A	A	B	B	A	A	B	B	A	-	A	B	A	B	B	A	B	-	B	B
AVVK	5	133.234	A	A	A	B	B	B	A	B	B	B	B	A	B	B	B	A	A	A	B	B	A	B	A	A	B	B	A	A	A	B	B	A	A	B	B	A	B	A	B	A	B	B	A	B	A	B	B
BJYZ	5	133.479	A	A	A	B	B	B	A	B	B	-	B	A	B	B	B	A	A	A	B	B	A	B	A	A	B	B	A	A	A	B	B	A	A	B	B	A	B	A	B	A	B	B	A	B	A	B	B
CALM	5	133.726	A	A	A	B	B	B	A	B	B	B	B	A	B	B	B	A	A	A	B	B	A	B	A	A	B	B	A	A	A	B	B	A	A	B	B	A	B	A	B	A	B	B	A	B	A	B	B
CCIU	5	133.97	A	A	A	B	B	B	A	B	B	B	B	A	B	B	B	A	A	A	B	B	B	B	A	A	B	B	A	A	A	B	B	-	A	B	B	A	B	A	B	A	B	B	A	B	A	B	B
AMRL	5	134.706	A	A	A	B	B	B	A	B	B	B	B	A	B	B	B	A	A	A	B	B	B	B	A	A	B	B	A	A	A	B	B	A	A	B	B	A	B	B	B	A	B	B	A	B	A	B	B
CCGD	5	135.724	A	A	A	B	B	B	A	B	B	B	B	A	B	B	B	A	A	A	B	B	B	B	A	A	B	B	A	A	A	B	B	A	A	B	B	A	B	B	B	A	B	B	A	B	A	B	B
AZZM	5	136.499	A	A	A	B	B	B	A	A	B	B	B	A	B	B	B	A	A	A	B	B	B	B	A	A	B	B	A	A	A	B	B	A	A	B	B	A	B	B	B	A	B	B	A	B	A	B	B
BDIA	5	137.459	A	A	A	B	B	B	A	A	B	B	B	A	B	B	B	A	A	A	B	B	B	B	A	A	B	B	A	A	A	B	B	A	A	B	B	A	B	B	B	A	B	B	A	B	A	B	B
AXYC	5	137.696	A	A	A	B	B	B	A	A	B	B	B	A	B	B	B	A	A	A	B	B	B	B	A	A	B	B	A	A	B	B	B	A	A	B	B	A	B	B	B	A	B	B	A	B	A	B	B
BVEA	5	137.932	A	A	A	B	B	B	A	A	B	B	B	A	B	B	B	A	A	A	B	B	B	B	A	A	A	B	A	A	B	B	B	A	A	B	B	A	B	B	B	A	B	B	A	B	A	B	B
BBAA	5	138.169	A	A	A	B	B	B	A	A	B	B	B	A	B	B	B	A	A	A	B	B	B	B	A	A	A	B	A	A	B	B	B	A	A	B	B	A	B	B	B	A	B	B	A	B	A	B	B
BTUN	5	138.17	A	A	-	B	B	B	A	A	B	B	B	A	B	B	B	A	A	A	B	B	B	B	A	A	A	B	A	A	B	B	B	A	A	B	B	A	B	-	B	A	B	B	A	B	A	B	B
BHIT	5	138.687	A	A	A	B	B	B	A	A	B	B	B	A	B	B	B	A	A	A	B	B	B	B	A	A	A	B	A	A	B	B	B	A	A	B	B	A	B	B	B	A	B	B	A	B	A	B	B
AQGD	5	139.41	A	A	A	B	B	B	A	A	B	B	B	A	B	B	B	A	A	A	B	B	B	B	A	A	A	B	A	A	B	B	B	A	A	B	B	A	B	B	B	A	B	B	A	B	A	B	B
AMYX	5	139.892	A	A	A	B	B	B	A	A	B	B	B	A	B	B	B	A	A	A	B	B	B	B	A	A	A	B	A	A	B	B	B	A	A	B	B	A	B	B	B	A	B	B	A	B	A	B	B
AKIO	5	140.388	A	A	A	B	B	B	A	A	B	B	B	A	B	B	B	A	A	A	B	B	B	B	A	A	A	B	A	A	B	-	B	A	A	B	B	A	B	B	B	A	B	B	A	B	A	B	B
BUZV	5	140.643	A	A	A	B	B	B	A	A	B	B	B	A	B	B	B	A	A	A	B	B	B	B	A	A	A	B	A	A	B	B	B	A	A	B	B	A	B	B	B	A	B	B	A	B	A	B	B
BRZR	5	140.88	A	A	A	B	B	B	A	A	B	B	B	A	B	B	B	A	A	A	B	B	B	B	A	A	A	B	A	A	B	B	B	A	A	B	B	A	B	B	B	A	B	B	A	B	A	B	B
AUFE	5	141.388	A	A	A	B	B	B	A	A	B	B	B	A	-	B	B	A	A	A	B	B	B	B	A	A	A	B	A	A	B	B	B	A	A	B	B	A	B	B	B	A	B	-	A	B	A	-	B
BMLO	5	141.897	A	A	A	B	B	B	A	A	B	B	B	A	B	B	B	A	A	A	B	B	B	B	A	A	A	B	A	A	A	B	B	A	A	B	B	A	B	B	B	A	B	B	A	B	A	B	B
AAZB	5	142.146	A	A	A	B	B	B	A	A	B	B	B	A	B	B	B	A	A	A	B	B	B	B	A	A	A	B	A	A	A	B	B	A	A	B	B	A	B	B	B	A	B	B	A	B	A	B	B
CAMY	5	142.411	A	A	B	B	B	B	A	A	B	B	B	A	B	B	B	A	A	A	B	B	B	B	A	A	A	B	A	A	A	B	B	A	A	B	B	A	B	B	B	A	B	B	A	B	A	B	B
BEEP	5	142.648	A	A	B	B	B	B	A	A	B	B	B	A	B	B	B	A	A	A	B	B	B	B	A	A	A	B	A	A	A	B	B	A	A	B	B	A	B	B	B	A	B	B	A	B	A	B	B
BRTK	5	142.885	A	A	B	B	B	B	A	A	B	B	B	A	B	B	B	A	A	A	B	B	B	B	A	A	A	B	A	A	A	B	B	A	A	B	B	A	B	B	B	A	B	B	A	B	A	B	B
BAHR	5	143.359	A	A	B	B	B	B	A	A	B	B	B	A	B	B	B	A	A	A	B	B	B	B	A	A	A	B	A	A	A	B	B	A	A	B	B	A	B	B	B	A	B	B	A	B	A	B	B
BYSE	5	143.605	A	A	B	B	B	B	A	A	B	B	B	A	B	B	B	A	A	A	B	B	B	B	A	A	A	B	A	A	A	B	B	A	A	B	B	A	B	B	B	A	B	B	A	B	A	B	B
AHQR	5	143.847	A	A	B	B	B	B	A	A	B	B	B	A	B	B	B	A	A	A	B	B	B	B	A	A	A	B	A	A	A	B	B	A	A	B	B	A	B	B	B	A	B	B	A	B	A	B	B
AOXX	5	144.083	A	A	B	B	B	B	A	A	B	B	B	A	B	B	B	A	A	A	B	B	B	B	A	A	A	B	A	A	A	B	B	A	A	B	B	A	B	B	B	A	B	B	A	B	A	B	B
BDWE	5	144.319	A	A	B	B	B	B	A	A	B	B	B	A	B	B	B	A	A	A	B	B	B	B	A	A	A	B	A	A	A	B	B	A	A	B	B	A	B	B	B	A	B	B	A	B	A	A	B
BGYU	5	144.555	A	A	B	B	B	B	A	A	B	B	A	A	B	B	B	A	A	A	B	B	B	B	A	A	A	B	A	A	A	B	B	A	A	B	B	A	B	B	B	A	B	B	A	B	A	A	B
AVEV	5	144.792	A	A	B	B	B	B	A	A	B	B	A	A	B	B	B	A	A	A	B	B	B	B	A	A	A	B	A	A	A	B	B	A	A	B	B	A	B	B	B	A	B	B	A	B	A	A	B
AYVH	5	145.518	A	A	B	B	B	B	A	A	B	B	A	A	B	B	B	A	A	A	B	B	B	B	A	A	A	B	A	A	A	B	B	A	A	B	B	A	B	B	B	A	B	B	A	B	A	A	B
ASKJ	5	145.762	A	A	B	B	B	B	A	-	B	B	A	-	B	B	B	A	A	A	B	B	B	B	A	A	A	B	A	A	A	B	B	-	A	B	B	A	B	B	B	A	B	B	A	B	A	A	B
BIMH	5	146.261	A	A	B	B	B	B	A	A	B	B	A	A	B	B	B	A	A	A	B	B	B	B	A	A	A	B	A	A	A	B	B	A	A	B	B	A	B	B	B	A	B	B	A	B	A	A	B
BHED	5	147.239	A	A	B	B	B	B	A	A	B	B	A	A	B	B	B	A	A	A	B	B	B	B	A	A	A	B	A	A	A	B	B	A	A	B	B	A	-	B	B	A	B	B	A	B	A	A	B
AOVQ	5	147.476	A	A	B	B	B	A	A	A	B	B	A	A	B	B	B	A	A	A	B	B	B	B	A	A	A	B	A	A	A	B	B	A	A	B	B	A	B	B	B	A	B	B	A	B	A	A	B
AXLB	5	147.967	A	-	B	B	-	A	A	A	B	B	A	A	B	B	B	A	A	A	B	B	B	B	A	A	A	B	A	A	A	B	B	A	A	B	B	A	B	B	B	A	B	B	A	B	A	A	B
BFDV	5	148.73	A	A	B	B	B	A	A	A	B	B	A	A	B	B	B	A	A	A	B	B	B	B	A	A	A	B	A	A	A	B	B	A	A	B	B	A	B	B	B	A	B	B	A	B	A	A	B
BHQD	5	149.223	A	A	B	B	B	A	A	A	A	B	A	A	B	B	B	A	A	A	B	B	B	B	A	A	A	B	A	A	A	B	B	A	A	B	B	A	B	B	B	A	B	B	A	B	A	A	B
BHJX	5	149.46	A	A	B	B	B	A	A	A	A	B	A	A	B	B	B	A	A	A	B	B	B	B	A	A	A	B	A	A	A	A	B	A	A	B	B	A	B	B	B	A	B	B	A	B	A	A	B
BTJX	5	149.935	A	A	B	B	B	A	A	A	A	B	A	A	B	B	B	A	A	A	B	B	B	B	A	A	A	B	A	A	A	A	B	A	A	B	B	A	B	B	B	A	B	B	A	B	A	A	B
BARP	5	150.465	A	A	B	B	B	-	A	A	A	B	A	A	B	B	B	A	A	A	B	B	B	B	A	A	A	B	A	A	A	A	B	A	A	B	B	A	B	B	B	A	B	B	-	B	A	A	B
AHVD	5	151.494	A	A	B	B	B	A	A	A	A	B	A	A	B	A	B	A	A	A	B	B	B	B	A	A	A	B	A	A	A	A	B	A	A	B	B	A	B	B	B	A	B	B	A	B	A	A	B
AZSQ	5	151.735	A	A	B	B	B	A	A	A	A	B	A	A	B	A	B	A	A	A	B	B	B	B	A	A	A	B	A	A	B	A	B	A	A	B	B	A	B	B	B	A	B	B	A	B	A	A	B
BKJU	5	151.983	A	A	-	B	-	A	A	A	A	B	A	A	B	A	B	A	A	A	B	B	B	B	A	A	A	B	A	A	B	A	B	A	A	-	B	A	B	B	B	A	B	B	A	B	A	A	B
ATTP	5	152.234	A	A	B	B	B	A	A	A	-	B	A	A	B	A	B	A	A	A	B	B	B	B	A	A	A	B	A	A	B	A	B	A	A	B	B	A	-	B	B	A	B	B	A	B	A	A	B
CCQJ	5	152.975	A	A	B	B	B	A	A	A	A	B	A	A	B	A	B	A	-	A	B	B	B	B	A	A	A	B	A	A	B	A	B	A	A	B	B	A	B	B	B	A	B	B	A	B	A	A	B
APIN	5	153.713	A	A	B	B	B	A	A	A	A	B	A	A	B	A	B	A	A	A	B	B	B	B	A	A	A	B	A	A	B	A	B	A	A	B	B	B	B	B	A	A	B	B	A	B	A	A	B
CAGF	5	154.238	A	A	B	B	B	A	A	A	A	B	A	A	B	A	B	A	-	A	-	B	B	B	A	-	A	B	A	A	B	A	B	A	A	B	B	B	B	B	-	A	B	B	A	B	A	A	B
AGWE	5	154.51	A	A	B	B	B	A	A	A	A	-	A	A	B	A	B	A	A	A	B	B	B	B	A	A	A	B	A	A	B	A	B	A	A	B	B	B	B	B	A	A	B	B	-	B	A	A	B
BQYS	5	155.042	A	A	B	B	B	A	A	A	A	-	A	A	B	A	B	A	A	A	B	B	B	B	A	A	A	B	A	A	B	A	B	A	A	B	B	B	B	B	A	A	B	B	A	B	A	A	B
BBSU	5	155.302	A	A	B	B	B	A	A	A	A	B	A	A	B	A	B	A	A	A	B	B	B	B	A	A	A	B	A	A	B	A	B	A	A	B	B	B	B	B	A	A	B	B	A	B	A	A	B
BONK	5	155.795	A	A	B	B	B	A	A	A	-	B	A	A	B	A	B	A	A	A	B	B	B	B	A	A	A	B	A	A	B	A	B	A	A	B	B	B	B	B	A	A	B	B	-	B	A	A	B
ARRO	5	156.039	A	A	B	B	B	A	A	A	A	B	A	A	B	A	B	A	A	A	B	B	B	B	A	A	A	B	A	A	B	A	B	A	A	B	B	B	B	B	A	A	B	B	A	B	A	A	B
AQZN	5	156.525	A	A	B	B	B	A	A	A	A	B	A	A	B	A	B	A	A	A	B	B	B	B	A	A	A	B	A	A	B	A	B	A	A	B	B	B	B	B	A	A	B	B	A	B	A	A	B
BGAS	5	156.767	A	A	B	B	B	A	A	A	A	B	A	A	B	A	B	A	A	A	B	B	B	B	A	A	A	B	A	A	B	A	B	A	A	B	B	B	B	B	A	A	B	B	A	A	A	A	B
AGCE	5	157.501	A	A	B	B	B	A	A	A	A	B	A	A	B	A	B	A	B	A	B	B	B	B	A	A	A	B	A	A	B	A	B	A	A	B	B	B	B	B	B	A	B	B	A	A	A	A	B
AGWF	5	157.767	A	A	B	B	B	A	A	A	A	B	A	A	B	A	B	A	A	A	B	B	B	B	A	A	A	B	A	A	B	A	B	A	A	B	B	B	B	B	A	A	B	B	A	A	A	A	B
ARIV	5	158.007	A	A	B	B	B	A	A	A	A	B	A	A	B	A	B	A	A	A	B	B	B	B	A	A	A	B	A	A	B	A	B	A	A	B	B	B	B	B	A	A	B	B	A	A	A	A	B
AVXH	5	158.249	A	A	B	B	B	A	A	A	A	B	A	A	B	A	B	A	A	A	B	B	B	B	A	A	A	B	A	A	B	A	B	A	A	B	B	B	B	B	A	A	B	B	A	A	A	A	B
ATKB	5	158.492	A	A	B	B	B	A	A	A	A	B	A	A	B	A	B	A	A	A	B	B	B	B	A	A	A	B	A	A	B	-	B	A	A	B	B	B	B	B	A	A	B	B	A	A	A	A	B
BMKG	5	159.495	A	A	B	B	B	A	A	A	A	B	A	A	B	A	B	A	-	A	B	B	B	B	A	A	A	B	A	A	B	A	B	A	A	B	B	B	B	B	-	A	B	B	A	A	A	A	B
AXLE	5	159.988	A	A	B	B	B	A	A	A	A	B	A	A	B	A	B	A	A	A	B	B	B	B	A	A	A	B	A	A	B	A	B	A	A	B	B	B	B	B	A	A	B	B	A	A	A	A	B
AZRN	5	160.234	A	A	B	B	B	A	A	A	A	B	A	A	B	A	B	A	A	A	B	B	B	B	A	A	A	B	A	A	B	A	B	A	A	B	B	B	B	B	A	A	B	B	A	A	A	A	B
BXZE	5	160.729	A	A	B	B	B	A	A	A	A	B	A	A	B	A	B	A	-	A	B	B	B	B	A	A	A	B	A	A	B	A	B	A	A	B	B	B	-	B	-	A	B	B	A	A	A	A	B
AGGQ	5	160.978	A	A	B	B	B	A	A	A	A	B	A	A	B	A	B	A	A	A	B	B	B	B	A	A	A	B	A	A	B	A	B	A	A	B	B	B	B	B	A	A	B	B	A	A	A	A	B
ANFP	5	161.227	A	A	B	B	B	A	A	A	A	B	A	A	B	A	B	A	A	A	B	B	B	B	A	A	A	B	A	A	B	A	B	A	A	B	B	B	B	B	A	A	B	B	A	A	A	A	B
AJXF	5	161.492	A	A	B	B	B	A	A	A	A	B	A	A	B	A	B	A	A	A	B	B	B	B	A	A	A	B	A	A	B	A	B	A	A	B	B	B	-	B	A	A	B	B	A	A	A	A	B
CBCT	5	162.036	A	A	-	B	B	A	A	A	A	B	A	A	B	A	B	A	-	A	B	A	B	-	A	A	A	B	A	A	B	A	B	A	A	B	B	B	-	B	-	A	B	B	A	A	A	A	B
BDHO	5	162.037	A	A	B	B	B	A	A	A	A	B	A	A	B	A	B	A	A	A	B	A	B	B	A	A	A	B	A	A	B	A	B	A	A	B	B	B	B	B	A	A	B	B	A	A	A	A	B
AVJT	5	162.297	A	A	B	B	B	A	A	A	A	B	A	A	B	A	B	A	A	A	B	A	B	B	A	A	A	B	A	A	B	A	B	A	A	B	B	B	B	B	A	A	B	B	A	A	A	A	B
AMPQ	5	162.793	A	A	B	B	B	A	A	A	A	B	A	A	B	A	B	A	A	A	B	A	B	B	A	A	A	B	A	A	B	A	B	A	A	B	B	B	-	B	A	A	B	B	A	A	A	A	B
BACY	5	163.043	A	A	B	B	B	A	A	A	A	B	A	A	B	A	B	A	A	A	B	A	B	B	A	A	A	B	A	A	B	A	B	A	A	B	B	B	B	B	A	A	B	B	A	A	A	A	B
AQAO	5	164.291	A	A	B	B	B	A	A	A	A	B	A	A	B	A	B	A	A	A	B	A	B	B	A	A	A	B	A	A	B	A	B	A	A	B	B	B	B	B	A	A	B	B	A	A	A	A	B
CAFN	5	164.547	A	A	B	B	B	A	A	A	A	B	A	A	B	A	B	A	A	A	B	A	B	B	A	A	A	B	A	A	B	A	B	A	A	B	B	B	B	B	A	A	B	B	A	A	A	A	B
AAAB	5	164.786	A	A	B	B	B	A	A	A	A	B	A	A	B	A	B	A	A	A	B	A	B	B	A	A	A	B	A	A	B	A	B	A	A	B	B	B	B	B	A	A	B	B	A	A	A	A	B
CBKH	5	165.512	A	A	B	B	B	A	A	A	A	B	A	A	B	A	B	A	A	A	B	A	B	B	A	A	A	B	A	A	B	B	B	A	A	B	B	B	B	B	A	A	B	B	A	A	A	A	B
AWLV	5	165.513	A	A	B	B	B	A	A	A	A	B	A	A	B	A	B	A	A	A	B	A	B	B	A	A	A	B	A	A	B	B	B	A	A	B	B	B	B	B	B	B	B	B	A	A	A	A	B
AJRL	5	166.253	A	A	B	B	B	A	A	A	A	B	A	A	B	A	B	A	A	A	B	A	B	B	A	A	A	B	A	A	B	B	B	A	A	B	B	B	B	B	A	A	B	B	A	A	A	A	B
CAHQ	5	167.001	A	A	B	-	B	A	A	A	A	B	A	A	B	A	B	A	A	A	B	A	B	B	A	A	A	B	A	A	B	B	B	A	A	B	B	B	B	B	-	A	B	B	A	A	A	A	B
CBHO	5	167.255	A	A	B	B	B	A	A	A	A	B	A	A	B	A	B	A	A	A	B	A	B	B	A	A	A	B	A	A	-	B	B	A	A	B	B	B	B	B	A	A	B	B	A	A	A	A	B
BYIC	5	169.384	A	A	B	B	B	A	A	A	A	B	A	A	B	A	B	A	A	A	B	-	B	B	A	A	A	B	A	A	B	B	B	A	B	B	B	B	-	B	-	-	B	B	B	A	A	A	B
AGGX	5	169.642	A	A	B	B	B	A	A	A	A	B	A	A	B	A	B	A	A	A	B	A	B	B	A	A	A	B	A	A	B	B	B	A	B	B	B	-	B	B	-	A	B	B	B	A	A	A	B
BSCV	5	169.9	A	A	B	B	B	A	A	A	A	B	A	A	B	A	B	A	A	A	B	A	B	B	A	A	A	B	A	A	B	B	B	A	B	B	B	B	B	B	A	A	B	B	B	A	A	A	B
AVXR	5	170.149	A	A	B	B	B	A	A	A	A	B	A	A	B	A	B	A	A	A	B	A	B	B	A	A	A	B	A	A	B	B	B	A	B	B	B	B	B	B	A	A	B	B	B	A	A	A	B
BABM	5	170.391	A	A	B	B	B	A	A	A	A	B	A	A	B	A	B	A	A	A	B	A	B	B	A	A	A	B	A	A	B	B	B	A	B	B	B	B	B	B	A	A	B	B	B	A	A	A	B
BVZP	5	170.668	A	A	B	B	B	A	A	A	A	B	A	A	B	A	B	A	A	A	B	A	B	B	A	A	A	B	A	A	A	B	B	A	B	B	B	B	B	B	A	A	B	B	B	A	A	A	B
BJCP	5	170.912	A	A	B	B	B	A	A	A	A	B	A	A	B	A	B	A	A	A	B	A	B	B	A	A	A	B	A	A	A	B	B	A	B	B	B	B	B	B	A	A	B	B	B	A	A	A	B
BVYF	5	171.168	A	A	B	B	B	A	A	A	A	B	A	A	B	A	B	A	A	A	B	A	B	B	A	A	A	B	A	A	A	B	B	A	B	B	B	B	B	B	A	A	B	B	B	A	A	A	B
ARIU	5	172.178	A	A	B	B	B	A	A	A	A	B	A	A	B	A	B	A	A	A	B	A	B	B	A	A	A	B	A	A	A	B	B	A	B	B	B	B	B	B	A	A	B	B	B	A	A	A	B
BZCN	5	172.424	A	A	B	B	B	A	A	A	A	B	A	A	B	A	B	A	A	A	B	A	B	B	A	A	A	B	A	A	A	B	B	A	B	B	B	B	B	B	A	-	B	B	B	A	A	A	B
BCBP	5	173.687	A	A	B	B	B	A	A	A	A	B	A	A	B	A	B	A	A	A	B	A	B	B	A	A	A	B	A	A	A	B	B	A	B	B	B	B	B	B	B	A	B	B	B	A	A	A	B
BYIU	5	174.451	A	A	B	B	B	A	A	A	A	B	A	A	B	A	B	B	A	A	B	A	B	B	A	A	A	B	A	A	A	B	B	A	B	B	B	B	B	B	B	A	B	B	B	A	A	A	B
CCRM	5	174.732	A	A	B	B	B	A	A	A	A	-	A	A	B	A	B	-	A	A	B	A	B	B	A	A	A	B	A	A	A	B	B	A	B	B	B	B	-	B	B	A	B	B	B	A	A	A	B
BEAD	5	175.507	A	A	B	B	B	A	A	A	A	B	A	A	B	A	B	A	A	A	B	A	B	B	A	A	A	B	A	A	A	B	B	A	B	B	B	B	B	B	B	A	B	B	B	A	A	A	B
CARB	5	176.259	A	A	B	B	B	A	A	A	A	B	A	A	B	A	B	B	A	A	B	A	B	B	A	A	A	B	A	A	A	B	B	-	B	B	B	B	-	B	B	A	B	B	B	A	A	A	B
AFQT	5	176.767	A	A	B	B	B	A	A	A	A	B	A	A	B	A	B	B	A	A	B	A	-	B	A	A	A	B	A	A	A	-	-	A	B	B	B	B	B	B	B	A	B	B	B	B	A	A	B
AOZL	5	177.77	A	A	B	B	B	A	A	A	A	B	A	A	B	A	B	A	A	A	B	A	B	B	A	A	A	B	A	A	A	B	A	A	B	B	B	B	B	B	B	A	B	B	B	B	A	A	B
BHIF	5	178.021	A	A	B	B	B	A	A	A	A	B	A	A	B	A	B	-	A	A	B	A	B	B	A	A	A	B	A	A	A	B	-	A	B	B	B	B	B	B	B	A	B	B	B	B	A	A	B
AHJQ	5	178.532	A	-	B	B	B	A	A	A	A	B	A	A	B	A	B	A	A	A	B	A	B	B	A	A	A	B	A	A	A	B	-	A	B	B	B	B	B	B	B	A	B	B	B	B	A	A	B
AFBX	5	179.284	A	A	B	B	B	A	A	A	A	B	A	A	B	A	B	B	A	A	B	A	B	B	A	A	A	B	A	A	A	B	B	A	B	B	B	B	B	B	B	B	B	B	B	B	A	A	B
AQUS	5	180.059	A	A	B	B	B	A	A	A	A	B	A	A	B	A	B	A	A	A	B	A	B	B	A	A	A	B	A	A	A	B	A	A	B	B	B	B	B	B	B	A	B	B	B	B	A	A	B
BKEM	5	181.568	A	A	B	B	B	A	A	A	A	B	A	A	B	A	B	A	A	A	B	A	B	B	A	A	A	B	A	A	A	B	A	A	B	B	B	B	B	B	B	A	B	B	B	B	A	A	B
AVEP	5	181.812	A	A	B	B	B	A	A	A	A	B	A	A	B	A	B	A	A	A	B	A	B	B	A	A	A	B	A	A	A	B	A	A	B	B	B	B	B	B	B	A	B	B	B	B	A	A	B
BGGR	5	182.56	A	A	B	-	B	A	A	A	A	B	A	A	B	A	B	B	A	A	B	A	B	B	A	A	A	B	A	A	A	B	A	A	B	B	B	B	B	B	B	A	B	B	B	B	-	A	B
AYFA	5	183.082	A	A	B	B	B	A	A	A	A	B	A	A	B	A	B	B	-	A	B	A	B	B	A	A	A	B	A	A	-	B	A	A	-	B	B	B	B	B	B	A	B	B	B	B	A	A	B
BDLD	5	183.344	A	A	B	B	B	A	A	A	A	B	A	A	B	A	B	B	A	A	B	A	B	B	A	A	A	B	A	A	A	B	A	A	B	B	B	B	B	B	B	A	B	B	B	B	A	-	B
ALNE	5	183.59	A	A	B	B	B	A	A	A	A	B	A	A	B	A	B	B	A	A	B	A	B	B	A	A	A	B	A	A	A	B	A	A	B	B	B	B	B	B	B	A	B	B	B	B	A	A	B
AYQA	5	183.829	A	A	B	B	B	A	A	A	A	B	A	A	B	A	B	B	A	A	B	A	B	B	A	A	A	B	A	A	A	B	A	A	B	B	B	B	B	B	B	A	B	B	B	B	A	A	B
AQHN	5	184.576	A	A	B	B	B	A	A	A	A	B	A	A	B	A	B	B	A	A	B	A	B	B	A	A	A	B	A	A	A	B	A	A	B	B	A	B	B	B	B	A	B	B	B	B	A	A	B
BERH	5	184.828	A	A	B	B	B	A	A	A	A	B	A	A	B	A	B	B	A	A	B	A	B	B	A	A	A	B	A	-	A	B	A	A	B	B	A	B	B	B	B	A	B	B	B	B	A	A	B
BCFX	5	185.077	A	A	B	B	B	A	A	A	A	B	A	A	B	A	B	B	A	A	B	A	B	B	A	A	A	B	A	-	A	B	A	A	B	A	A	B	B	B	B	A	B	B	B	B	A	A	B
BFSY	5	185.346	A	A	B	B	B	A	A	A	A	-	A	A	B	A	B	B	-	A	B	A	B	B	A	A	A	B	A	-	A	B	A	A	B	A	A	B	B	B	B	A	B	B	B	B	A	A	B
AWOK	5	185.64	A	A	B	B	B	A	A	A	-	B	A	A	B	A	B	B	A	A	B	A	B	B	A	A	A	B	A	-	A	B	A	-	B	A	A	B	B	B	B	A	B	B	B	B	A	A	B
BGRW	5	186.453	A	A	B	B	B	A	A	A	A	B	A	A	B	A	B	B	A	A	B	A	B	B	A	A	A	B	A	-	A	B	A	A	B	A	A	B	B	B	B	A	B	B	B	B	A	A	B
BTPC	5	186.72	A	A	B	B	B	A	A	A	B	B	A	A	B	A	-	B	A	A	B	A	B	B	A	A	A	B	A	-	A	B	A	A	B	A	A	B	B	B	B	A	B	B	B	-	A	A	B
BKQL	5	186.986	A	A	B	B	B	A	A	A	B	B	A	A	B	A	B	B	A	A	B	A	B	B	A	A	A	B	A	-	A	B	A	A	B	A	A	B	B	B	B	A	B	B	B	B	A	A	B
BDOX	5	187.97	A	A	B	B	B	A	A	A	B	B	A	A	B	A	B	B	A	A	B	A	B	B	A	A	A	B	A	B	A	B	A	A	B	A	A	B	B	B	B	A	A	B	B	B	A	A	B
AMPZ	5	188.22	A	A	B	B	B	A	A	A	B	B	A	A	B	A	B	B	A	A	B	A	B	B	A	A	A	B	A	B	A	B	A	A	B	A	A	B	B	B	B	A	A	B	B	B	A	A	B
AFBF	5	188.464	A	A	B	B	B	A	A	A	B	B	A	A	B	A	B	B	-	A	B	A	B	B	A	A	A	B	A	B	A	B	A	A	B	A	-	B	-	B	B	A	A	B	B	B	A	A	B
BIEV	5	188.962	A	A	B	B	B	A	A	A	B	B	A	A	B	A	B	B	A	A	B	A	B	B	A	A	A	B	A	B	A	B	A	A	A	A	-	B	B	B	B	A	A	B	A	B	A	A	B
BIDW	5	189.71	A	A	B	B	B	A	A	A	B	B	A	A	B	A	B	B	A	A	B	A	B	B	A	A	A	B	A	B	A	B	A	A	A	A	-	B	B	B	B	A	A	B	A	B	A	A	B
AVOR	5	189.954	A	A	B	B	B	A	A	A	B	B	A	A	B	A	B	B	A	A	B	A	B	B	A	A	A	B	A	B	A	B	A	A	A	A	-	B	B	B	B	A	A	B	A	B	A	A	B
CAAM	5	189.955	A	A	B	B	B	A	A	A	B	B	A	A	B	A	B	B	-	A	B	A	B	B	A	A	A	B	A	B	A	B	A	A	A	A	-	B	B	B	B	A	A	B	A	B	A	A	B
ATCT	5	190.199	A	A	B	B	B	A	A	A	B	B	A	A	B	A	B	B	A	A	B	A	B	B	A	A	A	B	A	B	A	B	A	A	A	A	-	B	B	B	B	A	A	B	A	B	A	A	B
BSXE	5	190.439	A	A	B	A	B	A	A	A	B	B	A	A	B	A	B	B	A	A	B	A	B	B	A	A	A	B	A	B	A	B	A	A	A	A	-	B	B	B	B	A	A	B	A	B	A	A	B
BMII	5	190.975	A	A	B	A	B	A	A	A	B	B	A	A	B	A	B	B	A	A	B	A	B	B	A	A	A	B	A	B	A	B	A	A	A	A	-	B	B	B	B	B	A	B	A	B	A	A	B
BZEG	5	191.218	A	A	B	A	B	A	A	A	B	B	A	A	B	A	B	B	B	A	B	A	B	B	A	A	A	B	A	B	A	B	A	A	A	A	-	B	B	B	B	B	A	B	A	B	A	A	B
ATAN	5	191.47	A	A	B	A	B	A	A	A	B	B	A	-	B	A	B	B	B	A	B	A	B	B	A	A	A	B	A	B	A	B	A	A	A	A	-	B	B	B	B	A	A	-	A	B	A	A	B
BMOW	5	191.722	A	A	B	A	B	A	A	A	B	B	A	A	B	A	B	B	A	A	B	A	B	B	A	A	A	B	A	B	A	B	A	A	A	A	-	B	B	B	B	A	A	B	A	B	A	A	B
BLUG	5	191.997	A	A	B	A	B	A	A	A	B	B	A	A	B	A	B	B	A	A	B	A	B	B	A	A	A	B	A	B	A	B	A	-	A	A	-	B	B	B	B	B	-	B	A	B	A	A	B
BIMK	5	192.81	A	A	B	A	B	A	A	A	B	B	A	A	B	A	B	B	A	A	B	A	B	B	A	A	A	B	A	B	A	B	A	A	A	A	-	B	B	B	B	B	A	B	A	B	A	A	B
AEGT	5	193.097	A	A	B	A	B	A	A	A	B	B	A	A	B	A	B	B	A	A	B	A	B	-	A	A	A	B	A	B	A	B	A	A	A	A	-	B	-	B	B	B	A	B	A	B	A	A	B
BDMB	5	193.369	A	A	B	A	B	A	A	A	B	B	A	A	B	A	B	B	A	A	B	A	B	B	A	A	A	B	A	B	A	B	A	A	A	A	-	B	B	B	B	B	A	B	A	B	A	A	B
BCOU	5	193.643	A	A	B	A	B	-	A	A	B	B	A	A	B	-	B	B	A	A	B	A	B	B	-	A	A	B	A	B	A	B	-	A	A	A	-	B	B	B	B	B	A	B	-	B	A	A	B
BMOD	5	193.932	A	A	B	A	B	A	A	A	B	B	A	A	B	A	B	B	A	A	B	A	B	B	A	A	A	B	A	B	A	B	A	A	A	A	-	B	B	B	B	B	A	B	A	B	A	A	B
AWUK	5	194.425	A	A	B	A	B	A	A	A	-	B	A	A	B	A	B	B	A	A	B	A	B	B	A	A	A	B	A	B	A	B	A	A	A	A	-	B	-	B	B	B	A	B	A	B	A	A	B
AMVK	5	194.69	A	A	B	A	B	A	A	A	B	B	A	A	B	A	B	B	-	A	B	A	B	B	A	A	A	B	A	B	A	B	A	A	A	A	-	B	B	B	B	B	A	B	A	B	A	A	B
BOMD	5	194.932	A	A	B	A	B	A	A	A	B	B	A	A	B	A	B	B	B	A	B	A	B	B	A	A	A	B	A	B	A	B	A	A	A	A	-	B	B	B	B	B	A	B	A	B	A	A	B
AZQL	5	195.201	A	A	B	A	B	A	A	A	B	B	A	A	B	A	B	B	A	A	B	A	B	B	A	A	A	B	A	B	A	B	A	A	A	A	-	B	B	B	B	B	A	B	A	B	A	A	B
AYFM	5	195.949	A	A	B	-	B	A	A	A	B	B	B	A	B	A	B	B	A	A	B	A	B	B	A	A	A	B	A	B	A	B	A	A	A	A	-	B	B	B	B	B	A	B	A	B	A	A	B
BRWN	5	196.202	A	A	B	A	B	A	A	A	B	B	B	A	-	A	B	B	A	A	B	A	B	B	A	A	A	B	A	B	A	B	A	A	A	A	-	B	-	B	B	B	A	B	A	B	A	A	B
BDTY	5	196.957	A	A	B	A	B	A	A	A	B	B	B	A	B	A	B	B	A	A	B	A	B	B	A	A	A	B	A	B	A	B	A	A	A	A	-	B	B	B	B	B	A	B	A	B	A	A	B
AXYR	5	198.456	A	A	B	B	B	A	A	A	B	A	B	A	B	A	B	B	A	A	B	A	B	B	A	A	A	B	A	B	A	B	A	A	A	A	-	B	B	B	B	B	A	B	A	B	A	A	B
ALHB	5	198.705	A	A	B	B	B	A	A	A	B	A	B	A	B	A	B	B	A	A	B	A	B	B	A	A	A	B	A	B	A	B	A	A	A	A	-	B	B	B	B	B	A	B	A	B	A	A	B
AIKK	5	198.943	A	A	B	B	B	A	A	A	B	A	B	A	B	A	B	B	A	A	B	A	B	B	A	A	B	B	A	B	A	B	A	A	A	A	-	B	B	B	B	B	A	B	A	B	A	A	B
AFNR	5	199.439	A	A	B	B	B	A	A	A	B	A	B	A	B	A	B	B	A	A	B	A	B	B	A	A	B	B	A	B	A	B	A	A	A	A	-	B	B	B	B	B	A	B	A	B	A	A	B
BATU	5	199.923	A	A	B	B	B	A	A	A	B	A	B	A	B	A	B	B	A	A	B	A	B	B	A	A	B	B	A	B	A	B	A	A	A	A	-	B	B	B	B	B	A	B	A	B	A	A	B
BJTS	5	200.165	A	A	B	-	B	A	A	A	B	A	B	A	B	A	B	B	A	A	B	A	B	B	A	A	B	B	A	B	A	B	A	A	A	A	-	B	B	B	B	B	A	B	A	-	A	A	B
AHAS	5	200.912	A	A	B	B	B	A	A	A	B	A	B	A	B	A	B	B	A	A	B	A	B	B	A	A	B	B	A	B	A	B	A	A	A	A	-	B	B	B	B	B	A	B	A	B	A	A	B
AMGG	5	201.168	A	A	B	B	B	A	A	A	B	A	B	A	B	A	B	B	A	A	B	A	B	B	A	A	B	B	A	B	A	B	A	A	A	A	-	B	B	B	B	B	A	B	A	B	A	A	B
BGVS	5	201.664	A	A	B	B	B	A	A	A	B	A	B	-	B	A	B	B	A	A	B	A	B	B	A	A	B	B	A	B	A	B	A	A	A	A	-	B	B	B	B	B	A	B	A	B	A	A	B
CAFK	5	201.915	A	A	B	B	B	A	A	A	B	A	B	A	B	A	B	B	A	A	B	A	B	B	A	A	B	B	A	B	A	B	A	A	A	A	-	B	B	B	B	B	A	B	A	B	A	A	B
ALFF	5	202.158	A	A	B	B	B	A	A	B	B	A	B	A	B	A	B	B	A	A	B	A	B	B	A	A	B	B	A	B	A	B	A	A	A	A	A	B	B	B	B	B	A	B	A	B	A	A	B
ARBM	5	202.941	A	A	B	B	B	A	A	B	B	A	B	A	B	A	B	B	A	A	B	-	B	B	A	A	B	B	A	B	A	B	A	A	A	A	A	B	B	B	B	B	A	B	A	B	A	A	B
BVFD	5	203.183	A	A	B	B	B	A	A	B	B	A	B	A	B	A	B	B	A	A	B	A	B	B	A	A	B	B	A	B	A	B	A	A	A	A	A	B	B	B	B	B	A	B	A	B	A	A	B
BYHZ	5	203.691	A	A	B	B	B	A	A	B	B	A	B	B	B	A	B	B	A	A	B	A	B	B	A	A	B	B	A	B	A	B	A	A	A	A	A	B	B	B	B	B	A	B	A	B	A	A	B
CAMJ	5	204.915	A	A	B	B	B	A	A	B	B	A	B	B	A	A	B	B	A	A	B	A	B	B	A	A	B	B	A	B	A	B	A	A	A	A	A	B	B	B	B	B	A	B	A	B	A	A	B
BWOM	5	205.165	A	A	B	B	B	A	A	B	B	A	B	A	A	A	B	B	A	A	B	A	B	B	A	A	B	B	A	B	A	B	A	A	A	A	A	B	B	-	B	B	A	B	A	B	A	A	B
BDAM	5	205.408	A	A	B	B	B	A	A	B	B	A	B	A	A	A	B	B	A	A	B	A	B	B	A	A	B	B	A	B	A	B	A	A	A	A	A	B	B	B	B	B	A	B	A	B	A	A	B
BLGC	5	205.651	A	A	B	B	B	A	A	B	B	A	B	A	A	A	B	B	A	A	B	A	B	B	A	B	B	B	A	B	A	B	A	A	A	A	A	B	-	B	B	B	A	B	A	B	-	A	B
AVXX	5	206.145	A	A	B	B	B	A	A	B	B	A	B	-	A	A	B	B	A	A	B	A	B	B	A	B	B	B	A	B	A	B	A	A	A	A	A	B	B	B	B	B	A	B	A	B	A	-	B
ANQW	5	206.624	A	A	B	B	B	A	A	B	B	A	B	A	A	A	B	B	A	A	B	A	B	B	A	B	B	B	A	B	A	B	B	A	A	A	A	B	B	B	B	B	A	B	A	B	A	A	B
BCBT	5	206.86	A	A	B	B	B	A	A	B	B	A	B	A	A	A	B	B	A	A	B	A	B	B	A	B	B	B	A	B	A	B	B	A	A	A	A	B	B	B	B	B	A	B	A	B	A	A	B
BEQP	5	207.334	A	A	B	B	B	A	A	B	B	A	B	A	A	A	B	B	A	A	B	A	B	B	A	B	B	B	A	B	A	B	B	A	A	A	A	A	B	B	B	B	A	B	A	B	A	A	B
AGPH	5	207.818	A	A	B	B	B	B	A	B	B	A	B	B	A	A	B	B	A	A	B	A	B	B	A	B	B	B	A	B	A	B	B	A	A	A	A	A	B	B	B	B	A	B	A	B	A	A	B
AFOT	5	208.551	A	A	B	B	B	-	A	B	B	A	B	B	A	A	A	B	A	A	B	A	B	B	A	B	B	B	A	B	A	B	B	A	A	A	A	A	B	B	B	B	A	B	A	B	A	B	B
BLVE	5	208.792	A	A	B	B	B	A	A	B	B	A	B	A	A	A	A	B	A	A	B	A	B	B	A	B	B	B	A	B	A	B	B	A	A	A	A	A	-	B	B	B	A	B	A	B	A	B	B
BJTL	5	209.037	A	A	B	B	B	A	A	B	B	A	B	A	A	A	A	B	A	A	B	A	B	B	A	B	B	B	A	B	A	B	B	A	A	A	A	A	B	B	B	A	A	B	A	B	A	B	B
CCPJ	5	209.308	A	A	B	B	B	A	A	B	-	A	B	B	A	A	A	B	A	A	B	A	B	B	A	B	B	B	A	B	A	B	B	A	A	A	A	A	-	B	B	A	A	-	A	B	A	B	B
BWSD	5	209.827	A	A	B	B	B	A	A	B	B	A	B	A	A	A	A	B	A	A	B	A	B	B	A	B	B	B	A	B	A	B	B	A	A	A	A	A	B	B	B	A	A	B	A	B	A	B	B
AJVQ	5	210.318	A	A	B	B	B	-	A	B	B	A	B	A	A	A	A	B	A	A	B	A	B	B	A	B	B	B	A	B	A	B	B	A	A	A	A	A	B	B	B	A	A	B	A	B	A	B	B
BDXW	5	210.565	A	A	B	B	B	A	A	B	B	A	B	A	A	A	A	B	A	A	B	A	B	B	A	B	B	B	A	B	A	B	B	A	A	A	A	A	B	B	B	A	A	B	A	B	A	B	B
AZAI	5	211.042	A	A	B	B	B	A	A	B	B	A	B	A	A	A	A	B	A	A	B	A	B	B	A	B	B	B	A	B	A	B	B	A	A	A	A	A	B	B	B	A	A	B	A	B	A	B	B
BIKX	5	211.526	A	A	B	B	B	A	A	B	B	A	B	A	A	A	A	B	A	A	B	A	B	B	A	B	B	B	A	B	A	B	B	A	A	A	A	A	B	B	B	A	A	B	A	B	A	B	B
BLEP	5	211.762	A	A	B	B	B	A	A	B	B	A	B	A	A	A	A	B	A	A	B	A	B	B	A	B	B	B	A	B	A	B	B	A	A	A	A	A	B	B	B	A	A	B	A	B	A	B	B
BFRT	5	211.999	A	A	B	B	B	-	A	B	B	A	B	A	A	A	A	B	A	A	B	A	B	B	A	B	B	B	A	B	A	B	B	A	A	A	A	A	B	B	B	A	A	B	A	B	A	B	B
AOAM	5	212.236	A	A	B	B	B	A	A	B	B	A	B	A	A	A	A	B	A	A	B	A	B	B	A	B	B	B	A	B	A	B	B	A	A	A	A	A	B	B	B	A	A	B	A	B	A	B	B
AWAV	5	212.474	A	A	B	B	B	A	A	B	B	A	B	A	A	A	A	B	A	A	B	A	B	B	A	B	B	B	A	B	A	B	B	A	A	A	A	A	B	B	B	A	A	B	A	B	A	B	B
BJZQ	5	212.713	A	A	B	B	B	A	A	B	B	A	B	A	A	A	A	B	A	A	B	-	B	B	A	B	B	B	A	B	A	B	B	A	A	A	A	A	B	B	B	A	A	B	A	B	A	B	B
BUHY	5	212.952	A	A	B	B	B	A	A	B	B	A	B	A	A	A	A	B	A	A	B	A	B	B	A	B	B	B	A	B	A	B	B	A	A	A	A	A	B	B	B	A	A	B	A	B	A	B	B
ANPN	5	214.226	B	A	B	B	B	A	-	B	B	A	B	-	A	B	A	B	A	A	B	B	B	B	A	B	B	B	-	B	A	B	B	A	A	A	-	A	B	B	B	B	A	B	A	B	A	B	B
AXDT	5	214.985	B	A	B	B	B	A	A	B	B	A	B	A	A	B	A	B	A	A	B	B	B	B	A	B	B	B	A	B	A	B	B	A	A	A	A	A	B	B	B	-	A	B	A	B	A	B	B
ANGB	5	215.224	B	A	B	B	B	A	A	B	B	A	B	A	A	B	A	B	A	A	B	B	B	B	A	B	B	B	A	B	A	B	B	A	A	A	A	A	B	B	B	A	A	B	A	B	A	B	B
AXFE	5	215.461	B	A	B	B	B	A	B	B	B	A	B	A	A	B	A	B	A	A	B	B	B	B	A	B	B	B	A	B	A	B	B	A	A	A	A	A	B	B	B	A	A	B	A	B	A	B	B
BBWY	5	215.724	B	A	B	B	B	A	B	B	B	A	B	A	A	B	A	B	A	A	B	B	B	B	A	B	B	B	A	B	A	B	B	A	A	A	A	-	B	B	B	B	A	B	A	B	A	B	B
AQHG	5	216.23	B	A	B	B	B	A	B	B	B	A	B	A	A	B	A	B	A	A	B	B	B	B	A	B	B	B	A	B	A	B	B	A	A	A	A	A	B	B	B	A	A	B	A	B	A	B	B
BKDY	5	216.472	B	A	B	B	B	A	B	B	B	A	B	A	A	B	A	B	A	A	B	B	B	B	A	B	B	B	A	B	A	B	B	A	A	A	A	A	B	B	B	A	A	B	A	B	A	B	B
AOJP	5	216.953	B	A	B	B	B	A	B	B	B	A	B	A	A	B	A	B	A	A	B	B	B	B	A	B	B	B	A	B	A	B	B	A	A	A	A	A	B	B	B	B	A	B	A	B	A	B	B
BBQD	5	217.209	B	A	B	B	B	A	B	B	B	A	B	A	A	B	A	B	A	-	B	B	B	B	A	B	B	B	A	B	A	B	B	A	-	A	A	A	B	B	B	B	A	B	-	B	A	B	B
AJVD	5	217.456	B	A	B	B	B	A	B	B	B	A	B	A	A	B	A	B	A	A	B	B	B	B	A	B	B	B	A	B	A	B	B	A	A	A	A	A	B	B	B	B	A	B	A	B	A	B	B
BTLH	5	217.457	B	A	B	B	B	A	B	B	B	A	B	-	A	B	A	B	A	A	B	B	B	B	A	B	B	B	A	B	A	B	B	A	A	A	A	A	B	B	B	B	A	B	A	B	A	B	B
ATXP	5	217.945	B	A	B	B	B	A	B	B	B	A	B	-	A	B	A	B	A	A	B	B	B	B	A	B	B	B	A	B	A	B	B	A	A	A	A	A	B	B	-	B	A	B	A	B	A	B	B
BFZN	5	218.689	B	A	B	B	B	A	B	B	B	A	B	-	A	B	A	B	A	A	B	B	B	B	A	B	B	B	-	B	A	B	B	A	A	A	A	A	B	B	-	B	A	B	A	B	A	B	B
AZLB	5	220.227	B	A	B	B	B	A	B	B	A	A	B	-	A	B	A	B	A	A	B	B	B	B	A	B	B	B	-	B	A	B	B	A	A	A	A	A	B	B	-	A	A	B	A	B	A	B	B
AWTM	5	221.022	B	A	B	B	B	A	B	B	A	A	B	-	A	B	A	B	A	A	B	B	B	B	A	B	B	B	-	B	A	B	B	A	A	A	A	A	B	B	-	A	A	B	A	B	A	B	B
BWUH	5	221.269	B	A	B	B	B	B	B	B	A	A	B	-	A	B	A	B	A	A	B	B	B	B	A	B	B	B	-	B	A	B	B	A	A	A	A	A	B	B	-	A	A	B	A	B	A	B	B
AYBW	5	222.517	B	A	B	B	B	A	B	B	A	A	B	-	A	B	A	B	A	A	B	B	B	B	A	B	B	B	-	B	A	B	B	A	A	A	A	B	B	B	-	A	A	B	A	B	A	B	B
BYII	5	222.782	B	A	B	B	B	B	B	B	A	A	B	-	A	B	A	B	A	A	B	B	B	B	A	B	B	B	-	B	A	B	B	A	A	A	A	B	B	B	-	A	A	B	A	B	A	B	B
BFWE	5	223.759	B	A	B	B	B	A	B	B	A	A	B	-	A	B	A	B	A	A	B	B	B	B	A	B	B	B	-	B	A	B	B	A	A	A	A	B	B	B	-	A	A	B	A	B	A	B	B
BANN	5	224.258	B	A	B	B	B	A	B	B	A	A	B	-	A	B	A	B	A	A	B	B	A	B	A	B	B	B	-	B	A	B	B	A	A	A	A	B	B	B	-	A	A	B	A	B	A	B	B
AIVO	5	225.041	B	A	B	B	B	-	B	B	A	-	B	-	A	B	A	B	A	A	B	B	A	B	-	B	B	B	-	B	-	B	B	-	A	A	A	B	B	B	-	A	A	B	A	B	A	B	B
BYGV	5	225.828	B	A	B	B	B	B	B	B	A	A	B	-	A	B	A	B	A	A	B	B	A	B	A	B	B	B	-	B	A	B	B	A	A	A	A	B	B	B	-	A	A	B	A	B	A	B	B
BSOM	5	226.322	B	A	B	B	B	A	B	B	A	A	B	-	A	B	A	B	A	A	B	B	A	B	A	B	B	B	-	B	A	B	B	A	A	A	A	B	B	B	-	A	A	B	A	B	A	B	B
ABWB	5	226.573	B	A	B	B	B	A	B	B	-	A	B	-	A	B	A	B	A	A	B	B	A	B	A	B	B	B	-	B	A	B	B	A	A	A	A	B	B	B	-	A	A	B	A	B	A	B	B
ANDF	5	227.074	B	A	B	B	B	B	B	B	A	A	B	-	A	B	A	B	A	A	B	B	A	B	A	B	B	B	-	B	-	B	B	A	A	A	A	B	B	B	-	A	A	B	A	B	A	B	B
AGKW	5	227.342	B	A	B	B	B	B	B	B	A	A	B	-	A	B	-	-	A	A	B	B	A	B	A	B	B	B	-	-	A	B	B	A	A	A	A	B	B	B	A	A	A	B	A	B	A	B	B
BTXZ	5	227.601	B	A	B	B	B	A	B	B	A	A	B	-	A	B	A	B	A	A	B	B	A	B	A	B	B	B	-	B	A	B	B	A	A	A	A	B	B	B	A	A	A	B	A	B	A	B	B
BWHU	5	227.864	B	A	B	B	B	A	B	B	A	A	B	-	A	B	A	B	A	A	B	B	A	B	A	B	B	B	-	B	A	B	B	A	A	A	A	B	B	B	A	A	A	B	A	B	A	B	B
BBCN	5	228.11	B	A	B	B	B	A	B	B	A	A	B	-	A	B	A	B	A	A	B	B	A	B	A	B	B	B	-	B	A	B	B	A	A	A	A	B	B	B	A	A	A	B	A	B	A	B	B
AXQC	5	228.356	B	A	B	B	B	A	B	B	A	A	B	-	A	B	A	B	A	A	B	B	A	B	A	B	B	B	-	B	A	B	B	A	A	A	A	B	B	B	A	A	A	B	A	B	A	B	B
AGNR	5	228.608	B	A	B	B	B	B	B	B	A	A	B	-	A	B	A	B	A	A	B	B	A	B	A	B	B	B	-	B	A	B	B	A	A	A	A	B	-	B	A	A	A	B	A	B	A	B	B
ADEL	5	229.113	B	A	B	B	B	B	B	B	A	A	B	-	A	B	A	B	A	A	B	B	A	B	A	B	B	B	-	B	A	B	B	A	A	A	A	B	B	B	A	A	A	B	A	B	A	B	B
BSNR	5	229.36	B	A	B	B	B	A	B	B	A	A	B	-	A	B	A	B	A	A	B	B	A	B	A	B	B	B	A	B	A	B	B	A	A	A	A	B	B	B	A	A	A	B	A	B	A	B	B
AUDR	5	230.851	B	A	B	B	B	A	B	B	A	A	B	B	A	B	A	B	A	A	B	B	A	B	A	B	B	B	A	B	A	B	B	A	A	A	A	B	B	B	A	B	A	B	A	B	A	B	B
ACNW	5	231.112	B	A	-	B	B	B	B	B	A	A	-	B	A	B	A	B	A	-	B	B	A	B	A	B	B	B	A	B	A	B	B	A	A	A	A	B	-	B	A	B	A	B	A	B	A	B	B
AJKI	5	231.373	B	A	B	B	B	A	B	B	A	A	B	-	A	B	A	B	A	A	B	B	A	B	A	B	B	B	A	B	A	B	B	A	A	A	A	B	B	B	A	B	A	B	A	B	A	B	B
AOVB	5	232.371	B	A	B	B	B	-	B	B	A	A	B	B	A	B	A	B	A	A	B	B	A	B	A	B	B	B	A	B	A	B	B	A	A	A	A	B	B	B	A	A	A	B	A	B	A	B	B
BINY	5	232.622	B	A	B	B	B	A	B	B	-	A	B	B	A	B	A	B	A	A	B	B	A	B	A	B	B	B	A	B	A	B	B	A	A	A	A	B	B	B	A	A	A	B	A	B	A	B	B
ANMB	5	232.888	B	A	B	B	B	A	B	B	-	A	B	B	A	B	A	B	A	A	B	B	A	B	A	B	B	B	A	B	A	B	B	A	A	A	A	B	B	B	A	A	A	B	A	B	A	B	B
BZKG	5	233.137	B	A	B	B	B	A	B	B	A	A	B	B	A	B	A	B	A	A	B	B	A	B	A	B	B	B	A	B	A	B	B	A	A	A	A	B	B	B	A	A	A	B	A	B	A	B	B
ANRM	6	1.349	B	A	B	A	B	A	A	B	-	A	A	A	B	B	A	A	B	B	B	A	A	B	B	B	A	A	B	B	A	B	A	A	A	B	A	A	A	A	A	A	A	A	A	A	B	B	B
AGIP	6	1.842	B	A	B	A	B	A	A	B	-	A	A	A	B	B	A	A	B	B	B	A	A	B	B	B	A	A	B	B	A	B	A	A	A	B	A	-	A	A	A	-	A	A	A	A	B	B	B
BLCQ	6	3.609	B	A	B	A	B	A	A	B	-	-	A	A	B	B	A	A	B	B	B	A	A	B	B	B	A	A	B	B	A	B	A	A	A	B	A	-	A	A	A	A	A	A	A	A	B	B	B
ATGC	6	3.61	B	A	B	A	B	A	A	B	-	A	A	A	B	B	A	A	B	B	B	A	A	B	B	B	A	A	B	B	A	B	A	A	A	B	A	-	A	A	A	A	A	A	A	A	B	B	B
ARKD	6	3.88	B	A	B	A	B	A	A	B	-	A	A	A	B	B	A	A	B	B	B	A	A	B	B	B	A	A	B	B	A	B	A	A	A	B	A	-	A	A	A	A	A	A	A	A	B	B	B
ASTB	6	4.122	B	A	B	A	B	A	A	B	-	A	A	A	B	B	A	A	B	B	B	A	A	B	B	B	A	A	B	B	A	B	A	A	A	B	A	-	A	A	A	A	A	A	A	A	B	B	B
BHXU	6	4.365	B	A	B	A	B	A	A	-	-	A	A	A	B	B	A	A	B	B	B	A	A	B	B	B	A	A	B	B	A	B	A	A	A	B	A	-	-	A	A	A	A	A	A	A	B	B	B
BEWY	6	4.608	B	A	B	A	B	A	A	B	-	A	A	A	B	B	A	A	B	B	B	A	A	B	B	B	A	A	B	B	A	B	A	A	A	B	A	-	A	A	A	A	A	A	A	A	B	B	B
APEJ	6	4.848	B	A	B	A	B	A	A	B	-	A	A	A	B	B	A	A	B	B	B	A	A	B	B	B	A	A	B	B	A	B	A	A	A	B	A	-	A	A	A	A	A	A	A	A	B	B	B
BZLT	6	6.394	B	A	B	A	B	-	A	B	-	A	A	A	A	B	A	A	B	B	B	A	A	B	B	B	A	A	A	B	-	B	A	A	A	B	A	-	A	A	A	B	A	A	A	A	B	B	B
ATPY	6	6.979	B	-	B	-	B	A	A	B	-	-	A	-	A	B	A	A	B	B	B	-	A	B	B	B	A	A	-	B	A	B	A	A	-	B	A	-	A	A	A	A	A	-	A	A	B	B	B
ALFY	6	7.258	B	A	B	A	B	A	A	B	-	A	A	A	A	B	A	A	B	B	B	A	A	B	B	B	A	A	A	B	A	B	A	A	A	B	A	-	A	A	A	A	A	A	A	A	B	B	B
BUMC	6	7.497	B	A	B	A	B	A	A	B	-	A	A	A	A	B	A	A	B	B	B	A	A	B	B	B	A	A	A	B	A	B	A	A	A	B	A	-	A	A	A	A	A	A	A	A	B	B	B
AWBF	6	7.736	B	A	B	A	B	A	A	B	-	A	A	A	A	B	A	A	B	B	B	A	A	B	B	B	A	A	A	B	A	B	A	A	A	B	A	-	A	A	A	A	A	A	A	A	B	B	B
AIJZ	6	8.47	B	A	B	A	-	A	A	B	-	B	A	A	A	B	A	A	B	B	B	A	A	B	B	B	A	A	A	B	A	B	A	A	A	B	A	-	A	A	A	A	A	A	A	A	B	B	B
BHYA	6	8.965	B	A	B	A	B	A	A	B	-	B	A	A	A	B	A	A	B	B	B	A	A	B	B	B	A	A	A	B	A	B	A	A	A	B	A	-	-	A	A	A	A	A	A	A	B	B	B
AJBD	6	9.211	B	A	B	A	B	A	A	B	-	B	A	A	A	B	A	A	B	B	B	A	A	B	B	B	A	A	A	B	A	B	A	A	A	B	A	-	A	A	A	A	A	A	A	A	B	B	B
AHVS	6	9.727	B	A	B	A	B	A	A	B	-	B	A	-	A	B	A	A	B	B	B	A	A	B	B	B	A	A	A	B	A	B	A	A	A	B	A	-	A	A	A	A	A	-	A	A	B	B	B
AFTB	6	10.268	B	A	B	A	B	A	A	B	-	B	A	A	A	B	A	A	B	B	B	A	A	B	B	B	A	A	A	B	A	B	A	A	A	B	A	-	A	A	A	A	A	A	A	A	B	B	B
BYWV	6	10.522	B	A	B	A	B	A	A	B	-	B	A	A	A	B	A	A	B	B	B	A	A	B	B	B	A	A	A	B	A	B	A	A	A	B	A	-	A	A	A	B	A	A	A	A	B	B	B
BEFE	6	12	B	A	B	A	B	A	A	B	-	B	A	A	A	B	A	A	B	B	B	A	A	B	B	B	A	A	A	B	A	B	A	A	A	B	A	-	A	A	A	A	A	A	A	A	B	B	B
AGGY	6	13.28	B	A	B	-	B	A	A	B	-	B	A	A	A	B	A	A	B	A	B	A	A	B	B	B	A	A	A	B	A	B	A	A	A	B	A	-	A	A	A	B	A	A	A	A	B	B	B
AFDO	6	13.784	B	A	B	A	B	A	A	B	-	B	-	A	A	B	A	A	B	A	B	A	A	B	B	B	A	A	A	B	A	B	A	A	A	B	A	-	A	A	A	B	A	A	A	-	B	B	B
AUOU	6	14.531	B	A	B	A	B	A	A	B	-	B	A	A	A	B	A	A	B	A	B	A	A	B	B	B	A	A	A	B	A	B	A	A	A	B	A	-	A	A	A	A	A	A	A	A	B	B	B
BAAM	6	15.013	B	A	B	A	B	A	A	B	-	B	A	A	A	B	A	A	B	A	B	A	A	B	B	B	A	A	A	B	A	B	A	A	A	B	A	-	A	A	A	A	A	A	A	A	B	B	B
AITS	6	15.266	B	A	B	A	B	A	A	B	-	B	A	A	A	B	A	A	B	A	B	A	A	B	B	B	A	A	A	B	A	B	A	A	A	B	A	-	A	A	A	A	A	A	A	A	B	B	B
BRCV	6	15.525	B	A	B	A	B	A	A	B	-	B	A	A	A	B	A	A	B	A	B	A	A	B	B	B	A	A	A	B	A	B	A	A	A	B	A	-	-	A	A	A	-	A	A	A	B	B	B
AEYR	6	16.3	B	A	B	A	B	A	A	B	-	B	A	A	A	B	A	A	B	A	B	A	A	B	B	B	B	A	A	B	A	B	A	A	A	B	A	-	A	A	A	A	A	A	A	A	B	B	B
BLIU	6	16.544	B	A	B	A	B	A	A	B	-	B	A	A	A	B	A	A	B	A	B	A	A	B	B	B	B	A	A	B	A	B	A	A	A	B	A	-	-	A	A	A	A	A	A	A	B	B	B
AVCC	6	17.032	B	A	B	A	B	A	A	B	-	B	A	A	A	B	A	A	B	A	B	A	A	B	B	B	B	A	A	B	A	B	A	A	A	B	A	-	-	A	A	A	A	A	A	A	B	B	B
BCGT	6	17.275	B	A	B	A	B	A	A	B	-	B	A	A	A	B	A	A	B	A	B	A	A	B	B	B	B	A	A	B	A	B	A	A	A	B	A	-	A	A	A	A	A	A	A	A	B	B	B
AYUF	6	20.709	B	A	B	A	B	A	A	B	-	-	A	A	A	B	A	A	B	A	B	A	A	B	B	B	B	A	A	B	A	-	A	A	A	B	A	-	-	A	A	A	A	A	A	A	B	B	B
[truncated: 1,264 more rows]
[truncated: 106 more columns]

## Sheet: Table S2
Table S2. Phenotype of the RIL population derived from a cross between L. sativa cv. Salinas and L. serriola accession US96UC23
Lines	LTG phenotype (Cold.germination/Warm.germination)
RIL.2	0.921986
RIL.3	0.992593
RIL.4	0.986111
RIL.5	0.927536
RIL.7	0.418182
RIL.8	1.2069
RIL.9	0.821918
RIL.11	0.797297
RIL.16	0.680556
RIL.17	0.985294
RIL.18	0.1
RIL.20	0.108108
RIL.21	0.615385
RIL.22	0.0704225
RIL.23	0.352113
RIL.24	0.739726
RIL.25	1.01515
RIL.26	0.986301
RIL.27	0.943662
RIL.30	0.782609
RIL.31	0.708333
RIL.32	0.109589
RIL.33	0.931507
RIL.34	0.893939
RIL.36	0.60274
RIL.37	0.971014
RIL.39	0.958904
RIL.40	0.783784
RIL.41	0.930556
RIL.43	0.108108
RIL.48	1.14545
RIL.50	1.04412
RIL.51	0.481481
RIL.52	0.493151
RIL.53	0.326087
RIL.56	0.986301
RIL.59	0.323529
RIL.61	0.96
RIL.64	0.833333
RIL.67	0.243243
RIL.68	0.780822
RIL.70	0.816901
RIL.71	0.361111
RIL.74	1.04478
RIL.75	0.986111
RIL.77	0.283333
RIL.78	0.01
RIL.79	0.513514
RIL.80	0.746269
RIL.81	0.876712
RIL.83	0.0133333
RIL.85	1.07353
RIL.86	0.608108
RIL.87	0.971014
RIL.89	0.957746
RIL.90	0.914286
RIL.91	0.594595
RIL.92	1.02817
RIL.93	0.642857
RIL.95	0.318841
RIL.96	0.662162
RIL.97	0.295775
RIL.98	0.675676
RIL.99	0.815385
RIL.101	0.971014
RIL.103	0.0140845
RIL.104	0.857143
RIL.105	0.708333
RIL.106	0.466667
RIL.109	0.0149254
RIL.111	0.671642
RIL.112	0.56338
RIL.116	0.681818
RIL.117	0.338028
RIL.118	0.0857143
RIL.119	0.472973
RIL.120	0.684932
RIL.121	0.0289855
RIL.122	0.906667
RIL.123	0.583333
RIL.125	0.704225
RIL.128	0.712329
RIL.235	1
RIL.236	0.191176
RIL.237	0.0666667
RIL.238	0.972973
RIL.239	0.661765
RIL.244	0.878378
RIL.245	0.01
RIL.248	0.911765
RIL.249	0.675676
RIL.250	0.315068
RIL.251	0.905405
RIL.253	0.863636
RIL.254	0.635135
RIL.255	0.876712
RIL.256	0.444444
RIL.257	0.0416667
RIL.258	0.126984
RIL.259	0.463768
RIL.263	0.0958904
RIL.265	1
RIL.266	0.125
RIL.267	0.730769
RIL.270	0.534247
RIL.271	0.0422535
RIL.276	0.90411
RIL.280	0.140625
RIL.281	0.776119
RIL.283	0.90411
RIL.287	0.771429
RIL.289	0.69697
RIL.290	0.644068
RIL.291	0.443662
RIL.292	0.378378
RIL.294	0.0151515
RIL.298	0.906667
RIL.299	0.685714
RIL.300	0.848485
RIL.301	0.39726
RIL.302	0.555556
RIL.303	0.692308
RIL.304	0.794521
RIL.305	1
RIL.307	0.802817
RIL.312	0.901408
RIL.314	0.741379
RIL.316	0.56338
RIL.317	0.028169
RIL.318	0.166667
RIL.319	0.492308
RIL.321	0.245614
RIL.322	0.01
RIL.325	0.723077
RIL.327	0.819444
RIL.328	1
RIL.332	0.36
RIL.336	0.292683
RIL.338	0.078125
RIL.341	0.890625
RIL.343	0.927536
RIL.344	0.782609
RIL.345	0.01
RIL.346	0.970149
RIL.349	0.5
RIL.353	0.726027
RIL.354	0.0172414
RIL.358	0.708333
RIL.362	0.348837
RIL.365	0.465753
RIL.366	0.959459
RIL.368	0.0135135
RIL.371	0.444444

## Sheet: Table S3
Table S3. Physical locations of genetic markers used in QTL analysis
Marker ID	Chromosome	Genetic Position (cM)	Physical Position (bp)
AZZS	1	0	193918
BEKP	1	0.779	845073
AADQ	1	1.025	1958582
BYGF	1	1.528	2377134
BBFG	1	1.782	2715544
BHEC	1	3.274	3584698
APHO	1	3.523	3618937
AYTX	1	3.772	3984000
BYCJ	1	4.512	4370333
BEKV	1	4.766	4534849
BHLZ	1	5.02	5284123
BGFE	1	5.021	5168441
AYEQ	1	5.275	5392344
ARPP	1	5.773	5504539
BAKC	1	6.022	6343594
BLIB	1	6.823	6876628
ATWO	1	7.085	6785875
BYXV	1	7.576	7388773
CBGC	1	7.824	7608980
BRQV	1	8.34	7935612
AOKT	1	8.605	8275583
BRNA	1	8.858	8363750
ASCC	1	10.106	10113004
ACTK	1	10.359	10105418
BFGJ	1	10.851	10359757
CBAP	1	11.098	10163516
AGOD	1	11.371	10631963
BHNI	1	11.614	10680155
BCNR	1	11.861	11169507
BQQK	1	12.107	11292576
BZIC	1	12.353	11594105
CAQQ	1	12.604	11659362
BRRJ	1	13.972	14048909
AVRO	1	14.491	14396993
AXTW	1	14.982	14815700
AUMT	1	15.473	15685038
AXJQ	1	15.737	15952323
BIFL	1	16.002	16302820
BFXI	1	16.493	16582485
AFMS	1	17.035	16945519
BRYX	1	17.302	17612320
ALPU	1	17.563	17948746
ASZG	1	17.805	18679366
BJIY	1	18.556	18990390
BBXI	1	19.312	19867544
BGMT	1	19.555	19904639
BEDP	1	19.796	20124179
CCHY	1	20.04	20349083
BYCK	1	20.286	20732719
APTZ	1	20.772	21863726
AXTJ	1	21.015	22061818
AVOC	1	21.262	22067593
BKVI	1	21.781	22291731
BRNW	1	22.311	22641401
ATMN	1	23.294	23576925
BDTH	1	23.551	23846585
BLWN	1	24.08	24473840
BGQU	1	24.597	24525132
BDNF	1	24.856	24621435
AVVM	1	25.375	24643228
AGTA	1	25.891	24844118
BJEF	1	26.389	26469994
BAFU	1	26.635	26525591
ANDX	1	26.887	26658423
ASMH	1	27.158	26661152
AFVW	1	27.649	27559893
AWJR	1	27.907	28674710
BVMQ	1	28.728	29163167
AXOI	1	29.25	29535638
BDID	1	29.499	29659135
BUJI	1	30.236	30004640
AJRH	1	30.483	30382059
AFSA	1	30.74	30814971
ARIW	1	31.473	32036025
AOGW	1	31.474	31997398
BIEK	1	31.717	32421638
AWTE	1	32.205	33643667
AIYS	1	32.701	33991112
BBAS	1	33.442	35323314
AZSB	1	33.689	36301160
BXXL	1	34.185	36041432
BCVU	1	34.186	36441878
AFKT	1	34.436	37642815
AIKO	1	34.681	37768493
BEZQ	1	34.925	38517635
BLJS	1	35.18	38543163
BAXR	1	35.697	38833550
ALWA	1	35.962	39284911
AMSF	1	36.212	39672908
BDIL	1	36.456	39735874
AKCU	1	36.949	41347101
AWHT	1	37.204	40770686
BFOH	1	37.737	42049718
AWXT	1	37.99	41897133
BAHB	1	38.504	43507593
AWNS	1	39.259	43873279
AZCB	1	39.532	44801552
ASDV	1	39.807	44760712
AZVT	1	40.313	45007404
ANMK	1	40.571	45101545
BKTV	1	41.35	45341151
AFJL	1	42.892	46825381
CBVJ	1	43.403	47335969
BEKE	1	43.897	47629758
BFWC	1	44.675	48078461
ATUG	1	44.929	50785484
BVVT	1	45.203	50859048
AKZH	1	45.445	50343310
ALVN	1	46.196	52843339
AESK	1	46.692	53353472
BCUC	1	47.186	54257444
BLJZ	1	47.428	54393493
BVZX	1	48.158	55779414
BHCD	1	48.644	55671870
BUTV	1	48.886	55641882
APEL	1	49.169	55621238
AJQX	1	49.414	57427878
BYFX	1	50.516	56280160
AFRN	1	50.517	58086876
ALXB	1	51.75	59014682
ASZO	1	52.724	59998878
AQEO	1	52.968	60780812
BVVE	1	53.221	62165647
ASAB	1	53.98	63179931
BKDR	1	54.474	63396823
AOLP	1	54.998	64278303
BEIN	1	56.006	64702469
BYVL	1	56.554	65407129
BYKW	1	56.803	65601784
AQID	1	57.321	65842877
AGLB	1	57.577	65757729
AXSD	1	58.093	65174364
BBQI	1	58.584	66077842
ABUS	1	58.829	66463776
CAFC	1	59.078	66595708
BULX	1	60.081	69029923
BKRY	1	60.814	70612545
AJCU	1	61.078	70814233
BXDU	1	61.337	71403453
BJOQ	1	61.58	71530662
ATFD	1	62.073	71971016
CBLS	1	62.322	72133573
ATZF	1	62.823	72744763
AVCO	1	63.072	72826116
AZCL	1	63.556	74991076
AWCC	1	63.799	76762650
AXKW	1	64.869	76865558
BAZL	1	65.117	77023092
AGLD	1	65.378	77287108
AZTE	1	66.186	78588148
AUNL	1	66.457	78622371
ATJE	1	66.703	78677757
AXLS	1	66.952	78768924
AFZW	1	67.209	78859826
BBBZ	1	67.459	79027713
AWKF	1	67.945	80674380
ALEH	1	68.429	79838031
BCKD	1	68.687	79632870
ATZR	1	68.94	79269896
AJKD	1	69.424	81448171
AMRB	1	69.663	81790757
BYIA	1	70.156	81935597
BXWX	1	70.65	83109832
BLPJ	1	71.168	83485027
BZMG	1	71.169	84191567
BIYH	1	71.935	84768548
AZTM	1	72.191	86859452
AUJX	1	72.959	87227306
BABG	1	73.726	87373885
ASYG	1	74.731	87899234
AWOX	1	75.001	90337071
BXJK	1	76.026	93540969
BRAI	1	76.514	93963432
AKKL	1	76.757	93971641
AQHB	1	77.029	94103598
AUDJ	1	77.271	94155070
BLLM	1	77.764	94196601
AFDV	1	78.008	94279925
ATOO	1	78.249	94415548
BYVW	1	78.733	94510129
ARXA	1	78.989	96067879
BQNV	1	79.258	98655255
AHOQ	1	79.509	99213751
AMGW	1	79.759	99975053
AMUE	1	80.489	100095431
BJFI	1	80.734	100662744
ALKH	1	81.215	100937387
AKBR	1	81.216	101100500
AHJU	1	81.769	101117437
BAXG	1	82.007	101375062
ARBK	1	82.247	102243150
AHYO	1	82.486	102511571
BHDM	1	84.674	103711819
AWUY	1	84.953	105152710
AMMH	1	85.48	105503536
ANBD	1	87.23	105752223
AFWX	1	87.472	106064652
BNUG	1	88.248	108122992
BJWS	1	88.488	108926378
BYBT	1	88.731	109018462
AOBY	1	88.974	109289078
ASFA	1	89.707	113519555
BHYX	1	89.997	111473658
AOLE	1	90.24	112532976
CAVV	1	90.484	117550195
APSN	1	90.728	117062280
BHCW	1	92.541	118470908
AWEM	1	92.79	118126039
BGGM	1	94.084	122882473
AJSS	1	94.327	122267100
ARZT	1	95.335	123013799
CBBV	1	96.076	123271064
AVDN	1	96.324	124031452
ACDK	1	96.572	123950174
AVMR	1	98.049	126035385
AFSN	1	98.301	127021368
AFVJ	1	98.545	127836508
AQHK	1	99.079	129948096
BSMN	1	99.858	130050595
AQZR	1	100.113	130050784
BJSL	1	100.365	130612002
AUCG	1	100.605	130779724
BLPD	1	100.868	130874079
ASAK	1	100.869	130826856
ALPA	1	101.111	131185898
ALTX	1	101.6	132841790
CBIL	1	102.328	135038818
AQKH	1	102.582	135715036
APVR	1	103.583	139231131
ARCO	1	103.849	133819698
BYBU	1	104.868	139101490
BWJT	1	105.115	139375579
AHXB	1	105.362	139251642
AFAQ	1	105.853	140730448
BBUZ	1	106.097	140990004
BIYM	1	106.581	142484905
AVFC	1	106.822	143275613
BKHA	1	107.072	144804787
AMGV	1	107.312	142771988
AZKL	1	107.555	142774302
BYJM	1	108.292	146367816
BGRD	1	108.54	145704619
BFTJ	1	109.029	148932520
BCEQ	1	109.766	148769269
BJQY	1	110.008	148662078
BFMV	1	110.504	149740295
BFLE	1	110.77	148299554
BZAC	1	111.305	150667521
BKZP	1	111.306	152313146
BEYH	1	111.547	152315882
AIUP	1	112.555	154303461
CAWJ	1	114.365	155640309
BFPM	1	115.14	155763260
BUIC	1	116.104	156514008
BEGC	1	116.59	160440565
ALQQ	1	117.099	159075508
AOKJ	1	118.09	157778470
AOUS	1	118.337	164693065
BGWC	1	118.851	165107593
AOZR	1	119.349	166187608
AZUY	1	119.842	166322415
ARLX	1	120.344	166793489
BLGX	1	121.093	167830414
CBBR	1	121.336	167620801
BHQW	1	121.822	167848301
BVTX	1	122.07	167886469
CCAS	1	122.317	167963136
ASUA	1	123.535	168228598
AGVR	1	123.779	168399590
BSGF	1	123.78	168817089
BCKO	1	124.261	169293224
BTMU	1	124.502	170672965
BCPQ	1	125.231	169704631
ALXU	1	125.75	169437299
ALMD	1	125.99	171168972
BGHI	1	126.233	171306910
BYQR	1	126.719	171999456
AFWV	1	126.965	172857469
BEGQ	1	127.454	174545713
BXNR	1	127.723	173851072
AFPS	1	129.072	175583825
AZCK	1	129.563	175640204
BZQA	1	130.057	175687707
BYWD	1	130.555	176072929
BCWK	1	130.799	176094595
BLAV	1	131.038	178038033
AXLK	1	131.761	181830004
BSVD	1	132.487	182856983
ABLF	1	132.731	184454787
ASXT	1	132.977	184462777
AMZI	1	133.463	188324823
ALSE	1	133.7	189170490
AJBH	1	133.936	205269914
ALZI	1	135.172	210555159
ANUO	1	136.146	210749791
AFOK	1	136.386	212046712
AWEG	1	136.624	211550019
BKTU	1	141.204	212991816
BYAR	1	142.465	213757593
AISM	1	142.704	213754872
AWGH	1	142.945	213762951
AZNF	1	143.689	213807453
BCHR	1	143.937	213794015
BNVF	1	144.199	213910301
AUFA	2	0	3353861
AFNT	2	0.776	5761510
BCYC	2	1.506	4716811
BLFN	2	1.745	3352875
BHZR	2	1.985	3060927
BUJY	2	2.973	7342596
BOMT	2	3.746	9050184
ACCF	2	4.497	10393071
BDTJ	2	4.498	10295146
BHGD	2	4.739	11506288
BDYI	2	4.983	11663307
AKCT	2	5.231	11675322
AORD	2	5.734	11683318
AJFQ	2	5.981	11688572
AHLZ	2	6.225	11772208
AUGC	2	6.488	12121910
BHHE	2	7.751	12875816
CANX	2	8.032	12952119
AKMK	2	9.071	13924270
BHXM	2	9.312	13931040
BHWQ	2	9.56	14267552
BUUU	2	10.307	15755023
BRSL	2	10.803	17597453
AVGS	2	11.539	17432058
AXZV	2	12.035	16110451
AKVC	2	12.284	16170086
BVMA	2	12.764	16250612
ALIB	2	13.258	22050965
ASLX	2	13.502	22910393
BYJN	2	13.76	23087244
BSOW	2	14.486	25466366
CCKP	2	14.736	28140565
BKEU	2	14.737	28492679
AIYO	2	14.984	29519804
BJAP	2	15.238	30189452
ANEX	2	15.48	30445215
BKBO	2	15.971	31022780
AYHR	2	16.216	30974737
BGKD	2	16.484	31296753
ALMW	2	16.725	31311072
ASWA	2	16.965	33255580
AQIT	2	17.482	35373124
AQBC	2	17.483	34948561
AKGA	2	18.01	35635827
ATYF	2	18.277	35948416
CCIL	2	19.564	38421336
AGZD	2	19.827	38920729
AVXF	2	19.828	39989831
BINN	2	20.072	37551344
BIHL	2	20.605	44246298
BBJA	2	20.859	41156503
ALLT	2	21.357	43042104
CAIF	2	21.863	47353105
BBNM	2	22.112	47558353
AYOW	2	23.379	49637000
BKRE	2	23.877	50015991
AFYZ	2	24.371	51404296
BNEQ	2	24.636	53749622
BJXR	2	26.426	54940854
BKLR	2	26.691	55758847
AFGQ	2	27.68	57149234
BCLB	2	27.948	56855075
AXAE	2	28.191	57580276
AXFR	2	28.684	59957489
AFWD	2	29.19	60006397
AZKZ	2	29.693	60071620
AUEG	2	30.711	60388416
CAKZ	2	31.463	62359511
AAAH	2	31.464	62023419
BJJF	2	31.706	62830466
AOGA	2	31.707	63010530
AKQN	2	31.957	63091024
BHKO	2	32.781	65560613
AABA	2	33.308	65781920
ABPF	2	33.56	66046692
CAMP	2	34.053	66383163
BGXY	2	34.302	66489072
AVHF	2	34.545	66750703
AQDQ	2	34.788	66835207
AGAR	2	35.275	67463574
BCOY	2	35.781	68969455
BDIN	2	36.54	69644763
ANAQ	2	36.792	70456570
BDZW	2	37.285	72367176
ATWN	2	38.018	73153124
ALOF	2	40.362	78365987
CBEE	2	40.618	84249326
BHSQ	2	41.122	84579919
BBVW	2	41.872	86608031
BVKO	2	42.358	87992819
AREY	2	42.6	90398496
AJSY	2	42.843	90513978
BVZJ	2	43.093	90600820
BIQQ	2	43.342	91061642
AVRM	2	43.83	91415751
BYVB	2	44.083	91657690
BQZV	2	45.057	92032617
BLOS	2	45.545	95692962
AXLI	2	45.788	95608330
AGGO	2	46.033	93431972
AIKR	2	46.291	93933342
AQEI	2	46.544	94324396
ANSU	2	47.058	94704462
CAQS	2	48.097	99660345
BTEP	2	48.578	101150013
AIFL	2	50.348	101815986
AKCY	2	50.587	101828268
AKPR	2	51.071	102658705
BBKY	2	51.317	105100847
AITB	2	51.589	104314101
BHHC	2	52.319	107154185
CAGS	2	52.572	107432839
AVKH	2	53.055	107845502
AHAE	2	53.807	108212605
ANCA	2	54.064	108964356
AJJX	2	54.313	109464624
AMRF	2	54.572	111591582
BAAF	2	55.606	113398311
AVIV	2	56.099	113727501
AZYT	2	56.351	114585157
BMZP	2	57.095	114806699
BQRV	2	57.342	115814199
AHPO	2	57.833	116640832
AQZT	2	58.078	118267117
BDKZ	2	58.826	118934988
AFHN	2	59.072	119531852
ARTK	2	59.073	119532335
AMGP	2	59.339	119659053
BCDJ	2	59.582	122297085
BXGJ	2	59.836	121908725
ALMX	2	60.115	123176276
APHA	2	60.611	123687706
CBQP	2	60.856	124214764
BGKF	2	62.888	124612255
ANCL	2	63.135	124980817
BEDH	2	63.394	125087508
BYEY	2	64.146	125502877
AZTW	2	64.398	126317471
ANHR	2	64.639	126480961
BKYO	2	64.883	126867776
BICI	2	65.142	127020371
AOMN	2	65.878	128535148
AUJU	2	65.879	128502486
AWTR	2	66.367	128983610
BYSN	2	67.167	129796947
BJRC	2	67.954	130159408
BDWO	2	68.207	130181271
AEVD	2	68.458	131505813
AFWU	2	69.191	132881802
AIZO	2	69.678	134056049
AURC	2	69.928	134455883
AZKA	2	70.183	134629952
AYRE	2	70.184	134852712
CCQL	2	70.689	134569997
ACDC	2	71.229	135140143
BNJK	2	72.24	135836844
BJLH	2	72.241	135942288
AQFW	2	72.486	136141221
BJDR	2	72.728	136437615
AVLV	2	72.969	136932727
AHSX	2	72.97	136550203
BZOX	2	73.461	137613554
AWKM	2	73.705	138245605
AXNK	2	73.949	138790376
AFBQ	2	74.442	138801842
BYXU	2	74.94	138968660
BWSB	2	75.427	139314928
BLRU	2	75.684	139244851
AQRA	2	76.17	139536538
CAUY	2	76.422	140364312
AIHQ	2	76.912	140382505
BIKY	2	77.157	140923061
CCLU	2	78.443	141589537
CCEM	2	78.692	141639109
BCCH	2	80.276	142799726
BCTK	2	80.526	142686190
BUMK	2	81.249	143377868
AZPT	2	81.487	143914693
BSZO	2	82.22	146436610
BCJA	2	82.999	146676786
BGNP	2	83.502	146722492
ATXC	2	84.255	146876688
BKHZ	2	84.803	147224426
BGFX	2	85.314	148151361
AVHB	2	85.584	147966515
AOMQ	2	85.824	147930376
AWUP	2	86.829	149753091
BJJR	2	87.347	150132399
AOQQ	2	87.587	152723165
AUSU	2	87.844	152475720
AYDV	2	88.33	154805013
BJHT	2	88.569	155136699
AHWV	2	88.814	155337468
BJDS	2	89.052	156334181
ATQP	2	89.296	157258062
AIKP	2	89.55	157701634
BXPF	2	90.061	158430931
AWTS	2	90.331	158429927
ASLK	2	90.593	158562638
BXTJ	2	90.847	159161260
BFXR	2	91.089	160062136
BDCI	2	91.348	160122984
BJLK	2	91.616	160159531
AQMW	2	92.117	160218745
BSRX	2	92.633	160530724
BRJH	2	92.891	160538839
BGLY	2	93.163	161402175
AOTA	2	93.69	162670668
ASRH	2	93.931	161841841
ARSN	2	94.417	163353390
AMNV	2	94.67	163536330
ARHA	2	95.188	163661941
AIIG	2	95.435	163958200
ANIB	2	95.684	164468822
BHKH	2	95.941	164775890
AARO	2	96.192	164963221
BBKR	2	96.439	165105879
BBWB	2	96.68	166147640
BULD	2	96.942	166091787
AYIO	2	97.206	166336809
BXBC	2	97.725	168585029
AYQJ	2	97.968	168641852
BXRQ	2	98.211	168600670
BYMW	2	98.466	168888548
AKHP	2	98.742	168924455
AHTD	2	99.004	169305849
BFLB	2	99.26	169770174
BGYG	2	99.744	170135016
AWXJ	2	99.984	170330663
AQTO	2	100.258	171123085
AWKS	2	100.536	171568859
BDAB	2	100.794	171901635
AMIM	2	101.285	172000800
BXCH	2	101.773	172290946
AVKZ	2	102.025	173580023
AFYJ	2	102.528	173714526
CCEA	2	102.779	173743248
AJQZ	2	103.056	174454847
BSSY	2	103.554	174521865
AMKS	2	103.815	174581718
AUJM	2	104.321	175296583
AIPL	2	104.58	175918324
BGVY	2	105.104	176410281
AFBR	2	105.347	177033931
AYJF	2	105.589	177058174
BRIQ	2	105.854	177061547
BQJK	2	106.127	177025490
BURS	2	106.396	176566595
AINY	2	106.677	177068478
CAKS	2	107.204	177762483
AMDX	2	107.447	177899398
ALCI	2	107.696	177969381
BYQE	2	108.983	179431475
BKVW	2	109.224	180129229
AZWK	2	109.705	180207588
BSYX	2	109.971	180601001
AJHG	2	109.972	180248680
BECS	2	110.453	181325061
AACT	2	110.932	181499889
BXRC	2	111.418	182816055
CAIK	2	111.661	182847579
BBMR	2	111.912	182671501
BDSW	2	112.453	182897376
BBJX	2	113.172	183505745
BLDD	2	113.424	183528054
BHSE	2	113.903	184065411
AGFR	2	114.141	184400304
AYGS	2	115.126	186338206
BAFY	2	115.395	187076397
BHFT	2	115.886	187820737
BGVO	2	116.395	187943486
AMFU	2	117.133	189673442
BYZG	2	117.632	190590359
BZJT	2	118.415	190743708
ALQO	2	118.916	190745476
BLJB	2	119.17	191112842
BCWC	2	119.665	191294621
AUOD	2	120.398	192661153
ATIR	2	121.178	192042366
BXGY	2	121.425	192026165
BXEL	2	121.67	193187742
AWEU	2	122.425	194061443
ATTM	2	122.687	194061820
BERX	2	123.201	194105615
AVHG	2	123.685	194155849
AIRR	2	123.924	194275191
ATNC	2	124.164	194878604
ANRK	2	124.645	195506185
BQHT	2	125.131	196054052
BTIQ	2	125.625	196636613
AJBL	2	127.162	197121856
AZRW	2	127.44	197838964
AUSR	2	127.973	198153541
BKUA	2	128.721	198366937
BKHE	2	129.473	199278338
BXYX	2	129.976	199453590
BMBS	2	130.252	200267848
BTDY	2	130.497	200647494
BCLN	2	131.021	201271173
BWDO	2	131.295	201288829
BVDF	2	132.043	201619659
AGIQ	2	132.29	202079697
BSLA	2	133.057	202731603
AXBI	2	133.058	202907685
ALXI	2	133.608	203631443
BTNF	2	133.861	203700968
CAAB	2	134.11	204232296
ALJS	2	134.359	204026705
BHWC	2	134.603	204514138
BDAY	2	135.116	204761291
BHOQ	2	135.373	204880499
ARCT	2	135.636	204935430
BRYE	2	137.257	205892370
AYGZ	2	138.005	206113304
BKHQ	2	138.251	206324114
BUGV	2	138.501	206617291
CBYE	2	139.007	206637198
BTTQ	2	139.505	206950699
CCJZ	2	139.506	206997226
BCWL	2	140.016	207408637
AWGA	2	140.017	207584766
BABE	2	140.268	207603910
BDJL	2	140.769	207783929
ARLZ	2	141.019	207793829
BJZP	2	141.264	207901869
APZQ	2	141.512	207885876
BXEG	2	141.761	207987372
BCFD	2	142.252	208148452
BTNV	2	142.745	208393558
BFGO	2	142.994	209225067
AJGH	2	143.511	209437017
AYQW	2	143.785	209494210
AVRQ	2	144.059	209954633
ASQM	2	144.316	209986939
BJRJ	2	144.568	210011379
ANKZ	2	146.09	210707870
BAYM	2	146.359	211188146
BZHP	2	146.624	211691268
BKLP	2	146.889	211565725
BAKO	2	147.445	212606570
BIFC	2	148.709	213597521
BLRD	2	148.968	213604523
AJVA	2	149.223	213814158
BGCU	2	150.363	214949228
AQFX	2	150.364	216837630
BJUL	2	150.613	215070748
BXWI	2	151.915	214946646
AKGE	3	0.541	85558
BMGW	3	0.542	359756
AUIK	3	0.812	2239619
AQSG	3	1.087	2829870
BLEW	3	1.346	3066139
AYKI	3	1.593	3067887
BSWB	3	1.844	4075603
BIRI	3	2.343	4759153
BHFZ	3	2.588	5231170
AFKY	3	2.834	5131586
AEUL	3	3.598	5493069
APME	3	3.846	5585181
BZYL	3	4.091	6098526
BHNL	3	4.346	6658985
AGNC	3	4.599	7256987
AWUG	3	4.852	7368780
AMOE	3	5.104	7761354
BHAC	3	5.105	8037475
BIWP	3	5.35	8638103
AKAE	3	5.607	8151042
ARQS	3	5.863	9199460
ALHS	3	6.109	9450026
BFRZ	3	6.842	9598224
APCT	3	7.089	10695541
BZYB	3	7.334	11385885
BDOL	3	7.592	11531541
AFKO	3	8.122	12316618
BVGY	3	9.607	12639707
AGYR	3	10.451	14716772
AXTL	3	10.697	14847910
AKEJ	3	11.183	14873062
AVVC	3	11.452	14983396
ALFW	3	11.713	15139546
BEAX	3	11.951	15420388
AFYR	3	12.492	15598917
AZED	3	12.754	15595702
ATMU	3	13.018	15669126
AJZX	3	13.274	15718401
BHIY	3	13.514	16180027
BAPZ	3	13.759	17784561
BLMD	3	14.022	17559512
AYSF	3	14.283	17100988
ANLS	3	14.531	17036834
BHEG	3	14.806	17945822
AMGR	3	15.092	18007934
BDCB	3	15.348	18035540
BSTM	3	15.599	18269254
BKVF	3	15.841	18402601
BJCY	3	16.35	18466983
AFZA	3	18.159	19134022
CCMN	3	18.646	19950724
ALTS	3	18.897	19988765
CAAV	3	19.137	20398202
BZCM	3	19.873	21295996
AHPG	3	19.874	20647075
AMSN	3	20.862	22272194
CCQK	3	21.606	22321110
BSST	3	21.853	22415117
BLLJ	3	22.347	22593510
AZCT	3	22.828	23959519
APAE	3	24.108	24318001
BBIG	3	24.609	25427312
BVWZ	3	24.862	25732969
CAKY	3	25.375	27408539
BVJJ	3	25.622	27039789
BATX	3	25.865	26674126
CBAF	3	26.11	26999696
BDMD	3	26.596	27384619
ASEY	3	27.113	27958190
BGFA	3	27.362	28752802
BYGH	3	27.865	28668917
AFGI	3	28.113	29994703
AMET	3	28.596	29913235
AKNO	3	28.842	30000983
AXBS	3	29.34	30329762
APSQ	3	29.583	30723097
ARSF	3	30.067	31730527
CBXN	3	30.558	31358999
AUTG	3	30.834	32373778
AZGS	3	31.079	33154554
AQMR	3	31.347	33736156
AUZK	3	31.639	33801152
APNP	3	31.895	34077198
ATMK	3	32.425	35629903
BWXO	3	32.668	36033858
BTHA	3	32.912	36167070
BMNB	3	33.159	36236777
AAZF	3	33.16	36217134
ANDM	3	33.663	36417752
AHAX	3	35.257	38082911
AMGX	3	35.799	38163899
BAHH	3	36.554	38873699
BWQG	3	36.811	39506890
APGL	3	40.98	42408087
BVZI	3	41.733	43042514
BDGQ	3	41.995	45377624
BZKL	3	43.091	45934761
AQLO	3	43.341	46233964
BRTL	3	43.588	47156247
AKKZ	3	44.37	48160981
AMSP	3	44.371	48060983
BLPB	3	44.864	47993062
BYPD	3	45.113	49632571
AXPU	3	45.616	51287863
BEVB	3	45.875	51803294
ACYD	3	45.876	51929601
BNQK	3	46.132	52128225
BBFZ	3	46.384	52158620
ALHP	3	46.635	52318744
BSQY	3	48.458	56436776
BYZY	3	48.711	55539585
ALMQ	3	48.972	56368550
BBVJ	3	49.219	56230546
AWYV	3	49.462	55745498
AHTY	3	49.711	57403480
BKCW	3	50.724	56951307
AJUB	3	51.487	58260024
BBMX	3	52.015	58420068
AZGX	3	52.259	58452049
AMNH	3	52.51	58569677
AYIC	3	52.75	58616400
BVCK	3	54.554	59249043
AVER	3	57.164	60018972
CAOO	3	57.413	60280479
BECF	3	57.653	60283751
AJVC	3	57.892	61303395
BHAL	3	58.611	61397791
BGCT	3	58.848	61478995
BDWC	3	59.325	61797859
BXZO	3	59.809	62307588
BJMO	3	60.093	62867172
BLND	3	60.575	63116865
ADOW	3	60.819	63501297
AVLP	3	61.064	63908726
BITI	3	61.308	64702674
BIAY	3	61.555	65136456
BHQM	3	62.06	65568671
BHOU	3	62.314	66280800
AVNB	3	62.81	67181689
BUGU	3	63.057	67633278
CAFU	3	63.548	68501852
BBZL	3	64.288	68546239
AXPE	3	64.535	68819580
AJXZ	3	64.781	69465082
AWGK	3	65.021	70232574
CANB	3	65.261	70808840
ASDM	3	65.508	70929356
ASTL	3	65.994	71456321
BCQK	3	66.25	71489415
BJMZ	3	66.524	71523905
BSXL	3	66.791	71988844
BVEQ	3	67.333	71996527
BCAI	3	67.86	72043812
BDPR	3	68.39	72657555
AQNN	3	68.631	72664533
AHXU	3	69.855	74327245
BFAE	3	70.099	77413452
AMJN	3	70.84	78392407
CCFU	3	71.097	79401036
ANPB	3	71.356	74106049
BXVB	3	71.609	73782239
BEBZ	3	71.853	80711606
BENG	3	72.342	81653135
AJXL	3	72.863	83944068
AWNC	3	73.367	84923705
ANJT	3	73.607	84965149
BLQK	3	73.849	83354604
BIGN	3	74.121	84834625
BHQF	3	74.41	83869852
AFXW	3	74.669	82992968
BXPC	3	74.92	84966325
BXUC	3	75.163	85189359
AQMV	3	75.719	86545162
BCKR	3	75.964	87869854
BBAL	3	76.731	87896676
BHEW	3	76.987	87953478
BYCC	3	77.731	88604413
BFVS	3	78.224	90055729
AJYP	3	78.768	90451198
ANBB	3	79.036	90876361
AUIW	3	79.275	92870180
BEOL	3	79.516	93198032
AJCX	3	80.483	91904017
CCCE	3	80.746	93394660
BJLF	3	81.77	93645269
BLJX	3	82.036	94643079
BCGN	3	82.777	95752372
BYSG	3	83.046	95870141
BGUK	3	83.304	95828018
ALHZ	3	83.558	96483700
AWIL	3	83.818	97084372
AJXA	3	84.076	97520643
BHUW	3	85.583	97978026
BINH	3	86.541	100557948
AJNY	3	87.022	102194406
AUWN	3	87.023	102186774
CAPU	3	87.273	102215093
AZXT	3	87.52	102872401
ALWQ	3	88.481	103433685
BJTR	3	88.72	104741912
BKZK	3	89.237	105437884
AGOW	3	89.484	105461888
BRAP	3	89.74	106537185
BHJD	3	90.24	108388720
BCLU	3	90.729	109432323
BYFS	3	90.977	109534092
AMKC	3	91.468	112405167
ATQV	3	91.711	114170433
APZN	3	91.954	116220256
AHJE	3	92.449	117967597
BKAP	3	92.698	119035421
CBYZ	3	92.947	119387472
BIPH	3	93.194	120648117
BLUZ	3	93.713	121930202
BJHA	3	93.98	123306292
AFMO	3	94.241	123541688
APHY	3	94.502	123697960
BYKB	3	94.761	123843752
BCSV	3	95.006	124549777
AKFT	3	95.248	124730456
AXGV	3	95.498	125526333
BLHG	3	96.015	125565722
BLLA	3	96.265	126859929
BJNW	3	96.515	129055311
BHNP	3	98.319	132180273
AYPL	3	98.805	132282712
BIDF	3	99.047	132441481
ANGW	3	99.287	132976046
BCGH	3	99.528	134803732
BLKS	3	100.072	135170644
AWOD	3	100.813	136583092
CCLX	3	101.307	137020321
BWTL	3	101.548	138124237
BWPM	3	101.789	137913052
AYQE	3	102.27	140350348
APCX	3	104.584	143357382
AKFK	3	105.34	144325145
AGNT	3	106.083	144774634
ATFS	3	106.084	144374303
BCBH	3	106.327	144820905
ARML	3	107.056	146134527
AQMG	3	107.565	145987553
ADAX	3	107.821	146535770
AKDI	3	108.325	147210195
BFOU	3	109.364	153394918
BGFO	3	109.87	152219650
BMSH	3	110.133	150702895
ATXM	3	110.375	153949728
ATVF	3	110.881	154718412
AHEY	3	111.133	154993606
AKVM	3	111.629	155305785
AWTG	3	112.4	155374204
BNZG	3	112.685	156017671
BKCT	3	114.222	156499799
ANKQ	3	114.706	160229500
AUHF	3	115.192	162099564
ANMR	3	115.669	164422009
BGCG	3	116.456	164390245
BBNH	3	117.237	164942912
CCAM	3	126.356	166718505
BYFD	3	127.34	167981988
BMZJ	3	127.824	178011754
ABNP	3	128.334	179630825
BTTN	3	129.927	182299690
BOKB	3	130.176	178157208
APYW	3	130.421	180811982
BRVA	3	130.666	180408574
BNPL	3	130.906	179178413
BMLX	3	131.143	181499617
BNPQ	3	132.112	182810959
APTY	3	132.65	182876005
AXOJ	3	132.941	183194901
BIAQ	3	133.198	183296838
AGRB	3	134.195	185485002
BURT	3	134.46	184557196
AHFT	3	134.966	186291377
ALKR	3	135.203	184822780
AVPU	3	135.68	187244765
AUKW	3	136.157	188036509
AGNZ	3	136.655	187780209
BJRK	3	136.916	188304738
AWWP	3	137.171	188657898
ATHT	3	137.41	189151896
BECM	3	138.14	192245685
BECP	3	138.381	191847940
APDJ	3	138.62	192461367
CABQ	3	139.823	193019701
BGRI	3	140.802	193654018
BGJQ	3	141.292	194460078
BBVH	3	141.293	194253623
ATNZ	3	141.549	193507002
AABN	3	141.826	194988268
BIZL	3	142.079	197957793
AAAF	3	142.834	198792773
AUXW	3	143.076	199116527
AQTQ	3	143.567	201155226
AVOU	3	143.846	206077134
AISF	3	144.668	204218947
AULM	3	145.892	207139829
AYYR	3	146.14	207842348
BMNK	3	147.129	209181415
CCFQ	3	147.376	213544462
BITH	3	147.939	212541460
BDAE	3	148.212	213527975
BQIH	3	148.96	215508247
AEYV	3	149.205	210811528
BCHW	3	152.352	217606819
ATBQ	3	152.598	217615026
CATM	3	153.112	217704956
BZMW	3	153.639	217840118
ALXP	3	154.147	217842672
AWUE	3	154.893	220352745
BKUF	3	156.444	232195085
BKZA	3	157.185	221331515
BICF	3	157.683	235722671
AYXI	3	157.942	235931501
BABQ	3	158.211	235858879
BYYA	3	158.472	235928525
BMUM	3	158.747	237839534
CCCP	3	159.012	238878404
BKSO	3	159.265	238054817
ALXX	3	159.516	237441958
BELH	3	160.01	241580867
AKDC	3	160.264	239636226
AZOX	3	162.713	242299393
BAFX	3	163.488	242307102
BWXM	3	163.75	244926379
BSGX	3	164.517	245263395
AHOD	3	165.021	245778649
ATRJ	3	165.265	247597797
AGGE	3	165.811	247549706
AFZH	3	166.341	247536089
BCSS	3	166.832	248323188
BAHC	3	167.083	248822958
BBJK	3	167.338	248936840
AUAP	3	167.339	248887201
AFCT	3	167.597	250428437
BDVW	3	168.092	251232446
AZIF	3	169.59	251278268
CCKA	3	169.836	252237823
BYRU	3	170.332	252171744
BLBW	3	170.583	252172793
AOLU	3	170.835	252249229
AONN	3	171.079	252298385
ANXK	3	171.816	253414202
ARPA	3	172.302	255964346
BWCR	3	172.555	255831834
ATWI	3	173.582	257651970
AHBC	4	0	74611
BIEP	4	0.8	73765
BYZX	4	1.062	2404264
BNKJ	4	1.325	2449046
APBC	4	1.826	2964761
BYHG	4	2.091	3053707
ARWV	4	2.336	3112348
CBAT	4	2.586	3191776
AWBH	4	3.345	3555704
AUQB	4	3.346	4463819
AWEY	4	3.618	5176658
AZGN	4	4.106	5319202
AWCF	4	5.117	6195364
BWXY	4	5.631	7722042
BWHO	4	5.88	8197044
BZJC	4	6.606	10586132
BYCD	4	7.092	11722569
BUJL	4	8.325	12132114
BNUI	4	9.862	13576044
AVNY	4	10.351	14309828
ABEB	4	11.84	15384311
AQOB	4	12.094	16164496
BKCC	4	12.58	16844248
BJPY	4	12.836	16856669
BCXZ	4	13.075	16893324
BBDB	4	13.559	17089036
AQPT	4	13.812	17575824
AFLN	4	14.058	17752450
CCNY	4	14.554	17772546
BRLO	4	14.796	17771612
ANEK	4	15.583	18533540
BDEU	4	15.841	18620337
BKWT	4	16.089	18772186
BKPR	4	16.577	20007522
BSJQ	4	17.066	20239427
ALZZ	4	17.307	21654617
BZDR	4	17.561	21545405
BLRA	4	17.804	21030525
AIRD	4	17.805	21902391
AYHA	4	18.303	22104368
ALOZ	4	18.558	22342978
BUWK	4	19.054	22591136
APDW	4	20.341	23259937
BIDL	4	20.59	23234809
AWIR	4	20.833	23717326
BLEZ	4	21.078	24743043
BDJB	4	21.589	25806622
ATUY	4	22.073	25998218
AQAH	4	22.557	27028378
BABW	4	23.06	29457416
ACCM	4	23.314	29604557
AHPQ	4	23.796	30110382
BLII	4	24.035	30222332
BMGV	4	24.273	30991728
BFVL	4	24.513	31303364
ABDU	4	24.78	32823605
AVGW	4	24.781	31859540
BYFB	4	25.31	33554071
CBCY	4	25.311	33513220
BUSH	4	26.304	36678403
ACJH	4	26.551	36848618
CBCJ	4	26.819	36461181
ALTV	4	27.338	36372717
AKJY	4	27.596	35548176
AAYR	4	28.675	37145316
ACBV	4	29.216	37670240
ACXU	4	29.752	38857924
BTGK	4	30.007	39015674
BEWK	4	30.794	39318292
BSJO	4	30.795	39342024
BJTV	4	31.058	39705206
BIYO	4	31.328	41476900
BVBC	4	32.34	41919004
BYOF	4	33.184	41940520
ATVL	4	33.185	42442364
ALDU	4	33.693	43242977
ANRE	4	34.191	43743405
AFGX	4	34.45	44039865
BUXT	4	35.202	44583434
BYRQ	4	35.457	44579387
BGYQ	4	35.717	44917569
BUPG	4	35.964	45427771
BRTI	4	36.207	46269711
BUQP	4	36.468	46417958
AEZT	4	36.709	48013306
BDQH	4	36.959	47944146
AAYJ	4	37.457	48383464
BMSR	4	37.706	48339984
BUHD	4	37.95	48391157
AUVG	4	38.199	49212013
BKIS	4	38.444	50080138
CALJ	4	38.69	50241548
AFAV	4	38.936	50925658
AFMA	4	40.172	52344211
BGOZ	4	40.411	52385178
BEEF	4	40.653	52389315
CACM	4	40.896	52412335
BJFC	4	41.149	52445992
CBGP	4	41.401	52756104
BVZM	4	41.646	52681076
BJZG	4	42.139	53089320
BFMS	4	42.625	53225726
AYYM	4	43.591	55740155
BCIP	4	44.563	57466813
BFFQ	4	44.815	57387296
BISJ	4	45.323	56970735
BLFB	4	45.573	58656335
AROH	4	45.829	58394476
CCOW	4	46.095	58535823
AJDC	4	49.197	61182430
AETK	4	49.446	60933562
BILT	4	50.507	61617813
AKDT	4	51.021	62056977
BNUX	4	51.262	62200310
ALPK	4	51.504	62259436
ANFS	4	51.742	62474825
BAUC	4	52.231	62777326
BBBL	4	52.719	63014738
BEPD	4	53.241	65104751
AFKK	4	54.001	66550149
BHRB	4	54.267	66596996
AUCV	4	55.588	67341517
BFQC	4	56.083	67554229
BJLV	4	56.587	67647267
BEEA	4	57.378	69084898
AFQX	4	58.369	71043993
ANJV	4	58.621	72724955
BHEZ	4	58.87	74103051
ATYR	4	59.131	74172848
BUMP	4	59.655	74939470
BYRC	4	59.906	75784078
BBTM	4	60.425	74946924
AMOI	4	60.704	76542663
AEWB	4	61.252	76716759
ALJM	4	61.519	76701963
CCCR	4	61.766	77054972
AQWJ	4	62.011	77170009
BHSJ	4	63.003	80427704
BURG	4	63.52	78955760
BLEX	4	64.048	78874409
AXJJ	4	65.033	83059775
BBVC	4	66.031	84750597
AFVZ	4	66.302	84981715
ANOY	4	66.8	84983609
AXTO	4	67.041	85055247
BJGH	4	67.782	85143960
CBBA	4	68.283	85466803
AVPF	4	69.031	86270532
AMIS	4	69.532	87864614
BZOB	4	69.782	89886482
BYCA	4	70.033	90306934
BHWS	4	70.772	90526860
BIQW	4	71.018	91279108
AMZD	4	71.511	91345213
AXPD	4	72.002	92845165
BEDU	4	72.488	92945719
BJER	4	72.729	93166734
AWZZ	4	73.21	93651138
ARPK	4	74.956	95249868
BKZL	4	75.242	95511457
BKTI	4	75.515	97194477
AVRT	4	75.795	96359254
BDNP	4	76.322	97504722
BDJM	4	76.815	98348775
AVKD	4	77.326	98781656
AGMX	4	77.584	98895973
AZHP	4	77.585	99012810
BHTI	4	78.321	99054774
AWVC	4	78.322	99123130
AHEU	4	78.579	99427820
ANHO	4	78.826	99685333
AFKB	4	79.609	100156612
AVPJ	4	80.633	102308594
BRYY	4	81.133	102508820
BWTW	4	81.38	102782166
AZSK	4	82.388	103428567
AWLP	4	82.632	104703249
BAYV	4	82.89	105173805
ASGO	4	84.459	105770066
BDTI	4	84.958	106076660
AKXB	4	85.956	106579737
ASGU	4	86.216	107808438
AZAH	4	86.475	108019090
BFHG	4	86.731	108238881
ASTE	4	86.993	108239259
BIFH	4	87.493	108386509
BCTT	4	87.753	108587670
AGGT	4	88.781	108961670
AIML	4	89.041	111567865
AKKH	4	89.789	111703930
ADKT	4	90.056	112770346
BKWN	4	90.314	113625282
BEMY	4	91.575	113708282
BXQU	4	92.073	116301209
AWJT	4	92.074	115285857
BQNQ	4	93.147	118053726
BHND	4	93.682	118913447
AVGD	4	93.926	119172031
BIUR	4	94.166	119171861
BIJM	4	94.424	119263945
AMFO	4	94.667	120529881
ATJU	4	94.913	121812186
AFYP	4	95.177	120530684
BFPZ	4	95.69	122355433
BIEI	4	95.952	122495837
AWZF	4	96.199	122613735
BCMC	4	96.441	122897200
AIRB	4	96.684	124113836
AGHL	4	98.754	127222566
AZIU	4	99.477	126926709
ABOC	4	99.72	129572539
BJIJ	4	100.443	129773388
AQGR	4	100.689	130879351
BGEU	4	100.948	131156600
BDVA	4	101.442	131440036
AUPY	4	103.505	134562504
AICC	4	104.242	135844625
BFVU	4	104.733	135936866
AJQA	4	105.783	136109796
ANCI	4	106.566	136549345
AVVP	4	106.807	137051328
CAEM	4	107.801	137685861
ALUC	4	108.072	138248882
AGJC	4	109.04	141562445
BHNE	4	109.281	141703054
BLNZ	4	109.523	142514864
APCV	4	110.016	145915394
BJED	4	110.017	143663051
BCAB	4	110.503	145519406
AYKV	4	110.748	146407557
AEZF	4	110.992	145483925
BCMD	4	111.745	146533102
BAEJ	4	111.988	146541204
AGSU	4	111.989	146629376
BDIX	4	112.722	149834618
BCHA	4	116.916	152307212
ALYT	4	117.945	154978870
BQPV	4	118.441	156524191
ALQI	4	118.69	156485448
ATZD	4	119.703	157768053
BLAI	4	120.439	157491792
AVPR	4	122.715	159104165
ATOI	4	123.452	159663410
BEAY	4	123.939	160287681
AIJG	4	124.425	163755031
BDWA	4	124.686	163881484
BYHJ	4	124.952	164131923
AFGK	4	125.455	164820404
BGZW	4	125.697	165408733
BEMP	4	125.937	165546943
BZIN	4	126.92	166795057
BXAY	4	127.404	166988102
BZKT	4	128.16	168663903
BVQW	4	128.955	169662673
AUKH	4	129.512	168939942
BFTL	4	130.256	171712751
AUDM	4	130.51	171722229
BJHJ	4	130.772	172149316
AXUZ	4	131.302	172724268
BGJV	4	131.557	172725627
BHTU	4	131.804	172929658
AGWB	4	133.537	175568574
ATPE	4	134.016	175769859
AJIY	4	134.254	175878656
AZHS	4	134.494	176734909
ACUT	4	135.216	177347615
AWJV	4	135.702	178145198
AVUN	4	136.435	178529749
CBKU	4	136.675	178536259
BISF	4	136.676	180639885
AHHK	4	137.924	182269983
AOWV	4	138.415	183594503
BIYF	4	139.393	183610629
ANEZ	4	139.638	183874239
BYMF	4	139.882	183917767
BZBN	4	140.365	186669724
AWYE	4	140.867	187053072
BGIS	4	141.109	188039508
AUZQ	4	141.591	188875204
ANIH	4	141.831	189892579
AFVT	4	142.084	190063876
BGTX	4	142.577	190303645
BDDY	4	142.818	190997613
BGHF	4	143.063	191257703
AQLU	4	143.308	191967701
AMMN	4	143.559	192512855
BEPR	4	145.783	195775996
AGAW	4	146.039	195729743
AXBP	4	146.765	194749362
ANHL	4	147.006	201009851
BCZR	4	147.254	199246488
CBDF	4	147.98	202508001
BJBO	4	148.954	205212681
AOOV	4	149.192	205570625
BKIM	4	149.434	206534583
AGYL	4	149.958	207240336
AVUO	4	150.485	207421387
AZNO	4	150.733	208108002
BDIF	4	150.978	210332587
ATBI	4	151.228	210505695
AZKV	4	151.761	211244582
BHBW	4	152.243	215413200
AFSU	4	152.487	216342634
BCYU	4	152.731	216492507
ARFV	4	152.974	218710200
BDEE	4	153.455	218123427
BYQO	4	153.935	224340273
AHMY	4	153.936	222209921
BHPI	4	154.415	224508499
BHML	4	154.658	224512192
CAIS	4	155.646	227013876
AWNT	4	156.13	227079278
AQKX	4	157.592	230192596
AQXA	4	158.069	233281683
ATSE	4	158.828	234315917
ANIM	4	159.082	234371082
ALHX	4	159.331	236688204
AXUC	4	159.827	237902984
BGYA	4	160.072	238072994
AHIV	4	160.558	238244840
AFHS	4	160.804	238821228
BZOS	4	161.066	240465119
BXIX	4	161.866	241885230
ASSZ	4	162.382	243478489
AKTX	4	162.628	241564120
BHYF	4	162.872	244199333
CAOK	4	164.574	246663932
BUWS	4	164.815	246662314
BHBH	4	165.301	247277161
BJPA	4	165.542	251951549
AIBX	4	165.781	251228037
BJJJ	4	166.26	250702582
AHRY	4	166.508	248209032
BLCZ	4	167.024	253539442
AGJP	4	167.546	255881255
BJPP	4	168.549	261697758
BBST	4	169.583	262256938
AYHC	4	169.841	264321386
BIWA	4	170.327	264410496
ATHH	4	171.563	264569308
BVEP	4	172.334	265174506
BCMA	4	172.84	265556733
AJGY	4	173.086	266684146
BIBF	4	173.834	267792647
ASIT	4	174.082	270329129
BYDK	4	174.334	270538269
BJDM	4	174.828	271222709
CACU	4	175.547	271576839
AAOK	4	176.041	272545652
BWIV	4	176.541	272666866
BIRT	4	176.787	273659519
AMAR	4	177.024	274263040
BKBE	4	177.261	274722732
BLRB	4	177.5	275272168
BISO	4	177.982	275297618
AZZB	4	178.506	275552063
BRTY	4	179.504	276121690
AKWY	4	180.321	276124002
AKFC	4	180.617	281068339
BLJR	4	181.457	280828158
AUIH	4	181.7	279264307
AKRW	4	181.947	279264359
BNBI	4	182.447	282263885
AYZY	4	182.7	282770158
BFKL	4	182.945	282963104
ALOW	4	183.188	284011088
AJQJ	4	183.682	284438944
AORT	4	184.214	284478513
ARYL	4	184.455	284507518
AKIY	4	184.947	284680052
AUQU	4	185.19	286347507
AFPA	4	185.945	287053400
BFSU	4	186.448	287060342
AHUY	4	186.715	287067682
BYSL	4	186.988	287276260
APCO	4	187.759	287825821
BHGA	4	188.255	287938652
BIKO	4	188.496	288333266
AJTY	4	188.497	288327747
AOEO	4	188.744	289615101
BNSR	4	189.24	289772359
AIRX	4	189.738	290343716
ASWW	4	189.98	296010615
CBFI	4	190.501	290916230
BKBB	4	191.009	292784199
AQOW	4	191.255	293551903
ASQI	4	191.503	296727208
ALBH	4	193.004	302253650
BZLL	4	193.507	301800803
BXZF	4	194.32	301797565
AEXN	4	194.809	303770185
BJRT	4	195.305	303972419
BLFS	4	195.849	305008233
ABTJ	4	196.133	305264791
AZNG	4	196.387	305480493
BDSJ	4	196.628	306409092
BVJR	4	196.89	306525970
ALHY	4	197.374	307593842
BZMV	4	197.909	306892511
AIGQ	4	197.91	308450815
ATTE	4	198.389	309236491
BDAI	4	198.631	310124354
ABXJ	4	198.903	312333632
AIFC	4	199.173	312416617
BSVR	4	199.417	312464874
AOFP	4	199.671	312485423
AZKJ	4	199.933	312513806
AXSF	4	200.422	313967498
AKTG	4	200.901	317912052
BARS	4	201.178	317357046
AOCL	4	202.251	318583957
ANSD	4	202.532	319697384
BYAD	4	202.79	320530945
BKHV	4	203.267	320574423
AJVT	4	204.245	321765965
AMCV	4	204.489	324350408
BXLA	4	204.732	324696317
AFDE	4	205.462	326097192
BSRL	4	205.702	326364252
BFBH	4	205.948	326805357
AHSD	4	206.193	327109691
AGGL	4	206.684	327821803
ASEG	4	206.929	328115264
BSRG	4	207.168	327822817
BHUZ	4	207.405	328300582
BDRE	4	208.124	331241485
BDCV	4	208.362	331642882
BLFP	4	209.095	333241189
AXSU	4	209.347	333467716
ALVL	4	210.846	333846674
AVIJ	4	211.086	336580297
CCHQ	4	211.58	337376201
BCBA	4	211.823	337312418
BCLQ	4	212.36	341345686
BHYJ	4	212.621	340583718
AOWD	4	213.607	344158681
AQIZ	4	213.863	344162760
AOJQ	4	214.634	344510967
AZMF	4	214.886	345879583
AOQJ	4	215.382	348078207
BLHI	4	215.644	348157920
BHBB	4	215.904	348314226
AAJQ	4	216.152	349248975
AITR	4	216.404	349544640
CBTY	4	216.929	350965464
AQER	4	217.18	350516126
ARAR	4	217.423	351946292
BEIW	4	217.677	351427080
AOTZ	4	217.952	353811554
AXLJ	4	218.981	353972998
CABX	4	219.227	353956078
BDZD	4	219.726	356260488
BYWK	4	219.987	358643905
AFWA	4	220.478	359249865
BYVT	4	221.211	360143691
AAOM	4	221.733	360348544
AWGS	4	222.019	365339886
BDKN	4	222.265	365610867
BBRX	4	223.044	366684624
AFSC	4	223.295	366697867
CCOA	4	223.537	366923350
BKQS	4	224.026	366728277
BEFL	4	225.256	367159906
AJFB	4	225.985	367913989
BXZB	4	227.234	368175142
AFSM	4	227.725	368209838
AXJO	4	228.454	368720785
BQHY	4	228.728	368519757
BRPB	4	229.503	369461090
BVTJ	4	229.768	369949474
AVXO	4	230.007	370640337
BFVW	4	230.493	370849814
AVUV	4	230.761	371012591
AADB	4	231.025	371259124
BAUY	4	231.507	372546651
BIRC	4	231.78	372340385
APGN	4	232.274	372836144
APST	4	232.514	373799279
BBSR	4	232.996	376473565
AFXR	4	233.265	374221289
AEWM	4	233.509	375076889
AHGX	5	1.285	94424
ARKY	5	1.789	2744063
AORY	5	2.781	5047455
BKQF	5	3.088	6065174
BDFC	5	3.345	6513628
BIHB	5	3.848	6517376
AXBK	5	5.662	9969359
BBHP	5	5.911	9648459
AYTP	5	6.166	10427803
APLT	5	6.687	12551496
BFYP	5	7.435	12587233
AXSE	5	7.938	13208387
BDUH	5	7.939	13038118
BIWX	5	8.185	14507059
AYJK	5	8.684	16264532
AGUB	5	8.933	15414139
AGUI	5	9.444	17713981
AISW	5	9.709	17718176
AIPB	5	10.471	18150702
CCHA	5	10.717	18159397
BRZX	5	11.003	18249402
AVHQ	5	11.264	18342658
AANE	5	11.514	18530308
BMPY	5	11.783	18671652
BYAO	5	12.051	18679679
ALEV	5	12.307	18979160
AJQT	5	12.832	20402728
CCNO	5	13.866	21430397
AMUD	5	14.126	25103998
AGOR	5	14.127	24085232
BHCE	5	14.878	25638928
BEIF	5	15.414	25731230
ANWD	5	15.927	25776317
BKOO	5	16.174	25776317
BCWT	5	16.432	27255846
AVJS	5	16.685	28369849
BFFN	5	17.212	28512700
AINT	5	17.723	29936573
ASTH	5	17.978	32823843
AREL	5	18.242	33241188
AMRR	5	18.493	33613752
AFLJ	5	18.768	34738565
AOIA	5	19.011	35016091
BJWN	5	20.084	35460769
BDMZ	5	20.331	35529784
BINR	5	20.577	35539798
BQRB	5	21.066	36713769
BZIW	5	21.322	35918038
AYQG	5	21.581	36715895
BJMY	5	21.827	37488138
BACW	5	22.075	37603312
AESH	5	22.325	37598597
AOYP	5	22.58	37533816
CCQN	5	23.081	38235150
ANVF	5	24.079	39366409
AYEZ	5	26.153	39508394
APOR	5	26.403	39664640
AKSH	5	27.416	42119724
AWXP	5	28.506	43555021
BJBQ	5	29.319	44282982
BTNJ	5	30.58	44977242
BFPU	5	31.081	45992288
CAYA	5	31.584	46229334
BVNU	5	32.085	45856772
CALP	5	32.334	46724470
AEXD	5	32.837	50010597
AJWG	5	33.351	50455563
BUUR	5	33.599	50448163
BBIV	5	35.641	51936717
BIDY	5	36.639	52468785
BIFE	5	37.637	54318747
BBIR	5	38.404	57504687
AVMN	5	39.443	57742780
BFEN	5	40.191	59213672
BWQW	5	41.941	59421052
CAQG	5	42.43	59572158
ANHH	5	43.45	62682743
AZDM	5	43.977	64034260
AMNW	5	44.229	63964223
BWJY	5	44.747	65356440
BKJN	5	45.007	65628266
AORN	5	45.495	66253201
AYNY	5	45.738	66504629
AMBW	5	45.983	66688527
BCWR	5	46.728	68786026
BZRD	5	46.973	68125355
AQNJ	5	47.222	68375509
BTYO	5	48.471	69134421
AZOZ	5	48.722	69070200
AEQV	5	49.489	69481545
ATWU	5	49.762	69780699
BOEX	5	50.037	69813940
BSFT	5	50.294	70105522
BKSG	5	51.302	70205753
BTPL	5	51.558	71078555
ABFR	5	51.825	71363174
ATEK	5	52.842	73299731
AVLL	5	53.35	77012462
BMEG	5	53.602	77333915
AZEQ	5	54.108	78546094
AZKG	5	54.355	79042044
CCGP	5	54.603	80228155
BSOG	5	54.869	80186417
BGYS	5	55.36	80015375
BGGX	5	55.621	80752971
BCTP	5	55.896	80756732
AMPE	5	56.415	83922008
BMCM	5	57.957	85853730
AUVU	5	58.209	86127163
BMBU	5	58.703	86156581
BSRT	5	58.969	89529786
AOOD	5	59.462	89286862
BDRS	5	59.706	88654840
ARHL	5	60.207	94285639
ANZW	5	60.208	96272205
BBRM	5	60.457	96616481
BROZ	5	61.968	97805049
ASGA	5	62.218	99443989
AURL	5	62.711	111062186
AGMY	5	62.712	110766477
AQVR	5	62.974	111550970
BILU	5	63.952	112167476
BENP	5	64.987	112430893
AZNU	5	66.01	112471589
AYWD	5	66.26	113433554
BLOO	5	66.261	113800479
AOKK	5	66.501	115197619
BXJD	5	67.499	117695402
AXMW	5	67.752	117910430
BJJM	5	68.229	116061130
BBWN	5	68.478	117696361
BZCA	5	69.213	117155185
BHFK	5	69.461	118576804
BIQN	5	69.707	118590641
BVWR	5	70.686	119128430
BHJV	5	71.189	121314195
ALWN	5	71.438	121475788
AITF	5	71.919	123437493
BFYQ	5	73.622	127839320
BJTE	5	74.348	131100365
BXAU	5	74.587	130422675
BDXT	5	74.837	129724193
ANSO	5	75.091	129695753
ANIQ	5	75.344	129164455
AXGD	5	75.601	128724420
BBPW	5	75.87	132896596
BLUH	5	76.683	133135172
BITD	5	76.931	134239026
BSMK	5	77.418	136223148
BYMY	5	78.164	134484100
CCML	5	78.415	134659846
CAXV	5	78.658	136114335
AESI	5	79.144	136474541
AGEP	5	79.416	136475776
BUUH	5	79.96	137013350
AGBN	5	80.233	137748477
ALHF	5	80.48	137807323
AHLV	5	81.255	138698512
BWWP	5	81.509	139369872
AWOT	5	82.509	140135123
BBMS	5	82.761	140138903
AMAW	5	83.007	140344108
BLEK	5	83.74	142497403
AYSH	5	83.982	142454648
CBHA	5	84.228	142861117
BAAG	5	84.229	142865507
CBRM	5	84.473	142931953
AAUA	5	84.717	143177359
BBKG	5	85.21	143470790
APYS	5	85.699	144864792
AGBA	5	85.946	144087339
APRM	5	86.195	144911193
AGIS	5	86.457	144924340
BHDD	5	86.742	144985990
APIC	5	87.513	147639012
BDGH	5	87.759	148323116
BJNR	5	88.001	148059939
BZKB	5	88.989	147669557
ANSM	5	90.526	150213678
BJAF	5	91.071	151607573
AFGU	5	92.054	150989459
AAYG	5	92.295	151399047
AFYF	5	92.798	153087775
BAQA	5	93.289	153936134
BUYH	5	93.552	153080309
BGIK	5	93.793	153054029
BFBY	5	94.272	155374134
BLQS	5	94.751	156245552
BMGY	5	95.257	155878486
BILL	5	96.526	156799196
BLCH	5	96.778	158352808
BKJZ	5	97.02	158715907
AKTU	5	97.994	159522364
AGLG	5	98.492	159615569
BZDB	5	98.744	159726701
BWZO	5	99.02	160456386
AIIV	5	99.754	162004308
ASDX	5	99.991	162108291
ALQD	5	100.228	162146143
BLQO	5	100.466	162273858
AGOT	5	100.711	162276338
BDAT	5	101.253	162405267
ARZG	5	102.349	164146029
BWZN	5	102.598	164987134
AFYE	5	103.091	164550320
BXZU	5	103.587	165355013
ABWC	5	103.851	165058519
AHBS	5	104.111	165107194
ABLD	5	104.366	165357251
BLWL	5	105.137	165825854
BJWC	5	105.38	165721909
BWSX	5	106.114	166366665
BRZI	5	106.366	166359705
BZIX	5	106.625	166398433
BYTK	5	106.873	166417109
ANKB	5	107.352	166522007
ANKV	5	107.592	166755931
BHEK	5	107.831	170058051
AKCP	5	108.09	171235580
BHQR	5	108.584	171271558
BCLY	5	109.106	172386991
BJNK	5	109.354	174266230
AEUN	5	109.598	173490056
BRKG	5	110.104	175117864
BIJI	5	110.371	176130174
AQJQ	5	110.86	176771546
BFRO	5	111.371	176782239
ACDA	5	111.855	177787890
BJVT	5	113.346	179937708
ASTG	5	114.444	179663136
AUHG	5	114.445	184430062
BGOC	5	115.185	183335260
CBWP	5	115.71	184827272
AXMG	5	115.969	186144088
BKPU	5	116.695	188460473
BLKJ	5	117.179	188812262
AODK	5	117.667	188839681
AYIT	5	118.161	189443023
AYYV	5	118.654	191194781
AZWY	5	119.145	192525923
BLDN	5	120.361	196611594
BSPD	5	123.204	198579325
AXKC	5	123.45	198837638
CAQW	5	123.698	198855343
AOAB	5	124.712	199440032
AHWJ	5	125.719	199914692
BHJI	5	126.494	200442975
AHCC	5	126.495	200437907
APIR	5	126.747	200635081
BYRW	5	127.014	201071297
AQNB	5	127.502	201301357
ARQE	5	127.742	201452728
AHEV	5	128.715	202778916
AYNR	5	128.97	203816637
BEHS	5	129.452	203878837
AXSX	5	129.695	204547432
BBUS	5	130.176	204593658
BKXS	5	130.416	205846160
BHJK	5	130.904	207163818
AWYZ	5	131.169	206901893
BFYZ	5	131.453	210012577
BGCN	5	131.744	209637079
AOPV	5	131.745	210481080
ASBJ	5	132.986	211956028
AVVK	5	133.234	212754353
BJYZ	5	133.479	212670767
CALM	5	133.726	215250576
CCIU	5	133.97	215255212
AMRL	5	134.706	215549385
CCGD	5	135.724	216560964
AZZM	5	136.499	218799602
BDIA	5	137.459	219058769
AXYC	5	137.696	220749767
BVEA	5	137.932	221415749
BBAA	5	138.169	221645007
BTUN	5	138.17	222305875
BHIT	5	138.687	222996539
AQGD	5	139.41	223254359
AMYX	5	139.892	223318752
AKIO	5	140.388	223591290
BUZV	5	140.643	223720147
BRZR	5	140.88	223718686
AUFE	5	141.388	224831474
BMLO	5	141.897	224961109
AAZB	5	142.146	225894402
CAMY	5	142.411	226636093
BEEP	5	142.648	226747114
BRTK	5	142.885	226932591
BAHR	5	143.359	226936015
BYSE	5	143.605	227214657
AHQR	5	143.847	227704678
AOXX	5	144.083	227843207
BDWE	5	144.319	228692391
BGYU	5	144.555	228938527
AVEV	5	144.792	229557800
AYVH	5	145.518	230004855
ASKJ	5	145.762	230171110
BIMH	5	146.261	230267803
BHED	5	147.239	230545512
AOVQ	5	147.476	230844599
AXLB	5	147.967	231708505
BFDV	5	148.73	236496261
BHQD	5	149.223	236918606
BHJX	5	149.46	237651112
BTJX	5	149.935	238492915
BARP	5	150.465	238987997
AHVD	5	151.494	239069901
AZSQ	5	151.735	239576258
BKJU	5	151.983	239581741
ATTP	5	152.234	239761019
CCQJ	5	152.975	240379270
APIN	5	153.713	241848746
CAGF	5	154.238	242876592
AGWE	5	154.51	243088764
BQYS	5	155.042	243140103
BBSU	5	155.302	243287629
BONK	5	155.795	244109895
ARRO	5	156.039	244391634
AQZN	5	156.525	244693167
BGAS	5	156.767	245683433
AGCE	5	157.501	245610348
AGWF	5	157.767	247204239
ARIV	5	158.007	247841126
AVXH	5	158.249	248679378
ATKB	5	158.492	250058254
BMKG	5	159.495	250720588
AXLE	5	159.988	251064589
AZRN	5	160.234	251674410
BXZE	5	160.729	251818232
AGGQ	5	160.978	252011688
ANFP	5	161.227	252187959
AJXF	5	161.492	253436603
CBCT	5	162.036	254724925
BDHO	5	162.037	255111401
AVJT	5	162.297	253685671
AMPQ	5	162.793	255415474
BACY	5	163.043	255448953
AQAO	5	164.291	257131737
CAFN	5	164.547	257370228
AAAB	5	164.786	259700717
CBKH	5	165.512	260378834
AWLV	5	165.513	260161002
AJRL	5	166.253	260692085
CAHQ	5	167.001	261542826
CBHO	5	167.255	261949751
BYIC	5	169.384	262745224
AGGX	5	169.642	263577478
BSCV	5	169.9	263731808
AVXR	5	170.149	263241826
BABM	5	170.391	263210215
BVZP	5	170.668	263906727
BJCP	5	170.912	264461439
BVYF	5	171.168	264667468
ARIU	5	172.178	265003912
BZCN	5	172.424	265090313
BCBP	5	173.687	266427704
BYIU	5	174.451	266893263
CCRM	5	174.732	267857711
BEAD	5	175.507	267931955
CARB	5	176.259	268203269
AFQT	5	176.767	268900753
AOZL	5	177.77	269230968
BHIF	5	178.021	269236003
AHJQ	5	178.532	269750510
AFBX	5	179.284	270278342
AQUS	5	180.059	270887988
BKEM	5	181.568	271465883
AVEP	5	181.812	272236689
BGGR	5	182.56	272519665
AYFA	5	183.082	273590566
BDLD	5	183.344	274072188
ALNE	5	183.59	274180325
AYQA	5	183.829	274841995
AQHN	5	184.576	275333127
BERH	5	184.828	275339359
BCFX	5	185.077	276767475
BFSY	5	185.346	276624112
AWOK	5	185.64	280068340
BGRW	5	186.453	280167862
BTPC	5	186.72	280305377
BKQL	5	186.986	280463188
BDOX	5	187.97	281506116
AMPZ	5	188.22	282226054
AFBF	5	188.464	282455943
BIEV	5	188.962	282850658
BIDW	5	189.71	283661971
AVOR	5	189.954	283865283
CAAM	5	189.955	283904095
ATCT	5	190.199	284778697
BSXE	5	190.439	285953937
BMII	5	190.975	288990407
BZEG	5	191.218	288712326
ATAN	5	191.47	288396899
BMOW	5	191.722	288548225
BLUG	5	191.997	288592700
BIMK	5	192.81	291300278
AEGT	5	193.097	287603444
BDMB	5	193.369	292466017
BCOU	5	193.643	293098184
BMOD	5	193.932	294213168
AWUK	5	194.425	294347167
AMVK	5	194.69	294488784
BOMD	5	194.932	294580814
AZQL	5	195.201	295303579
AYFM	5	195.949	290214383
BRWN	5	196.202	289872194
BDTY	5	196.957	289257540
AXYR	5	198.456	296802990
ALHB	5	198.705	298001835
AIKK	5	198.943	297584411
AFNR	5	199.439	298943164
BATU	5	199.923	299652707
BJTS	5	200.165	300587942
AHAS	5	200.912	300882970
AMGG	5	201.168	302416013
BGVS	5	201.664	303758893
CAFK	5	201.915	303818979
ALFF	5	202.158	304976213
ARBM	5	202.941	305709477
BVFD	5	203.183	306365817
BYHZ	5	203.691	307293023
CAMJ	5	204.915	307696590
BWOM	5	205.165	307626054
BDAM	5	205.408	308640049
BLGC	5	205.651	308853776
AVXX	5	206.145	309143348
ANQW	5	206.624	309626478
BCBT	5	206.86	309902748
BEQP	5	207.334	310591778
AGPH	5	207.818	310563176
AFOT	5	208.551	311095834
BLVE	5	208.792	310905979
BJTL	5	209.037	311049495
CCPJ	5	209.308	311004175
BWSD	5	209.827	311474960
AJVQ	5	210.318	312891934
BDXW	5	210.565	312797111
AZAI	5	211.042	313884464
BIKX	5	211.526	314071885
BLEP	5	211.762	314908901
BFRT	5	211.999	315409544
AOAM	5	212.236	315441851
AWAV	5	212.474	315912067
BJZQ	5	212.713	316088435
BUHY	5	212.952	316333627
ANPN	5	214.226	316701150
AXDT	5	214.985	316853385
ANGB	5	215.224	316865395
AXFE	5	215.461	317547538
BBWY	5	215.724	317727507
AQHG	5	216.23	318667857
BKDY	5	216.472	318956345
AOJP	5	216.953	319861791
BBQD	5	217.209	320168451
AJVD	5	217.456	320202957
BTLH	5	217.457	320209915
ATXP	5	217.945	321409783
BFZN	5	218.689	321625439
AZLB	5	220.227	322023814
AWTM	5	221.022	323183750
BWUH	5	221.269	323182729
AYBW	5	222.517	324603683
BYII	5	222.782	325587146
BFWE	5	223.759	326119943
BANN	5	224.258	326566521
AIVO	5	225.041	326815869
BYGV	5	225.828	326869505
BSOM	5	226.322	327955746
ABWB	5	226.573	328610683
ANDF	5	227.074	328677139
AGKW	5	227.342	329570478
BTXZ	5	227.601	329523005
BWHU	5	227.864	329766592
BBCN	5	228.11	330218423
AXQC	5	228.356	331094810
AGNR	5	228.608	330882355
ADEL	5	229.113	332441180
BSNR	5	229.36	332857006
AUDR	5	230.851	334516414
ACNW	5	231.112	334717029
AJKI	5	231.373	334800671
AOVB	5	232.371	335207158
BINY	5	232.622	335824794
ANMB	5	232.888	335883165
BZKG	5	233.137	336131134
ANRM	6	1.349	2641297
AGIP	6	1.842	2643023
BLCQ	6	3.609	3990025
ATGC	6	3.61	4017613
ARKD	6	3.88	6673456
ASTB	6	4.122	6896030
BHXU	6	4.365	7850271
BEWY	6	4.608	7616102
APEJ	6	4.848	9279472
BZLT	6	6.394	9922107
ATPY	6	6.979	15181226
ALFY	6	7.258	15198082
BUMC	6	7.497	17083158
AWBF	6	7.736	17703506
AIJZ	6	8.47	18355735
BHYA	6	8.965	19701582
AJBD	6	9.211	19962667
AHVS	6	9.727	20116392
AFTB	6	10.268	20179616
BYWV	6	10.522	19418556
BEFE	6	12	20249967
AGGY	6	13.28	20312941
AFDO	6	13.784	20376139
AUOU	6	14.531	20432289
BAAM	6	15.013	22045219
AITS	6	15.266	22450581
BRCV	6	15.525	22671231
AEYR	6	16.3	23944722
BLIU	6	16.544	22762609
AVCC	6	17.032	23494531
BCGT	6	17.275	23781325
AYUF	6	20.709	26571552
AQFA	6	21.476	26887716
[truncated: 1,263 more rows]

## Sheet: Table S4
Table S4. Functional and Gene Ontology (GO) annotation of Candidate Genes underlying the cold-germination QTL in lettuce
1. Multiple GO terms and Pfam domains are shown for each gene
2. NA indicates that no significant homolog in Uniprot DB was identified using an E-value threshold of 1e-5
Gene model	Chr	CDS start (bp)	CDS end (bp)	Functional annotation	GO term (Biological Process)	Pfam domains
Lsat_1_v5_gn_7_95360.v5	7	163755156	163756517	F-box protein At3g07870	GO:0008150^biological_process;GO:0008284^positive regulation of cell population proliferation;GO:0042127^regulation of cell population proliferation;GO:0048518^positive regulation of biological process;GO:0048522^positive regulation of cellular process;GO:0050789^regulation of biological process;GO:0050794^regulation of cellular process;GO:0065007^biological regulation	PF00646.32^F-box^F-box domain^54-94^E:5.9e-09`PF12937.6^F-box-like^F-box-like^56-94^E:2.5e-07`PF07734.12^FBA_1^F-box associated^281-368^E:3.6e-06`PF08268.11^FBA_3^F-box associated domain^282-369^E:3.8e-07
Lsat_1_v5_gn_7_95341	7	163756560	163763253	Histidine kinase 2	GO:0000160^phosphorelay signal transduction system;GO:0001101^response to acid chemical;GO:0006950^response to stress;GO:0006970^response to osmotic stress;GO:0007165^signal transduction;GO:0007275^multicellular organism development;GO:0008150^biological_process;GO:0009266^response to temperature stimulus;GO:0009409^response to cold;GO:0009414^response to water deprivation;GO:0009415^response to …	PF03924.12^CHASE^CHASE domain^312-506^E:2e-34`PF00512.24^HisKA^His Kinase A (phospho-acceptor) domain^594-659^E:6.1e-17`PF02518.25^HATPase_c^Histidine kinase- DNA gyrase B- and HSP90-like ATPase^706-873^E:1.4e-28`PF00072.23^Response_reg^Response regulator receiver domain^1044-1175^E:3.5e-19
Lsat_1_v5_gn_7_95440	7	163801022	163805881	DUF21 domain-containing protein At1g55930 chloroplastic	NA	PF01595.19^DUF21^Domain of unknown function DUF21^163-340^E:7.3e-44`PF00571.27^CBS^CBS domain^355-412^E:0.0019`PF00571.27^CBS^CBS domain^423-478^E:8.7e-06`PF03471.16^CorC_HlyC^Transporter associated domain^500-595^E:2e-16
Lsat_1_v5_gn_7_95461	7	163805803	163806174	NA	NA	NA
Lsat_1_v5_gn_7_95500.v5	7	163863724	163863951	NA	NA	NA
Lsat_1_v5_gn_7_95520.v5	7	163902406	163904850	Zinc finger CCCH domain-containing protein 18	NA	PF12872.6^OST-HTH^OST-HTH/LOTUS domain^202-279^E:2.7e-13`PF00076.21^RRM_1^RNA recognition motif. (a.k.a. RRM RBD or RNP domain)^321-366^E:2.1e-05
Lsat_1_v5_gn_7_95540.v5	7	163907824	163908306	NA	NA	NA
Lsat_1_v5_gn_7_95560.v5	7	163972003	163972324	NA	NA	NA
Lsat_1_v5_gn_7_95580	7	164026033	164026526	NA	NA	NA
Lsat_1_v5_gn_7_97180	7	164115391	164123689	Transcriptional regulator STERILE APETALA	GO:0003006^developmental process involved in reproduction;GO:0006139^nucleobase-containing compound metabolic process;GO:0006351^DNA-templated transcription;GO:0006725^cellular aromatic compound metabolic process;GO:0006807^nitrogen compound metabolic process;GO:0007049^cell cycle;GO:0008150^biological_process;GO:0008152^metabolic process;GO:0009056^catabolic process;GO:0009057^macromolecule cata…	PF00400.31^WD40^WD domain G-beta repeat^425-448^E:0.06
Lsat_1_v5_gn_7_97100.v5	7	164302655	164305983	Glucose-6-phosphate 1-dehydrogenase chloroplastic	GO:0005975^carbohydrate metabolic process;GO:0005996^monosaccharide metabolic process;GO:0006006^glucose metabolic process;GO:0006139^nucleobase-containing compound metabolic process;GO:0006725^cellular aromatic compound metabolic process;GO:0006732^obsolete coenzyme metabolic process;GO:0006733^obsolete oxidoreduction coenzyme metabolic process;GO:0006739^NADP metabolic process;GO:0006753^nucleo…	PF00479.21^G6PD_N^Glucose-6-phosphate dehydrogenase NAD binding domain^99-277^E:3.2e-57`PF02781.15^G6PD_C^Glucose-6-phosphate dehydrogenase C-terminal domain^280-574^E:1.7e-110
Lsat_1_v5_gn_7_97041.v5	7	164427688	164429715	Pentatricopeptide repeat-containing protein At5g39350	GO:0006139^nucleobase-containing compound metabolic process;GO:0006725^cellular aromatic compound metabolic process;GO:0006807^nitrogen compound metabolic process;GO:0008150^biological_process;GO:0008152^metabolic process;GO:0009451^RNA modification;GO:0009987^cellular process;GO:0016070^RNA metabolic process;GO:0034641^cellular nitrogen compound metabolic process;GO:0043170^macromolecule metabol…	PF01535.19^PPR^PPR repeat^94-122^E:9.1e-06`PF01535.19^PPR^PPR repeat^167-192^E:0.031`PF13041.5^PPR_2^PPR repeat family^192-239^E:7e-09`PF01535.19^PPR^PPR repeat^195-223^E:6.1e-08`PF01535.19^PPR^PPR repeat^268-289^E:0.0058`PF13812.5^PPR_3^Pentatricopeptide repeat domain^292-341^E:0.00015`PF13041.5^PPR_2^PPR repeat family^294-341^E:8e-08`PF01535.19^PPR^PPR repeat^296-326^E:8.2e-05`PF01535.19^PPR^PP…
Lsat_1_v5_gn_7_97020.v5	7	164430007	164433023	Putative protein FAR1-RELATED SEQUENCE 10	GO:0006355^regulation of DNA-templated transcription;GO:0008150^biological_process;GO:0009889^regulation of biosynthetic process;GO:0010468^regulation of gene expression;GO:0010556^regulation of macromolecule biosynthetic process;GO:0019219^regulation of nucleobase-containing compound metabolic process;GO:0019222^regulation of metabolic process;GO:0031323^regulation of cellular metabolic process;…	PF03101.14^FAR1^FAR1 DNA-binding domain^173-264^E:4.3e-24`PF10551.8^MULE^MULE transposase domain^396-489^E:1.1e-19`PF04434.16^SWIM^SWIM zinc finger^677-701^E:7.8e-06
Lsat_1_v5_gn_7_97001.v5	7	164441139	164442200	NA	NA	PF00646.32^F-box^F-box domain^26-61^E:2.5e-07
Lsat_1_v5_gn_7_96981	7	164456690	164457745	NA	NA	PF00646.32^F-box^F-box domain^28-67^E:1.5e-09
Lsat_1_v5_gn_7_96961.v5	7	164472674	164476419	Putative pentatricopeptide repeat-containing protein At5g09950	GO:0006139^nucleobase-containing compound metabolic process;GO:0006725^cellular aromatic compound metabolic process;GO:0006807^nitrogen compound metabolic process;GO:0008150^biological_process;GO:0008152^metabolic process;GO:0009451^RNA modification;GO:0009987^cellular process;GO:0016070^RNA metabolic process;GO:0016071^mRNA metabolic process;GO:0016556^mRNA modification;GO:0034641^cellular nitro…	PF01535.19^PPR^PPR repeat^114-137^E:0.029`PF01535.19^PPR^PPR repeat^142-172^E:1.3e-06`PF13041.5^PPR_2^PPR repeat family^244-287^E:8.3e-10`PF01535.19^PPR^PPR repeat^246-276^E:5.7e-05`PF01535.19^PPR^PPR repeat^321-347^E:0.078`PF01535.19^PPR^PPR repeat^353-376^E:0.37`PF01535.19^PPR^PPR repeat^426-449^E:0.0017`PF01535.19^PPR^PPR repeat^454-483^E:0.0016`PF01535.19^PPR^PPR repeat^633-655^E:0.006`PF1304…
Lsat_1_v5_gn_7_96341.v5	7	164492757	164494396	NA	NA	NA
Lsat_1_v5_gn_7_96941	7	164640797	164643319	Phytochrome C	GO:0006139^nucleobase-containing compound metabolic process;GO:0006351^DNA-templated transcription;GO:0006355^regulation of DNA-templated transcription;GO:0006464^protein modification process;GO:0006725^cellular aromatic compound metabolic process;GO:0006807^nitrogen compound metabolic process;GO:0007165^signal transduction;GO:0007602^phototransduction;GO:0008150^biological_process;GO:0008152^met…	PF08446.10^PAS_2^PAS fold^70-186^E:3.5e-40`PF01590.25^GAF^GAF domain^220-411^E:2e-34`PF00360.19^PHY^Phytochrome region^424-599^E:2.7e-59`PF00989.24^PAS^PAS fold^639-752^E:9.7e-13
Lsat_1_v5_gn_7_96920.v5	7	164650563	164651858	Alpha-16-mannosyl-glycoprotein 2-beta-N-acetylglucosaminyltransferase	GO:0005975^carbohydrate metabolic process;GO:0006464^protein modification process;GO:0006486^protein glycosylation;GO:0006807^nitrogen compound metabolic process;GO:0008150^biological_process;GO:0008152^metabolic process;GO:0009058^biosynthetic process;GO:0009311^oligosaccharide metabolic process;GO:0009312^oligosaccharide biosynthetic process;GO:0009987^cellular process;GO:0016051^carbohydrate b…	PF05060.13^MGAT2^N-acetylglucosaminyltransferase II (MGAT2)^87-418^E:4.3e-102
Lsat_1_v5_gn_7_96821.v5	7	164804280	164804830	NA	NA	NA
Lsat_1_v5_gn_7_96781	7	164813011	164813655	Nuclear transcription factor Y subunit B-3	GO:0006139^nucleobase-containing compound metabolic process;GO:0006351^DNA-templated transcription;GO:0006725^cellular aromatic compound metabolic process;GO:0006807^nitrogen compound metabolic process;GO:0008150^biological_process;GO:0008152^metabolic process;GO:0009058^biosynthetic process;GO:0009059^macromolecule biosynthetic process;GO:0009987^cellular process;GO:0016070^RNA metabolic process…	PF00808.22^CBFD_NFYB_HMF^Histone-like transcription factor (CBF/NF-Y) and archaeal histone^25-89^E:6.8e-28
Lsat_1_v5_gn_7_96741.v5	7	164855358	164856961	Fasciclin-like arabinogalactan protein 2	NA	PF02469.21^Fasciclin^Fasciclin domain^86-164^E:1.4e-05`PF02469.21^Fasciclin^Fasciclin domain^247-376^E:2e-14
Lsat_1_v5_gn_7_96720	7	164866482	164869048	NA	NA	NA
Lsat_1_v5_gn_7_96680.v5	7	164871930	164872142	NA	NA	NA
Lsat_1_v5_gn_7_96661.v5	7	164874280	164874843	60S ribosomal protein L5 mitochondrial	GO:0000027^ribosomal large subunit assembly;GO:0006412^translation;GO:0006518^peptide metabolic process;GO:0006807^nitrogen compound metabolic process;GO:0008150^biological_process;GO:0008152^metabolic process;GO:0009058^biosynthetic process;GO:0009059^macromolecule biosynthetic process;GO:0009987^cellular process;GO:0016043^cellular component organization;GO:0019538^protein metabolic process;GO:…	NA
Lsat_1_v5_gn_7_96640	7	164876827	164877216	NA	NA	NA
Lsat_1_v5_gn_7_96620.v5	7	164877807	164878019	NA	NA	NA
Lsat_1_v5_gn_7_96601.v5	7	164880938	164881234	Putative cytochrome c biogenesis ccmB-like mitochondrial protein	GO:0006461^protein-containing complex assembly;GO:0008150^biological_process;GO:0009987^cellular process;GO:0016043^cellular component organization;GO:0017004^cytochrome complex assembly;GO:0022607^cellular component assembly;GO:0034622^protein-containing complex assembly;GO:0043623^protein-containing complex assembly;GO:0043933^protein-containing complex organization;GO:0065003^protein-containin…	NA
Lsat_1_v5_gn_7_96580.v5	7	164881814	164883670	Uncharacterized mitochondrial protein ymf1	NA	NA
Lsat_1_v5_gn_7_96560	7	164883981	164884262	DNA-directed RNA polymerase subunit alpha	GO:0006139^nucleobase-containing compound metabolic process;GO:0006351^DNA-templated transcription;GO:0006725^cellular aromatic compound metabolic process;GO:0006807^nitrogen compound metabolic process;GO:0008150^biological_process;GO:0008152^metabolic process;GO:0009058^biosynthetic process;GO:0009059^macromolecule biosynthetic process;GO:0009987^cellular process;GO:0016070^RNA metabolic process…	PF03118.14^RNA_pol_A_CTD^Bacterial RNA polymerase alpha chain C terminal domain^19-81^E:2e-13
Lsat_1_v5_gn_7_96540.v5	7	164896186	164899041	Nudix hydrolase 2	GO:0006950^response to stress;GO:0006979^response to oxidative stress;GO:0008150^biological_process;GO:0050896^response to stimulus	PF00293.27^NUDIX^NUDIX domain^95-218^E:7.2e-23
Lsat_1_v5_gn_7_96520.v5	7	164899845	164900130	NA	NA	NA
Lsat_1_v5_gn_7_96500	7	164902168	164903704	Nudix hydrolase 2	GO:0006950^response to stress;GO:0006979^response to oxidative stress;GO:0008150^biological_process;GO:0050896^response to stimulus	PF00293.27^NUDIX^NUDIX domain^173-296^E:2.4e-22
Lsat_1_v5_gn_7_96461	7	164943131	164950075	Protein ACTIVITY OF BC1 COMPLEX KINASE 7 chloroplastic	GO:0006629^lipid metabolic process;GO:0006643^membrane lipid metabolic process;GO:0006950^response to stress;GO:0006979^response to oxidative stress;GO:0008150^biological_process;GO:0008152^metabolic process;GO:0008610^lipid biosynthetic process;GO:0009058^biosynthetic process;GO:0009605^response to external stimulus;GO:0009987^cellular process;GO:0009991^response to extracellular stimulus;GO:001…	PF03109.15^ABC1^ABC1 family^292-411^E:5.2e-39
Lsat_1_v5_gn_7_96441.v5	7	164951258	164952909	NA	NA	NA
Lsat_1_v5_gn_7_97960.v5	7	164982253	164984211	NA	NA	PF16719.4^SAWADEE^SAWADEE domain^11-147^E:8.1e-34
Lsat_1_v5_gn_7_97980	7	165011283	165014222	NA	NA	PF16719.4^SAWADEE^SAWADEE domain^42-175^E:3.2e-34
Lsat_1_v5_gn_7_98021	7	165029612	165030399	NA	NA	NA
Lsat_1_v5_gn_7_98060	7	165076047	165077180	NA	NA	PF00646.32^F-box^F-box domain^55-97^E:1.1e-09`PF12937.6^F-box-like^F-box-like^56-93^E:1.7e-06
Lsat_1_v5_gn_7_98080	7	165108465	165109514	NA	NA	PF00646.32^F-box^F-box domain^28-70^E:4.4e-10`PF12937.6^F-box-like^F-box-like^29-66^E:2.7e-06
Lsat_1_v5_gn_7_97200	7	165148214	165149302	Boron transporter 4	GO:0006810^transport;GO:0006811^monoatomic ion transport;GO:0006820^monoatomic anion transport;GO:0006873^intracellular monoatomic ion homeostasis;GO:0006885^regulation of pH;GO:0007154^cell communication;GO:0008150^biological_process;GO:0009605^response to external stimulus;GO:0009987^cellular process;GO:0009991^response to extracellular stimulus;GO:0010036^response to boron-containing substance…	NA
Lsat_1_v5_gn_7_97540	7	165180795	165184437	NA	NA	PF12353.7^eIF3g^Eukaryotic translation initiation factor 3 subunit G^19-115^E:3.8e-16
Lsat_1_v5_gn_7_97480.v5	7	165253429	165255610	E3 ubiquitin-protein ligase UPL3	GO:0000902^cell morphogenesis;GO:0000904^obsolete cell morphogenesis involved in differentiation;GO:0006139^nucleobase-containing compound metabolic process;GO:0006259^DNA metabolic process;GO:0006260^DNA replication;GO:0006261^DNA-templated DNA replication;GO:0006725^cellular aromatic compound metabolic process;GO:0006807^nitrogen compound metabolic process;GO:0008150^biological_process;GO:00081…	PF12353.7^eIF3g^Eukaryotic translation initiation factor 3 subunit G^43-96^E:5.6e-08`PF00632.24^HECT^HECT-domain (ubiquitin-transferase)^110-231^E:3.2e-29
Lsat_1_v5_gn_7_97461.v5	7	165262692	165263738	NA	NA	PF00646.32^F-box^F-box domain^28-61^E:1.4e-07
Lsat_1_v5_gn_7_97420.v5	7	165343938	165346222	Indole-3-glycerol phosphate synthase chloroplastic	GO:0000162^tryptophan biosynthetic process;GO:0006082^organic acid metabolic process;GO:0006520^amino acid metabolic process;GO:0006568^tryptophan metabolic process;GO:0006576^biogenic amine metabolic process;GO:0006586^indolalkylamine metabolic process;GO:0006725^cellular aromatic compound metabolic process;GO:0006807^nitrogen compound metabolic process;GO:0008150^biological_process;GO:0008152^m…	PF00218.20^IGPS^Indole-3-glycerol phosphate synthase^135-399^E:1.4e-78
Lsat_1_v5_gn_7_97401	7	165366860	165367162	NA	NA	NA
Lsat_1_v5_gn_7_97380.v5	7	165383301	165386856	Ribulose-15 bisphosphate carboxylase/oxygenase large subunit N-methyltransferase chloroplastic	NA	PF00856.27^SET^SET domain^100-304^E:1.1e-16`PF09273.10^Rubis-subs-bind^Rubisco LSMT substrate-binding^337-470^E:3.1e-20
Lsat_1_v5_gn_7_97361	7	165391055	165392580	NA	NA	NA
Lsat_1_v5_gn_7_97340	7	165396650	165401017	Long chain acyl-CoA synthetase 8	GO:0006082^organic acid metabolic process;GO:0006629^lipid metabolic process;GO:0006631^fatty acid metabolic process;GO:0008150^biological_process;GO:0008152^metabolic process;GO:0009987^cellular process;GO:0019752^carboxylic acid metabolic process;GO:0032787^monocarboxylic acid metabolic process;GO:0043436^oxoacid metabolic process;GO:0044237^cellular metabolic process;GO:0044238^primary metabol…	PF00501.27^AMP-binding^AMP-binding enzyme^142-591^E:1.9e-105
Lsat_1_v5_gn_7_97320	7	165469953	165473049	Heterogeneous nuclear ribonucleoprotein 1	GO:0003006^developmental process involved in reproduction;GO:0006139^nucleobase-containing compound metabolic process;GO:0006396^RNA processing;GO:0006397^mRNA processing;GO:0006725^cellular aromatic compound metabolic process;GO:0006807^nitrogen compound metabolic process;GO:0006810^transport;GO:0008150^biological_process;GO:0008152^metabolic process;GO:0008380^RNA splicing;GO:0009987^cellular p…	PF00076.21^RRM_1^RNA recognition motif. (a.k.a. RRM RBD or RNP domain)^17-75^E:2.5e-13`PF16367.4^RRM_7^RNA recognition motif^103-164^E:3.3e-09`PF00076.21^RRM_1^RNA recognition motif. (a.k.a. RRM RBD or RNP domain)^105-173^E:2e-17
Lsat_1_v5_gn_7_97301	7	165477676	165483497	GBF-interacting protein 1	GO:0008150^biological_process;GO:0043388^positive regulation of DNA binding;GO:0044093^positive regulation of molecular function;GO:0051098^regulation of binding;GO:0051099^positive regulation of binding;GO:0051101^regulation of DNA binding;GO:0065007^biological regulation;GO:0065009^regulation of molecular function	PF06972.10^DUF1296^Protein of unknown function (DUF1296)^8-67^E:3.6e-35
Lsat_1_v5_gn_7_97281.v5	7	165489886	165491577	U-box domain-containing protein 3	NA	PF00514.22^Arm^Armadillo/beta-catenin-like repeat^92-126^E:2.5e-06`PF00514.22^Arm^Armadillo/beta-catenin-like repeat^135-173^E:1.3e-05
Lsat_1_v5_gn_7_97260	7	165492585	165493043	Probable E3 ubiquitin-protein ligase XERICO	GO:0001101^response to acid chemical;GO:0006066^alcohol metabolic process;GO:0006082^organic acid metabolic process;GO:0006508^proteolysis;GO:0006511^ubiquitin-dependent protein catabolic process;GO:0006629^lipid metabolic process;GO:0006714^sesquiterpenoid metabolic process;GO:0006720^isoprenoid metabolic process;GO:0006721^terpenoid metabolic process;GO:0006807^nitrogen compound metabolic proce…	PF12678.6^zf-rbx1^RING-H2 zinc finger domain^87-135^E:9.5e-09`PF13639.5^zf-RING_2^Ring finger domain^91-135^E:5.5e-12`PF17123.4^zf-RING_11^RING-like zinc finger^92-120^E:4.1e-10`PF13923.5^zf-C3HC4_2^Zinc finger C3HC4 type (RING finger)^92-134^E:4.6e-08`PF00097.24^zf-C3HC4^Zinc finger C3HC4 type (RING finger)^93-134^E:3.5e-07`PF13445.5^zf-RING_UBOX^RING-type zinc-finger^93-139^E:3.8e-06
Lsat_1_v5_gn_7_97240.v5	7	165506036	165508109	Zinc finger protein CONSTANS-LIKE 9	GO:0006355^regulation of DNA-templated transcription;GO:0007623^circadian rhythm;GO:0008150^biological_process;GO:0009889^regulation of biosynthetic process;GO:0010468^regulation of gene expression;GO:0010556^regulation of macromolecule biosynthetic process;GO:0019219^regulation of nucleobase-containing compound metabolic process;GO:0019222^regulation of metabolic process;GO:0031323^regulation of…	PF00643.23^zf-B_box^B-box zinc finger^46-86^E:1.7e-05`PF06203.13^CCT^CCT motif^352-394^E:5.9e-15
Lsat_1_v5_gn_7_97220	7	165519983	165525595	NA	NA	NA
Lsat_1_v5_gn_7_97841.v5	7	165565944	165567610	Protein transport protein sft2	GO:0006810^transport;GO:0006886^intracellular protein transport;GO:0006892^post-Golgi vesicle-mediated transport;GO:0006895^Golgi to endosome transport;GO:0008104^protein localization;GO:0008150^biological_process;GO:0015031^protein transport;GO:0015833^peptide transport;GO:0016192^vesicle-mediated transport;GO:0016197^endosomal transport;GO:0016482^cytosolic transport;GO:0033036^macromolecule lo…	PF04178.11^Got1^Got1/Sft2-like family^103-214^E:1.9e-27
Lsat_1_v5_gn_7_97821	7	165574934	165577936	Receptor-like protein 7	NA	PF13855.5^LRR_8^Leucine rich repeat^386-445^E:3.1e-08`PF00560.32^LRR_1^Leucine Rich Repeat^411-432^E:1.2`PF13855.5^LRR_8^Leucine rich repeat^630-687^E:1.3e-06`PF13855.5^LRR_8^Leucine rich repeat^677-739^E:1.4e-06`PF00560.32^LRR_1^Leucine Rich Repeat^728-749^E:0.45`PF00560.32^LRR_1^Leucine Rich Repeat^847-866^E:0.72
Lsat_1_v5_gn_7_97801	7	165623241	165624635	Receptor-like protein 9DC3	GO:0006950^response to stress;GO:0006952^defense response;GO:0008150^biological_process;GO:0009605^response to external stimulus;GO:0009607^response to biotic stimulus;GO:0009620^response to fungus;GO:0043207^response to external biotic stimulus;GO:0050832^defense response to fungus;GO:0050896^response to stimulus;GO:0051704^obsolete multi-organism process;GO:0051707^response to other organism;GO…	NA
Lsat_1_v5_gn_7_97781.v5	7	165640955	165644359	Receptor-like protein 7	NA	PF00560.32^LRR_1^Leucine Rich Repeat^458-479^E:0.42`PF13855.5^LRR_8^Leucine rich repeat^529-591^E:6.4e-08`PF00560.32^LRR_1^Leucine Rich Repeat^690-708^E:0.89
Lsat_1_v5_gn_7_97761.v5	7	165657638	165657922	NA	NA	NA
Lsat_1_v5_gn_7_97741.v5	7	165658930	165659215	NA	NA	NA
Lsat_1_v5_gn_7_97721.v5	7	165670540	165673461	Receptor-like protein 6	NA	PF13855.5^LRR_8^Leucine rich repeat^366-423^E:6.1e-07`PF13855.5^LRR_8^Leucine rich repeat^632-690^E:2.4e-07`PF00560.32^LRR_1^Leucine Rich Repeat^798-819^E:0.77
Lsat_1_v5_gn_7_97701	7	165682988	165685588	Peroxisomal fatty acid beta-oxidation multifunctional protein AIM1	GO:0003006^developmental process involved in reproduction;GO:0006082^organic acid metabolic process;GO:0006629^lipid metabolic process;GO:0006631^fatty acid metabolic process;GO:0006635^fatty acid beta-oxidation;GO:0008150^biological_process;GO:0008152^metabolic process;GO:0009056^catabolic process;GO:0009058^biosynthetic process;GO:0009062^fatty acid catabolic process;GO:0009694^jasmonic acid me…	PF16113.4^ECH_2^Enoyl-CoA hydratase/isomerase^12-118^E:1.2e-10`PF00378.19^ECH_1^Enoyl-CoA hydratase/isomerase^18-130^E:2.6e-17`PF02737.17^3HCDH_N^3-hydroxyacyl-CoA dehydrogenase NAD binding domain^248-327^E:5.2e-11
Lsat_1_v5_gn_7_97661	7	165751738	165753222	Receptor-like protein 7	NA	NA
Lsat_1_v5_gn_7_97640	7	165755669	165756685	NA	NA	NA
Lsat_1_v5_gn_7_97581	7	165784920	165787928	Receptor-like protein 6	NA	PF08263.11^LRRNT_2^Leucine rich repeat N-terminal domain^29-84^E:2.3e-05`PF13855.5^LRR_8^Leucine rich repeat^630-687^E:3.4e-07`PF13855.5^LRR_8^Leucine rich repeat^677-739^E:4.6e-07`PF00560.32^LRR_1^Leucine Rich Repeat^854-872^E:1.7
Lsat_1_v5_gn_7_97561.v5	7	165830179	165833097	Receptor-like protein 7	NA	PF13855.5^LRR_8^Leucine rich repeat^634-692^E:1.1e-06`PF13855.5^LRR_8^Leucine rich repeat^656-718^E:2.6e-06`PF00560.32^LRR_1^Leucine Rich Repeat^800-821^E:1.2
Lsat_1_v5_gn_7_98361.v5	7	165891726	165892331	Ribulose bisphosphate carboxylase large chain	GO:0005975^carbohydrate metabolic process;GO:0008150^biological_process;GO:0008152^metabolic process;GO:0009058^biosynthetic process;GO:0009853^photorespiration;GO:0009987^cellular process;GO:0015977^carbon fixation;GO:0016051^carbohydrate biosynthetic process;GO:0019253^reductive pentose-phosphate cycle;GO:0019685^photosynthesis dark reaction;GO:0043094^cellular metabolic compound salvage;GO:004…	PF02788.15^RuBisCO_large_N^Ribulose bisphosphate carboxylase large chain N-terminal domain^18-136^E:1.5e-36`PF00016.19^RuBisCO_large^Ribulose bisphosphate carboxylase large chain catalytic domain^147-192^E:3.1e-12
Lsat_1_v5_gn_7_98341	7	165892665	165893117	Ribulose bisphosphate carboxylase large chain	GO:0005975^carbohydrate metabolic process;GO:0008150^biological_process;GO:0008152^metabolic process;GO:0009058^biosynthetic process;GO:0009853^photorespiration;GO:0009987^cellular process;GO:0016051^carbohydrate biosynthetic process;GO:0019253^reductive pentose-phosphate cycle;GO:0019685^photosynthesis dark reaction;GO:0043094^cellular metabolic compound salvage;GO:0044237^cellular metabolic pro…	PF00016.19^RuBisCO_large^Ribulose bisphosphate carboxylase large chain catalytic domain^1-143^E:5.5e-43
Lsat_1_v5_gn_7_98321.v5	7	165893621	165894399	Acetyl-coenzyme A carboxylase carboxyl transferase subunit beta chloroplastic	GO:0006082^organic acid metabolic process;GO:0006629^lipid metabolic process;GO:0006631^fatty acid metabolic process;GO:0006633^fatty acid biosynthetic process;GO:0006637^acyl-CoA metabolic process;GO:0006732^obsolete coenzyme metabolic process;GO:0006790^sulfur compound metabolic process;GO:0006793^phosphorus metabolic process;GO:0008150^biological_process;GO:0008152^metabolic process;GO:0008610…	NA
Lsat_1_v5_gn_7_98301	7	165894445	165895180	Acetyl-coenzyme A carboxylase carboxyl transferase subunit beta chloroplastic	GO:0006082^organic acid metabolic process;GO:0006629^lipid metabolic process;GO:0006631^fatty acid metabolic process;GO:0006633^fatty acid biosynthetic process;GO:0006637^acyl-CoA metabolic process;GO:0006732^obsolete coenzyme metabolic process;GO:0006790^sulfur compound metabolic process;GO:0006793^phosphorus metabolic process;GO:0008150^biological_process;GO:0008152^metabolic process;GO:0008610…	NA
Lsat_1_v5_gn_7_98221.v5	7	166054455	166057439	Receptor-like protein 6	NA	PF13855.5^LRR_8^Leucine rich repeat^270-328^E:1.6e-06`PF00560.32^LRR_1^Leucine Rich Repeat^293-315^E:0.64`PF00560.32^LRR_1^Leucine Rich Repeat^414-435^E:0.99`PF00560.32^LRR_1^Leucine Rich Repeat^607-627^E:0.39`PF13855.5^LRR_8^Leucine rich repeat^656-716^E:1.4e-07`PF00560.32^LRR_1^Leucine Rich Repeat^850-870^E:1.5
Lsat_1_v5_gn_7_98181	7	166129243	166137987	NA	NA	PF03004.13^Transposase_24^Plant transposase (Ptta/En/Spm family)^69-194^E:2.6e-14
Lsat_1_v5_gn_7_98121	7	166243267	166243908	Disease resistance protein RGA5	GO:0002218^activation of innate immune response;GO:0002253^activation of immune response;GO:0002376^immune system process;GO:0002682^regulation of immune system process;GO:0002684^positive regulation of immune system process;GO:0006950^response to stress;GO:0006952^defense response;GO:0006955^immune response;GO:0007165^signal transduction;GO:0008150^biological_process;GO:0008219^cell death;GO:000…	NA
Lsat_1_v5_gn_7_98101.v5	7	166245398	166246033	Disease resistance protein RGA5	GO:0002218^activation of innate immune response;GO:0002253^activation of immune response;GO:0002376^immune system process;GO:0002682^regulation of immune system process;GO:0002684^positive regulation of immune system process;GO:0006950^response to stress;GO:0006952^defense response;GO:0006955^immune response;GO:0007165^signal transduction;GO:0008150^biological_process;GO:0008219^cell death;GO:000…	NA
Lsat_1_v5_gn_7_98620	7	166494105	166495001	Long chain acyl-CoA synthetase 4	GO:0006082^organic acid metabolic process;GO:0006629^lipid metabolic process;GO:0006631^fatty acid metabolic process;GO:0008150^biological_process;GO:0008152^metabolic process;GO:0009987^cellular process;GO:0019752^carboxylic acid metabolic process;GO:0032787^monocarboxylic acid metabolic process;GO:0043436^oxoacid metabolic process;GO:0044237^cellular metabolic process;GO:0044238^primary metabol…	PF00501.27^AMP-binding^AMP-binding enzyme^3-91^E:1.3e-22
Lsat_1_v5_gn_7_98640	7	166513041	166513671	Heavy metal-associated isoprenylated plant protein 46	GO:0006810^transport;GO:0006811^monoatomic ion transport;GO:0006812^monoatomic cation transport;GO:0006873^intracellular monoatomic ion homeostasis;GO:0006875^obsolete intracellular metal ion homeostasis;GO:0008150^biological_process;GO:0009987^cellular process;GO:0019725^cellular homeostasis;GO:0030001^metal ion transport;GO:0030003^intracellular monoatomic cation homeostasis;GO:0042592^homeosta…	NA
Lsat_1_v5_gn_7_98660.v5	7	166519183	166519813	Heavy metal-associated isoprenylated plant protein 16	GO:0006810^transport;GO:0006811^monoatomic ion transport;GO:0006812^monoatomic cation transport;GO:0006873^intracellular monoatomic ion homeostasis;GO:0006875^obsolete intracellular metal ion homeostasis;GO:0008150^biological_process;GO:0009987^cellular process;GO:0019725^cellular homeostasis;GO:0030001^metal ion transport;GO:0030003^intracellular monoatomic cation homeostasis;GO:0042592^homeosta…	NA
Lsat_1_v5_gn_7_98681	7	166525107	166527331	NA	NA	NA
Lsat_1_v5_gn_7_98700.v5	7	166530720	166531350	Heavy metal-associated isoprenylated plant protein 16	GO:0006810^transport;GO:0006811^monoatomic ion transport;GO:0006812^monoatomic cation transport;GO:0006873^intracellular monoatomic ion homeostasis;GO:0006875^obsolete intracellular metal ion homeostasis;GO:0008150^biological_process;GO:0009987^cellular process;GO:0019725^cellular homeostasis;GO:0030001^metal ion transport;GO:0030003^intracellular monoatomic cation homeostasis;GO:0042592^homeosta…	NA
Lsat_1_v5_gn_7_98720.v5	7	166590221	166591840	Heavy metal-associated isoprenylated plant protein 46	GO:0006810^transport;GO:0006811^monoatomic ion transport;GO:0006812^monoatomic cation transport;GO:0006873^intracellular monoatomic ion homeostasis;GO:0006875^obsolete intracellular metal ion homeostasis;GO:0008150^biological_process;GO:0009987^cellular process;GO:0019725^cellular homeostasis;GO:0030001^metal ion transport;GO:0030003^intracellular monoatomic cation homeostasis;GO:0042592^homeosta…	NA
Lsat_1_v5_gn_7_98740.v5	7	166613612	166613944	Fasciclin-like arabinogalactan protein 17	NA	NA
Lsat_1_v5_gn_7_98760.v5	7	166627896	166640627	Disease resistance protein RGA5	GO:0002218^activation of innate immune response;GO:0002253^activation of immune response;GO:0002376^immune system process;GO:0002682^regulation of immune system process;GO:0002684^positive regulation of immune system process;GO:0006950^response to stress;GO:0006952^defense response;GO:0006955^immune response;GO:0007165^signal transduction;GO:0008150^biological_process;GO:0008219^cell death;GO:000…	NA
Lsat_1_v5_gn_7_98820.v5	7	166670976	166671558	Disease resistance protein RGA5	GO:0002218^activation of innate immune response;GO:0002253^activation of immune response;GO:0002376^immune system process;GO:0002682^regulation of immune system process;GO:0002684^positive regulation of immune system process;GO:0006950^response to stress;GO:0006952^defense response;GO:0006955^immune response;GO:0007165^signal transduction;GO:0008150^biological_process;GO:0008219^cell death;GO:000…	NA
Lsat_1_v5_gn_7_98841	7	166705716	166708940	Receptor-like protein 34	NA	PF00560.32^LRR_1^Leucine Rich Repeat^165-185^E:1.9`PF13855.5^LRR_8^Leucine rich repeat^504-564^E:2.2e-07`PF00560.32^LRR_1^Leucine Rich Repeat^698-720^E:0.39`PF13855.5^LRR_8^Leucine rich repeat^723-781^E:1.7e-09`PF13855.5^LRR_8^Leucine rich repeat^901-955^E:9.7e-07`PF13855.5^LRR_8^Leucine rich repeat^920-980^E:1.6e-06`PF00560.32^LRR_1^Leucine Rich Repeat^921-939^E:1.8`PF00560.32^LRR_1^Leucine Rich…
Lsat_1_v5_gn_7_98860.v5	7	166721980	166725203	Receptor-like protein 6	NA	PF08263.11^LRRNT_2^Leucine rich repeat N-terminal domain^35-83^E:4.3e-06`PF13855.5^LRR_8^Leucine rich repeat^437-497^E:1.3e-07`PF00560.32^LRR_1^Leucine Rich Repeat^631-653^E:1.3`PF13855.5^LRR_8^Leucine rich repeat^656-714^E:5e-10`PF13855.5^LRR_8^Leucine rich repeat^833-888^E:1.4e-09`PF00560.32^LRR_1^Leucine Rich Repeat^853-871^E:1.7`PF00560.32^LRR_1^Leucine Rich Repeat^877-897^E:0.14
Lsat_1_v5_gn_7_98900	7	166758011	166758259	NA	NA	NA
Lsat_1_v5_gn_7_98920.v5	7	166789672	166791485	Ras-related protein RABB1c	GO:0006810^transport;GO:0006888^endoplasmic reticulum to Golgi vesicle-mediated transport;GO:0008104^protein localization;GO:0008150^biological_process;GO:0015031^protein transport;GO:0015833^peptide transport;GO:0016192^vesicle-mediated transport;GO:0030100^regulation of endocytosis;GO:0032879^regulation of localization;GO:0033036^macromolecule localization;GO:0042886^amide transport;GO:0045184^…	PF00025.20^Arf^ADP-ribosylation factor family^7-142^E:1.1e-12`PF00071.21^Ras^Ras family^8-168^E:1.5e-62`PF08477.12^Roc^Ras of Complex Roc domain of DAPkinase^8-123^E:1.4e-32
Lsat_1_v5_gn_7_98980.v5	7	166884172	166888235	Glucose-1-phosphate adenylyltransferase small subunit 2 chloroplastic	GO:0000271^polysaccharide biosynthetic process;GO:0005975^carbohydrate metabolic process;GO:0005976^polysaccharide metabolic process;GO:0005977^glycogen metabolic process;GO:0005978^glycogen biosynthetic process;GO:0005982^starch metabolic process;GO:0006073^obsolete cellular glucan metabolic process;GO:0006091^generation of precursor metabolites and energy;GO:0006112^energy reserve metabolic pro…	PF00483.22^NTP_transferase^Nucleotidyl transferase^92-365^E:7.9e-68
Lsat_1_v5_gn_7_99000.v5	7	166889011	166889283	NA	NA	NA
Lsat_1_v5_gn_7_99020	7	166918770	166919054	NA	NA	NA
Lsat_1_v5_gn_7_99061.v5	7	166935347	166936078	NA	NA	NA
Lsat_1_v5_gn_7_99101	7	166980765	166983068	NA	NA	NA
Lsat_1_v5_gn_7_99121	7	166983600	166984878	NA	NA	NA
Lsat_1_v5_gn_7_99181	7	167076830	167078413	Transmembrane 9 superfamily member 12	NA	PF02990.15^EMP70^Endomembrane protein 70^1-479^E:3.1e-152
Lsat_1_v5_gn_7_99201	7	167082716	167082910	NA	NA	NA
Lsat_1_v5_gn_7_99221.v5	7	167090023	167091192	Chlorophyll a-b binding protein 8 chloroplastic	GO:0006091^generation of precursor metabolites and energy;GO:0006464^protein modification process;GO:0006807^nitrogen compound metabolic process;GO:0008150^biological_process;GO:0008152^metabolic process;GO:0009314^response to radiation;GO:0009416^response to light stimulus;GO:0009628^response to abiotic stimulus;GO:0009765^photosynthesis light harvesting;GO:0009768^photosynthesis light harvestin…	PF00504.20^Chloroa_b-bind^Chlorophyll A-B binding protein^65-243^E:2e-47
Lsat_1_v5_gn_7_99341	7	167122663	167125171	Anaphase-promoting complex subunit 1	GO:0003006^developmental process involved in reproduction;GO:0006464^protein modification process;GO:0006807^nitrogen compound metabolic process;GO:0007049^cell cycle;GO:0007275^multicellular organism development;GO:0008150^biological_process;GO:0008152^metabolic process;GO:0009553^embryo sac development;GO:0009790^embryo development;GO:0009793^embryo development ending in seed dormancy;GO:000998…	NA
Lsat_1_v5_gn_7_99380	7	167169563	167171547	Ultraviolet-B receptor UVR8	GO:0006464^protein modification process;GO:0006807^nitrogen compound metabolic process;GO:0008150^biological_process;GO:0008152^metabolic process;GO:0009314^response to radiation;GO:0009411^response to UV;GO:0009416^response to light stimulus;GO:0009605^response to external stimulus;GO:0009628^response to abiotic stimulus;GO:0009649^entrainment of circadian clock;GO:0009987^cellular process;GO:00…	PF00415.17^RCC1^Regulator of chromosome condensation (RCC1) repeat^26-74^E:5.5e-06`PF13540.5^RCC1_2^Regulator of chromosome condensation (RCC1) repeat^61-88^E:5.5e-08`PF00415.17^RCC1^Regulator of chromosome condensation (RCC1) repeat^78-127^E:1.1e-05`PF00415.17^RCC1^Regulator of chromosome condensation (RCC1) repeat^130-180^E:1.6e-10`PF13540.5^RCC1_2^Regulator of chromosome condensation (RCC1) re…
Lsat_1_v5_gn_7_99401.v5	7	167171444	167172175	NA	NA	NA
Lsat_1_v5_gn_7_99420	7	167196044	167196776	CASP-like protein 2A1	NA	PF04535.11^DUF588^Domain of unknown function (DUF588)^33-172^E:4.5e-39
Lsat_1_v5_gn_7_99441	7	167200166	167203335	Nuclear-interacting partner of ALK	GO:0006464^protein modification process;GO:0006807^nitrogen compound metabolic process;GO:0007049^cell cycle;GO:0008150^biological_process;GO:0008152^metabolic process;GO:0009966^regulation of signal transduction;GO:0009968^negative regulation of signal transduction;GO:0009987^cellular process;GO:0010646^regulation of cell communication;GO:0010648^negative regulation of cell communication;GO:0010…	PF07967.12^zf-C3HC^C3HC zinc finger-like^92-208^E:4.2e-30
Lsat_1_v5_gn_7_99460.v5	7	167235307	167240015	Translation initiation factor IF-2 chloroplastic	NA	PF00009.26^GTP_EFTU^Elongation factor Tu GTP binding domain^473-637^E:5.9e-32`PF01926.22^MMR_HSR1^50S ribosome-binding GTPase^474-582^E:1.5e-07`PF00071.21^Ras^Ras family^474-636^E:1.3e-05`PF11987.7^IF-2^Translation-initiation factor 2^783-874^E:1.2e-30
Lsat_1_v5_gn_7_99481.v5	7	167239171	167243519	Endoplasmic reticulum oxidoreductin-1	GO:0006457^protein folding;GO:0006464^protein modification process;GO:0006807^nitrogen compound metabolic process;GO:0008150^biological_process;GO:0008152^metabolic process;GO:0009987^cellular process;GO:0019538^protein metabolic process;GO:0034975^protein folding in endoplasmic reticulum;GO:0036211^protein modification process;GO:0043170^macromolecule metabolic process;GO:0043412^macromolecule m…	PF04137.14^ERO1^Endoplasmic Reticulum Oxidoreductin 1 (ERO1)^89-437^E:2e-116
Lsat_1_v5_gn_7_99500.v5	7	167266546	167266953	NA	NA	PF06839.11^zf-GRF^GRF zinc finger^16-59^E:3.3e-08
Lsat_1_v5_gn_7_99560.v5	7	167322824	167324251	Serine/threonine-protein kinase WAG2	GO:0003006^developmental process involved in reproduction;GO:0006464^protein modification process;GO:0006468^protein phosphorylation;GO:0006793^phosphorus metabolic process;GO:0006796^phosphate-containing compound metabolic process;GO:0006807^nitrogen compound metabolic process;GO:0006810^transport;GO:0007165^signal transduction;GO:0007275^multicellular organism development;GO:0008150^biological_…	PF07714.16^Pkinase_Tyr^Protein tyrosine kinase^96-245^E:8.9e-23`PF00069.24^Pkinase^Protein kinase domain^98-399^E:8.2e-56`PF07714.16^Pkinase_Tyr^Protein tyrosine kinase^295-383^E:4.4e-07
Lsat_1_v5_gn_9_93121.v5	9	145742323	145744430	Probable tetraacyldisaccharide 4-kinase mitochondrial	GO:0005975^carbohydrate metabolic process;GO:0006040^amino sugar metabolic process;GO:0006629^lipid metabolic process;GO:0006643^membrane lipid metabolic process;GO:0006644^phospholipid metabolic process;GO:0006664^glycolipid metabolic process;GO:0006793^phosphorus metabolic process;GO:0006796^phosphate-containing compound metabolic process;GO:0008150^biological_process;GO:0008152^metabolic proce…	PF02606.13^LpxK^Tetraacyldisaccharide-1-P 4'-kinase^32-368^E:9.4e-55
Lsat_1_v5_gn_9_93360	9	145807885	145817994	Dihydrolipoyllysine-residue succinyltransferase component of 2-oxoglutarate dehydrogenase complex 2 mitochondrial	GO:0006082^organic acid metabolic process;GO:0006084^acetyl-CoA metabolic process;GO:0006099^tricarboxylic acid cycle;GO:0006101^citrate metabolic process;GO:0006520^amino acid metabolic process;GO:0006553^lysine metabolic process;GO:0006554^lysine catabolic process;GO:0006637^acyl-CoA metabolic process;GO:0006732^obsolete coenzyme metabolic process;GO:0006790^sulfur compound metabolic process;GO…	PF00364.21^Biotin_lipoyl^Biotin-requiring enzyme^148-217^E:9.4e-17`PF00198.22^2-oxoacid_dh^2-oxoacid dehydrogenases acyltransferase (catalytic domain)^286-514^E:2.4e-79
Lsat_1_v5_gn_9_93381.v5	9	145824641	145828096	Probable beta-13-galactosyltransferase 2	GO:0006464^protein modification process;GO:0006486^protein glycosylation;GO:0006807^nitrogen compound metabolic process;GO:0008150^biological_process;GO:0008152^metabolic process;GO:0009987^cellular process;GO:0019538^protein metabolic process;GO:0036211^protein modification process;GO:0043170^macromolecule metabolic process;GO:0043412^macromolecule modification;GO:0043413^macromolecule glycosyla…	PF13334.5^DUF4094^Domain of unknown function (DUF4094)^19-112^E:3.4e-31`PF01762.20^Galactosyl_T^Galactosyltransferase^152-349^E:3.5e-49
Lsat_1_v5_gn_9_93401	9	145857323	145861106	Proline--tRNA ligase cytoplasmic	GO:0006082^organic acid metabolic process;GO:0006139^nucleobase-containing compound metabolic process;GO:0006399^tRNA metabolic process;GO:0006418^tRNA aminoacylation for protein translation;GO:0006433^prolyl-tRNA aminoacylation;GO:0006520^amino acid metabolic process;GO:0006725^cellular aromatic compound metabolic process;GO:0006807^nitrogen compound metabolic process;GO:0008150^biological_proce…	PF00587.24^tRNA-synt_2b^tRNA synthetase class II core domain (G H P S and T)^122-288^E:2.8e-18`PF03129.19^HGTP_anticodon^Anticodon binding domain^309-402^E:2.8e-18`PF09180.10^ProRS-C_1^Prolyl-tRNA synthetase C-terminal^430-503^E:2.9e-25
Lsat_1_v5_gn_9_93420.v5	9	145939015	145939899	Heterodimeric geranylgeranyl pyrophosphate synthase small subunit chloroplastic	GO:0006629^lipid metabolic process;GO:0006720^isoprenoid metabolic process;GO:0008150^biological_process;GO:0008152^metabolic process;GO:0008299^isoprenoid biosynthetic process;GO:0008610^lipid biosynthetic process;GO:0009058^biosynthetic process;GO:0009987^cellular process;GO:0042214^terpene metabolic process;GO:0043692^monoterpene metabolic process;GO:0043693^monoterpene biosynthetic process;GO…	NA
Lsat_1_v5_gn_9_93500.v5	9	145951662	145952413	Probable LRR receptor-like serine/threonine-protein kinase At1g07650	NA	NA
Lsat_1_v5_gn_9_93560	9	145985687	145986055	Probable LRR receptor-like serine/threonine-protein kinase At1g07650	NA	NA
Lsat_1_v5_gn_9_93581	9	145992760	145994562	Protein unc-13 homolog	GO:0008150^biological_process;GO:0009987^cellular process;GO:0010118^stomatal movement;GO:0044699^biological_process;GO:0044763^cellular process	PF05664.10^DUF810^Plant family of unknown function (DUF810)^2-186^E:3e-74
Lsat_1_v5_gn_9_93601.v5	9	145998361	145998756	NA	NA	NA
Lsat_1_v5_gn_9_93641.v5	9	146025033	146025275	NA	NA	NA
Lsat_1_v5_gn_9_93661	9	146094380	146096834	NA	NA	NA
Lsat_1_v5_gn_9_93701	9	146208800	146209216	NA	NA	NA
Lsat_1_v5_gn_9_93721	9	146227927	146228756	NA	NA	NA
Lsat_1_v5_gn_9_93740.v5	9	146247566	146247787	E3 ubiquitin-protein ligase SINAT3	GO:0006508^proteolysis;GO:0006511^ubiquitin-dependent protein catabolic process;GO:0006807^nitrogen compound metabolic process;GO:0007275^multicellular organism development;GO:0008150^biological_process;GO:0008152^metabolic process;GO:0009056^catabolic process;GO:0009057^macromolecule catabolic process;GO:0009987^cellular process;GO:0019538^protein metabolic process;GO:0019941^modification-depend…	NA
Lsat_1_v5_gn_9_93760	9	146278813	146279676	Heterodimeric geranylgeranyl pyrophosphate synthase small subunit chloroplastic	GO:0006629^lipid metabolic process;GO:0006720^isoprenoid metabolic process;GO:0008150^biological_process;GO:0008152^metabolic process;GO:0008299^isoprenoid biosynthetic process;GO:0008610^lipid biosynthetic process;GO:0009058^biosynthetic process;GO:0009987^cellular process;GO:0042214^terpene metabolic process;GO:0043692^monoterpene metabolic process;GO:0043693^monoterpene biosynthetic process;GO…	NA
Lsat_1_v5_gn_9_93780	9	146290677	146293124	Ubiquitin homeostasis protein lub1	GO:0006139^nucleobase-containing compound metabolic process;GO:0006259^DNA metabolic process;GO:0006281^DNA repair;GO:0006325^chromatin organization;GO:0006464^protein modification process;GO:0006508^proteolysis;GO:0006511^ubiquitin-dependent protein catabolic process;GO:0006725^cellular aromatic compound metabolic process;GO:0006807^nitrogen compound metabolic process;GO:0006950^response to stre…	PF09070.10^PFU^PFU (PLAA family ubiquitin binding)^31-142^E:7.3e-37`PF09070.10^PFU^PFU (PLAA family ubiquitin binding)^155-207^E:7e-08
Lsat_1_v5_gn_9_93801	9	146327904	146328361	Pentatricopeptide repeat-containing protein At4g35130 chloroplastic	GO:0006139^nucleobase-containing compound metabolic process;GO:0006725^cellular aromatic compound metabolic process;GO:0006807^nitrogen compound metabolic process;GO:0008150^biological_process;GO:0008152^metabolic process;GO:0009451^RNA modification;GO:0009987^cellular process;GO:0016070^RNA metabolic process;GO:0034641^cellular nitrogen compound metabolic process;GO:0043170^macromolecule metabol…	NA
Lsat_1_v5_gn_9_93840	9	146346385	146348440	NADH dehydrogenase [ubiquinone] 1 alpha subcomplex assembly factor 2	GO:0002791^regulation of peptide secretion;GO:0002792^negative regulation of peptide secretion;GO:0006091^generation of precursor metabolites and energy;GO:0008150^biological_process;GO:0008152^metabolic process;GO:0009987^cellular process;GO:0010646^regulation of cell communication;GO:0010648^negative regulation of cell communication;GO:0010817^regulation of hormone levels;GO:0015980^energy deri…	PF05071.15^NDUFA12^NADH ubiquinone oxidoreductase subunit NDUFA12^16-93^E:2.3e-12
Lsat_1_v5_gn_9_93860	9	146351925	146358052	Aconitate hydratase 3 mitochondrial	GO:0001101^response to acid chemical;GO:0005975^carbohydrate metabolic process;GO:0006081^cellular aldehyde metabolic process;GO:0006082^organic acid metabolic process;GO:0006097^glyoxylate cycle;GO:0006099^tricarboxylic acid cycle;GO:0006101^citrate metabolic process;GO:0006102^isocitrate metabolic process;GO:0006950^response to stress;GO:0006970^response to osmotic stress;GO:0006979^response to…	PF00330.19^Aconitase^Aconitase family (aconitate hydratase)^155-658^E:3.6e-183`PF00694.18^Aconitase_C^Aconitase C-terminal domain^787-915^E:6.8e-47
Lsat_1_v5_gn_9_93880.v5	9	146397049	146398020	NEP1-interacting protein-like 1	GO:0006508^proteolysis;GO:0006511^ubiquitin-dependent protein catabolic process;GO:0006807^nitrogen compound metabolic process;GO:0006950^response to stress;GO:0006952^defense response;GO:0008150^biological_process;GO:0008152^metabolic process;GO:0009056^catabolic process;GO:0009057^macromolecule catabolic process;GO:0009987^cellular process;GO:0010498^proteasomal protein catabolic process;GO:001…	PF13639.5^zf-RING_2^Ring finger domain^158-201^E:8.4e-12`PF17123.4^zf-RING_11^RING-like zinc finger^159-187^E:1.7e-08`PF13923.5^zf-C3HC4_2^Zinc finger C3HC4 type (RING finger)^159-200^E:8.9e-08
Lsat_1_v5_gn_9_93900	9	146399610	146401001	Reactive Intermediate Deaminase A chloroplastic	GO:0006082^organic acid metabolic process;GO:0006520^amino acid metabolic process;GO:0006549^isoleucine metabolic process;GO:0006807^nitrogen compound metabolic process;GO:0008150^biological_process;GO:0008152^metabolic process;GO:0008652^amino acid biosynthetic process;GO:0009058^biosynthetic process;GO:0009081^branched-chain amino acid metabolic process;GO:0009082^branched-chain amino acid bios…	PF01042.20^Ribonuc_L-PSP^Endoribonuclease L-PSP^75-155^E:3.1e-25
Lsat_1_v5_gn_9_93941.v5	9	146413574	146413900	NA	NA	NA
Lsat_1_v5_gn_9_93960	9	146417565	146417903	NA	NA	NA
Lsat_1_v5_gn_9_94040	9	146475891	146477766	NA	NA	NA
Lsat_1_v5_gn_9_94060.v5	9	146484126	146489793	Putative F-box/FBD/LRR-repeat protein At3g59240	NA	PF00646.32^F-box^F-box domain^6-45^E:1.4e-07
Lsat_1_v5_gn_9_94081.v5	9	146532991	146533293	NA	NA	NA
Lsat_1_v5_gn_9_94100	9	146542772	146544549	Glucose-6-phosphate/phosphate translocator 1 chloroplastic	GO:0003006^developmental process involved in reproduction;GO:0006810^transport;GO:0006811^monoatomic ion transport;GO:0006820^monoatomic anion transport;GO:0006996^organelle organization;GO:0007033^vacuole organization;GO:0007275^multicellular organism development;GO:0008150^biological_process;GO:0008643^carbohydrate transport;GO:0009553^embryo sac development;GO:0009605^response to external stim…	PF03151.15^TPT^Triose-phosphate Transporter family^98-386^E:3.7e-114`PF00892.19^EamA^EamA-like transporter family^112-231^E:3.4e-07
Lsat_1_v5_gn_9_94121.v5	9	146597290	146597868	NA	NA	NA
Lsat_1_v5_gn_9_94160.v5	9	146644032	146646148	Dynamin-related protein 4C	GO:0000266^mitochondrial fission;GO:0006996^organelle organization;GO:0007005^mitochondrion organization;GO:0008150^biological_process;GO:0009987^cellular process;GO:0016043^cellular component organization;GO:0048285^organelle fission;GO:0071840^cellular component organization or biogenesis	PF00350.22^Dynamin_N^Dynamin family^62-236^E:2.1e-36`PF01031.19^Dynamin_M^Dynamin central region^251-524^E:6.2e-49
Lsat_1_v5_gn_9_94201	9	146651629	146653410	Probable serine/threonine-protein kinase PBL23	GO:0006464^protein modification process;GO:0006468^protein phosphorylation;GO:0006793^phosphorus metabolic process;GO:0006796^phosphate-containing compound metabolic process;GO:0006807^nitrogen compound metabolic process;GO:0006950^response to stress;GO:0006952^defense response;GO:0007165^signal transduction;GO:0007166^cell surface receptor signaling pathway;GO:0008150^biological_process;GO:00081…	PF00069.24^Pkinase^Protein kinase domain^80-348^E:1.6e-46`PF07714.16^Pkinase_Tyr^Protein tyrosine kinase^80-350^E:3.7e-44
Lsat_1_v5_gn_9_94261	9	146687338	146689025	Dynamin-related protein 4C	GO:0000266^mitochondrial fission;GO:0006996^organelle organization;GO:0007005^mitochondrion organization;GO:0008150^biological_process;GO:0009987^cellular process;GO:0016043^cellular component organization;GO:0048285^organelle fission;GO:0071840^cellular component organization or biogenesis	PF00350.22^Dynamin_N^Dynamin family^4-115^E:3e-19`PF01031.19^Dynamin_M^Dynamin central region^130-385^E:6.6e-48`PF02212.17^GED^Dynamin GTPase effector domain^422-510^E:2.2e-11
Lsat_1_v5_gn_9_94280	9	146718451	146718717	NA	NA	NA
Lsat_1_v5_gn_9_94301.v5	9	146732045	146734149	Dynamin-related protein 4C	GO:0000266^mitochondrial fission;GO:0006996^organelle organization;GO:0007005^mitochondrion organization;GO:0008150^biological_process;GO:0009987^cellular process;GO:0016043^cellular component organization;GO:0048285^organelle fission;GO:0071840^cellular component organization or biogenesis	PF00350.22^Dynamin_N^Dynamin family^79-253^E:5.7e-39`PF01031.19^Dynamin_M^Dynamin central region^268-540^E:2.6e-49`PF02212.17^GED^Dynamin GTPase effector domain^580-670^E:1.8e-11
Lsat_1_v5_gn_9_94340.v5	9	146828384	146832278	Calcium-dependent protein kinase 19	GO:0006464^protein modification process;GO:0006468^protein phosphorylation;GO:0006793^phosphorus metabolic process;GO:0006796^phosphate-containing compound metabolic process;GO:0006807^nitrogen compound metabolic process;GO:0007165^signal transduction;GO:0008150^biological_process;GO:0008152^metabolic process;GO:0009738^abscisic acid-activated signaling pathway;GO:0009755^hormone-mediated signali…	PF00069.24^Pkinase^Protein kinase domain^99-367^E:4.8e-71`PF07714.16^Pkinase_Tyr^Protein tyrosine kinase^100-362^E:3.3e-31`PF13499.5^EF-hand_7^EF-hand domain pair^413-475^E:4.5e-09`PF13833.5^EF-hand_8^EF-hand domain pair^427-475^E:1.2e-07`PF13202.5^EF-hand_5^EF hand^457-475^E:0.11`PF13499.5^EF-hand_7^EF-hand domain pair^485-547^E:2.8e-09`PF13405.5^EF-hand_6^EF-hand domain^487-512^E:3.3e-05`PF1320…
Lsat_1_v5_gn_9_94361	9	146838399	146838776	AUGMIN subunit 4	GO:0000226^microtubule cytoskeleton organization;GO:0006996^organelle organization;GO:0007010^cytoskeleton organization;GO:0007017^microtubule-based process;GO:0007051^spindle organization;GO:0008150^biological_process;GO:0009987^cellular process;GO:0016043^cellular component organization;GO:0022402^cell cycle process;GO:0022607^cellular component assembly;GO:0044699^biological_process;GO:0044763…	PF14735.5^HAUS4^HAUS augmin-like complex subunit 4^3-64^E:1.5e-17
Lsat_1_v5_gn_9_94380.v5	9	146840963	146841601	NA	NA	NA
Lsat_1_v5_gn_9_94401	9	146869425	146870015	Rho GTPase-activating protein 1	GO:0007165^signal transduction;GO:0008150^biological_process;GO:0009987^cellular process;GO:0050789^regulation of biological process;GO:0050794^regulation of cellular process;GO:0065007^biological regulation	NA
Lsat_1_v5_gn_9_94420.v5	9	146874781	146875620	NA	NA	NA
Lsat_1_v5_gn_5_81640.v5	9	146973702	146977602	AP-5 complex subunit zeta-1	GO:0000724^double-strand break repair via homologous recombination;GO:0000725^recombinational repair;GO:0006139^nucleobase-containing compound metabolic process;GO:0006259^DNA metabolic process;GO:0006281^DNA repair;GO:0006302^double-strand break repair;GO:0006310^DNA recombination;GO:0006725^cellular aromatic compound metabolic process;GO:0006807^nitrogen compound metabolic process;GO:0006810^tr…	PF14764.5^SPG48^AP-5 complex subunit vesicle trafficking^32-85^E:8e-07`PF14764.5^SPG48^AP-5 complex subunit vesicle trafficking^95-134^E:1.9e-05
Lsat_1_v5_gn_5_81661.v5	9	146978007	146982850	Beta-glucosidase 18	GO:0005975^carbohydrate metabolic process;GO:0008150^biological_process;GO:0008152^metabolic process;GO:0044238^primary metabolic process;GO:0044699^biological_process;GO:0044710^metabolic process;GO:0071704^organic substance metabolic process;GO:1901135^carbohydrate derivative metabolic process;GO:1901657^glycosyl compound metabolic process	PF00232.17^Glyco_hydro_1^Glycosyl hydrolase family 1^10-454^E:6.7e-133
Lsat_1_v5_gn_5_81680	9	146983019	146987805	Protein disulfide isomerase-like 5-4	GO:0008150^biological_process;GO:0009987^cellular process;GO:0019725^cellular homeostasis;GO:0042592^homeostatic process;GO:0044699^biological_process;GO:0044763^cellular process;GO:0045454^cell redox homeostasis;GO:0050789^regulation of biological process;GO:0050794^regulation of cellular process;GO:0065007^biological regulation;GO:0065008^regulation of biological quality	PF13850.5^ERGIC_N^Endoplasmic Reticulum-Golgi Intermediate Compartment (ERGIC)^7-97^E:2.6e-24`PF00085.19^Thioredoxin^Thioredoxin^146-235^E:1.8e-15`PF07970.11^COPIIcoated_ERV^Endoplasmic reticulum vesicle transporter^284-459^E:3.7e-29
Lsat_1_v5_gn_0_6661	9	147118592	147119949	Early nodulin-like protein 1	NA	PF02298.16^Cu_bind_like^Plastocyanin-like domain^88-169^E:1.2e-26
Lsat_1_v5_gn_0_6721.v5	9	147155119	147155862	NA	NA	NA
Lsat_1_v5_gn_0_6780	9	147168986	147171514	GTPase-activating protein GYP7	GO:0006810^transport;GO:0008150^biological_process;GO:0016192^vesicle-mediated transport;GO:0032889^regulation of vacuole fusion non-autophagic;GO:0033043^regulation of organelle organization;GO:0044088^regulation of vacuole organization;GO:0050789^regulation of biological process;GO:0050794^regulation of cellular process;GO:0051128^regulation of cellular component organization;GO:0051179^localiz…	PF00566.17^RabGAP-TBC^Rab-GTPase-TBC domain^160-323^E:3.2e-34
Lsat_1_v5_gn_0_6841.v5	9	147205916	147206182	NA	NA	PF06839.11^zf-GRF^GRF zinc finger^3-42^E:1.1e-08
Lsat_1_v5_gn_0_6901	9	147227031	147231899	ABC transporter B family member 15	GO:0006810^transport;GO:0008150^biological_process;GO:0051179^localization;GO:0051234^establishment of localization;GO:0055085^transmembrane transport	PF00664.22^ABC_membrane^ABC transporter transmembrane region^24-299^E:2.1e-42`PF00005.26^ABC_tran^ABC transporter^367-516^E:6.8e-34`PF00664.22^ABC_membrane^ABC transporter transmembrane region^684-954^E:1.9e-50`PF00005.26^ABC_tran^ABC transporter^1025-1173^E:4.5e-33
Lsat_1_v5_gn_0_6940.v5	9	147262787	147267854	Probable galacturonosyltransferase 12	GO:0000271^polysaccharide biosynthetic process;GO:0005975^carbohydrate metabolic process;GO:0005976^polysaccharide metabolic process;GO:0008150^biological_process;GO:0008152^metabolic process;GO:0009058^biosynthetic process;GO:0009059^macromolecule biosynthetic process;GO:0009987^cellular process;GO:0010383^cell wall polysaccharide metabolic process;GO:0010393^galacturonan metabolic process;GO:00…	PF01501.19^Glyco_transf_8^Glycosyl transferase family 8^206-506^E:5.7e-82
Lsat_1_v5_gn_0_6961.v5	9	147268058	147268660	NA	NA	PF09353.9^DUF1995^Domain of unknown function (DUF1995)^6-169^E:2.9e-29
Lsat_1_v5_gn_0_6981	9	147319961	147322115	14-3-3-like protein	NA	PF00244.19^14-3-3^14-3-3 protein^51-100^E:6.9e-13
Lsat_1_v5_gn_0_7001	9	147345118	147348475	Formin-like protein 5	GO:0003006^developmental process involved in reproduction;GO:0006461^protein-containing complex assembly;GO:0007015^actin filament organization;GO:0008064^regulation of actin polymerization or depolymerization;GO:0008150^biological_process;GO:0008154^actin polymerization or depolymerization;GO:0008361^regulation of cell size;GO:0009653^anatomical structure morphogenesis;GO:0009888^tissue developm…	PF02181.22^FH2^Formin Homology 2 Domain^424-810^E:6.4e-104
Lsat_1_v5_gn_0_7020.v5	9	147369483	147369923	NA	GO:0006355^regulation of DNA-templated transcription;GO:0008150^biological_process;GO:0009889^regulation of biosynthetic process;GO:0010468^regulation of gene expression;GO:0010556^regulation of macromolecule biosynthetic process;GO:0019219^regulation of nucleobase-containing compound metabolic process;GO:0019222^regulation of metabolic process;GO:0031323^regulation of cellular metabolic process;…	PF04504.13^DUF573^Protein of unknown function DUF573^54-130^E:6.1e-07
Lsat_1_v5_gn_0_7041	9	147371187	147371585	Probable histone H2A.2	GO:0006325^chromatin organization;GO:0006342^heterochromatin formation;GO:0006355^regulation of DNA-templated transcription;GO:0008150^biological_process;GO:0009889^regulation of biosynthetic process;GO:0009890^negative regulation of biosynthetic process;GO:0009892^negative regulation of metabolic process;GO:0009987^cellular process;GO:0010468^regulation of gene expression;GO:0010556^regulation o…	PF00125.23^Histone^Core histone H2A/H2B/H3/H4^15-91^E:7e-14`PF16211.4^Histone_H2A_C^C-terminus of histone H2A^94-126^E:1.6e-17
Lsat_1_v5_gn_0_7101.v5	9	147414869	147417553	NA	NA	NA
Lsat_1_v5_gn_0_7121	9	147417908	147418387	NA	NA	NA
Lsat_1_v5_gn_0_7140.v5	9	147451019	147451749	NA	NA	NA
Lsat_1_v5_gn_0_7180.v5	9	147492926	147493726	NA	NA	NA
Lsat_1_v5_gn_0_7200	9	147523945	147525956	NA	NA	NA
Lsat_1_v5_gn_0_7220	9	147527919	147528632	NA	NA	NA
Lsat_1_v5_gn_0_7260	9	147640112	147640495	NA	NA	NA
Lsat_1_v5_gn_0_7300	9	147679963	147680346	NA	NA	NA
Lsat_1_v5_gn_0_7320	9	147759687	147760446	60S ribosomal protein L7a-2	GO:0008150^biological_process;GO:0022613^ribonucleoprotein complex biogenesis;GO:0042254^ribosome biogenesis;GO:0044085^cellular component biogenesis;GO:0071840^cellular component organization or biogenesis	PF01248.25^Ribosomal_L7Ae^Ribosomal protein L7Ae/L30e/S12e/Gadd45 family^99-168^E:4.5e-21
Lsat_1_v5_gn_0_38741	9	147831725	147833185	NA	NA	NA
Lsat_1_v5_gn_9_94581	9	147934856	147935869	NA	NA	NA
Lsat_1_v5_gn_9_94601.v5	9	147942715	147943173	NA	NA	NA
Lsat_1_v5_gn_9_94461	9	148088748	148094738	Protein GAMETE EXPRESSED 2	GO:0003006^developmental process involved in reproduction;GO:0006139^nucleobase-containing compound metabolic process;GO:0006259^DNA metabolic process;GO:0006260^DNA replication;GO:0006725^cellular aromatic compound metabolic process;GO:0006807^nitrogen compound metabolic process;GO:0008150^biological_process;GO:0008152^metabolic process;GO:0009058^biosynthetic process;GO:0009059^macromolecule bi…	PF13481.5^AAA_25^AAA domain^63-161^E:5.6e-12`PF03796.14^DnaB_C^DnaB-like helicase C terminal domain^65-166^E:1.8e-06
Lsat_1_v5_gn_9_94541	9	148106575	148106940	NA	NA	NA
Lsat_1_v5_gn_9_94561	9	148133970	148134335	NA	NA	NA
Lsat_1_v5_gn_0_41841.v5	9	148142857	148143222	NA	NA	NA
Lsat_1_v5_gn_0_41861	9	148148922	148149287	NA	NA	NA
Lsat_1_v5_gn_0_41881.v5	9	148155049	148155414	NA	NA	NA
Lsat_1_v5_gn_0_24661	9	148181149	148181514	NA	NA	NA
Lsat_1_v5_gn_0_24701	9	148296442	148297420	Probable histone H2A.2	GO:0006325^chromatin organization;GO:0006342^heterochromatin formation;GO:0006355^regulation of DNA-templated transcription;GO:0008150^biological_process;GO:0009889^regulation of biosynthetic process;GO:0009890^negative regulation of biosynthetic process;GO:0009892^negative regulation of metabolic process;GO:0009987^cellular process;GO:0010468^regulation of gene expression;GO:0010556^regulation o…	PF00125.23^Histone^Core histone H2A/H2B/H3/H4^15-91^E:6.1e-14`PF16211.4^Histone_H2A_C^C-terminus of histone H2A^94-126^E:5.7e-18
Lsat_1_v5_gn_0_24721	9	148300975	148301478	Probable histone H2A.1	GO:0006325^chromatin organization;GO:0006342^heterochromatin formation;GO:0006355^regulation of DNA-templated transcription;GO:0008150^biological_process;GO:0009889^regulation of biosynthetic process;GO:0009890^negative regulation of biosynthetic process;GO:0009892^negative regulation of metabolic process;GO:0009987^cellular process;GO:0010468^regulation of gene expression;GO:0010556^regulation o…	PF00125.23^Histone^Core histone H2A/H2B/H3/H4^11-98^E:3.6e-10`PF16211.4^Histone_H2A_C^C-terminus of histone H2A^101-134^E:7.8e-18
Lsat_1_v5_gn_9_95041	9	148461972	148464346	NA	NA	NA
Lsat_1_v5_gn_9_95020	9	148476027	148477974	Solute carrier family 35 member F2	GO:0006810^transport;GO:0008150^biological_process;GO:0051179^localization;GO:0051234^establishment of localization;GO:0055085^transmembrane transport	PF06027.11^SLC35F^Solute carrier family 35^3-53^E:1.8e-15
Lsat_1_v5_gn_9_94980.v5	9	148497479	148498932	50S ribosomal protein L24 chloroplastic	GO:0006412^translation;GO:0006518^peptide metabolic process;GO:0006807^nitrogen compound metabolic process;GO:0008150^biological_process;GO:0008152^metabolic process;GO:0009058^biosynthetic process;GO:0009059^macromolecule biosynthetic process;GO:0009987^cellular process;GO:0019538^protein metabolic process;GO:0034641^cellular nitrogen compound metabolic process;GO:0034645^obsolete cellular macro…	PF00467.28^KOW^KOW motif^73-103^E:5.1e-09`PF17136.3^ribosomal_L24^Ribosomal proteins 50S L24/mitochondrial 39S L24^105-169^E:7.4e-22
Lsat_1_v5_gn_9_94960	9	148499684	148502107	Calcium/calmodulin-regulated receptor-like kinase 1	GO:0006464^protein modification process;GO:0006468^protein phosphorylation;GO:0006793^phosphorus metabolic process;GO:0006796^phosphate-containing compound metabolic process;GO:0006807^nitrogen compound metabolic process;GO:0006950^response to stress;GO:0008150^biological_process;GO:0008152^metabolic process;GO:0009266^response to temperature stimulus;GO:0009409^response to cold;GO:0009628^respon…	PF00069.24^Pkinase^Protein kinase domain^112-373^E:4.5e-50`PF07714.16^Pkinase_Tyr^Protein tyrosine kinase^114-375^E:8.1e-53
Lsat_1_v5_gn_9_94921.v5	9	148637835	148641309	Organic cation/carnitine transporter 4	GO:0001101^response to acid chemical;GO:0006810^transport;GO:0006950^response to stress;GO:0007154^cell communication;GO:0008150^biological_process;GO:0009414^response to water deprivation;GO:0009415^response to water;GO:0009605^response to external stimulus;GO:0009628^response to abiotic stimulus;GO:0009987^cellular process;GO:0009991^response to extracellular stimulus;GO:0010035^response to ino…	PF00083.23^Sugar_tr^Sugar (and other) transporter^127-517^E:1.9e-31`PF07690.15^MFS_1^Major Facilitator Superfamily^130-272^E:1.4e-10
Lsat_1_v5_gn_9_94900	9	148643619	148644870	Organelle RRM domain-containing protein 2 mitochondrial	GO:0000959^mitochondrial RNA metabolic process;GO:0006139^nucleobase-containing compound metabolic process;GO:0006396^RNA processing;GO:0006397^mRNA processing;GO:0006725^cellular aromatic compound metabolic process;GO:0006807^nitrogen compound metabolic process;GO:0008150^biological_process;GO:0008152^metabolic process;GO:0009451^RNA modification;GO:0009987^cellular process;GO:0016070^RNA metabo…	PF00076.21^RRM_1^RNA recognition motif. (a.k.a. RRM RBD or RNP domain)^66-128^E:1.2e-15
Lsat_1_v5_gn_9_94880	9	148647511	148649809	60S ribosomal protein L8	GO:0002181^cytoplasmic translation;GO:0006412^translation;GO:0006518^peptide metabolic process;GO:0006807^nitrogen compound metabolic process;GO:0008150^biological_process;GO:0008152^metabolic process;GO:0009058^biosynthetic process;GO:0009059^macromolecule biosynthetic process;GO:0009987^cellular process;GO:0019538^protein metabolic process;GO:0034641^cellular nitrogen compound metabolic process…	PF00181.22^Ribosomal_L2^Ribosomal Proteins L2 RNA binding domain^13-89^E:3.1e-17`PF03947.17^Ribosomal_L2_C^Ribosomal Proteins L2 C-terminal domain^98-230^E:2.7e-46
Lsat_1_v5_gn_9_94841	9	148679991	148682570	mRNA cap guanine-N7 methyltransferase 1	GO:0001510^RNA methylation;GO:0006139^nucleobase-containing compound metabolic process;GO:0006370^7-methylguanosine mRNA capping;GO:0006396^RNA processing;GO:0006397^mRNA processing;GO:0006725^cellular aromatic compound metabolic process;GO:0006807^nitrogen compound metabolic process;GO:0008150^biological_process;GO:0008152^metabolic process;GO:0009451^RNA modification;GO:0009452^7-methylguanosin…	PF03291.15^Pox_MCEL^mRNA capping enzyme^32-344^E:8.4e-99`PF13847.5^Methyltransf_31^Methyltransferase domain^84-211^E:2.8e-09`PF13649.5^Methyltransf_25^Methyltransferase domain^88-203^E:3.7e-12`PF08242.11^Methyltransf_12^Methyltransferase domain^89-205^E:2.3e-08`PF08241.11^Methyltransf_11^Methyltransferase domain^89-206^E:4.2e-08
Lsat_1_v5_gn_9_94820.v5	9	148684936	148685100	NA	NA	NA
Lsat_1_v5_gn_9_94760	9	148760825	148764111	Indole-3-acetic acid-amido synthetase GH3.5	GO:0006725^cellular aromatic compound metabolic process;GO:0006790^sulfur compound metabolic process;GO:0006807^nitrogen compound metabolic process;GO:0008150^biological_process;GO:0008152^metabolic process;GO:0009058^biosynthetic process;GO:0009403^toxin biosynthetic process;GO:0009404^toxin metabolic process;GO:0009700^indole phytoalexin biosynthetic process;GO:0009719^response to endogenous st…	PF03321.12^GH3^GH3 auxin-responsive promoter^26-572^E:2.5e-204
Lsat_1_v5_gn_9_94741	9	148982544	148983613	Nuclear pore complex protein NUP1	GO:0006405^RNA export from nucleus;GO:0006406^mRNA export from nucleus;GO:0006810^transport;GO:0006913^nucleocytoplasmic transport;GO:0006996^organelle organization;GO:0006997^nucleus organization;GO:0008150^biological_process;GO:0009987^cellular process;GO:0015931^nucleobase-containing compound transport;GO:0016043^cellular component organization;GO:0016973^poly(A)+ mRNA export from nucleus;GO:0…	NA
Lsat_1_v5_gn_9_94700.v5	9	149092315	149092585	NA	NA	NA
Lsat_1_v5_gn_9_94680.v5	9	149092904	149093238	Protein SUPPRESSOR OF PHYA-105 1	GO:0006996^organelle organization;GO:0007165^signal transduction;GO:0007602^phototransduction;GO:0008150^biological_process;GO:0009314^response to radiation;GO:0009416^response to light stimulus;GO:0009581^detection of external stimulus;GO:0009582^detection of abiotic stimulus;GO:0009583^detection of light stimulus;GO:0009585^red far-red light phototransduction;GO:0009605^response to external sti…	NA
Lsat_1_v5_gn_9_94660	9	149093987	149094491	Ribonuclease H2 subunit A	GO:0006139^nucleobase-containing compound metabolic process;GO:0006259^DNA metabolic process;GO:0006281^DNA repair;GO:0006298^mismatch repair;GO:0006401^RNA catabolic process;GO:0006725^cellular aromatic compound metabolic process;GO:0006807^nitrogen compound metabolic process;GO:0006950^response to stress;GO:0006974^DNA damage response;GO:0008150^biological_process;GO:0008152^metabolic process;G…	PF01351.17^RNase_HII^Ribonuclease HII^2-65^E:1.4e-07
Lsat_1_v5_gn_9_94640.v5	9	149232608	149234667	WD repeat-containing protein 48 homolog	NA	NA
Lsat_1_v5_gn_9_95260.v5	9	149327907	149330404	Tryptophan--tRNA ligase chloroplastic/mitochondrial	GO:0006082^organic acid metabolic process;GO:0006139^nucleobase-containing compound metabolic process;GO:0006399^tRNA metabolic process;GO:0006418^tRNA aminoacylation for protein translation;GO:0006436^tryptophanyl-tRNA aminoacylation;GO:0006520^amino acid metabolic process;GO:0006725^cellular aromatic compound metabolic process;GO:0006807^nitrogen compound metabolic process;GO:0008150^biological…	NA
Lsat_1_v5_gn_9_95301	9	149443395	149447463	NA	GO:0006508^proteolysis;GO:0006807^nitrogen compound metabolic process;GO:0008150^biological_process;GO:0008152^metabolic process;GO:0019538^protein metabolic process;GO:0043170^macromolecule metabolic process;GO:0044238^primary metabolic process;GO:0071704^organic substance metabolic process;GO:1901564^organonitrogen compound metabolic process	PF09331.10^DUF1985^Domain of unknown function (DUF1985)^77-209^E:8.3e-13`PF02902.18^Peptidase_C48^Ulp1 protease family C-terminal catalytic domain^654-787^E:3.1e-12
Lsat_1_v5_gn_9_95320	9	149529359	149533854	Transcription factor bHLH123	GO:0006139^nucleobase-containing compound metabolic process;GO:0006351^DNA-templated transcription;GO:0006366^transcription by RNA polymerase II;GO:0006725^cellular aromatic compound metabolic process;GO:0006807^nitrogen compound metabolic process;GO:0008150^biological_process;GO:0008152^metabolic process;GO:0009058^biosynthetic process;GO:0009059^macromolecule biosynthetic process;GO:0009987^cel…	NA
Lsat_1_v5_gn_9_95381	9	149604196	149604733	Calcium-binding protein KRP1	GO:0008150^biological_process;GO:0009628^response to abiotic stimulus;GO:0050896^response to stimulus;GO:0080167^response to karrikin	PF13833.5^EF-hand_8^EF-hand domain pair^42-93^E:4.4e-17
Lsat_1_v5_gn_9_95401	9	149609730	149611215	NA	NA	NA
Lsat_1_v5_gn_9_95420.v5	9	149612050	149616057	NA	NA	NA
Lsat_1_v5_gn_9_95100	9	149846277	149846701	NA	NA	NA
Lsat_1_v5_gn_9_95120	9	149888359	149889438	NAC domain-containing protein 72	GO:0006139^nucleobase-containing compound metabolic process;GO:0006351^DNA-templated transcription;GO:0006355^regulation of DNA-templated transcription;GO:0006725^cellular aromatic compound metabolic process;GO:0006807^nitrogen compound metabolic process;GO:0008150^biological_process;GO:0008152^metabolic process;GO:0009058^biosynthetic process;GO:0009059^macromolecule biosynthetic process;GO:0009…	PF02365.14^NAM^No apical meristem (NAM) protein^18-142^E:9.8e-35
Lsat_1_v5_gn_9_95180	9	150056145	150056621	G-type lectin S-receptor-like serine/threonine-protein kinase At4g27290	GO:0006464^protein modification process;GO:0006468^protein phosphorylation;GO:0006793^phosphorus metabolic process;GO:0006796^phosphate-containing compound metabolic process;GO:0006807^nitrogen compound metabolic process;GO:0008037^cell recognition;GO:0008150^biological_process;GO:0008152^metabolic process;GO:0009987^cellular process;GO:0016310^phosphorylation;GO:0019538^protein metabolic process…	PF01453.23^B_lectin^D-mannose binding lectin^76-138^E:3.2e-10
Lsat_1_v5_gn_9_95201	9	150068465	150070779	Cell division cycle protein 123 homolog	GO:0006417^regulation of translation;GO:0007049^cell cycle;GO:0007050^regulation of cell cycle;GO:0008150^biological_process;GO:0009889^regulation of biosynthetic process;GO:0009987^cellular process;GO:0010468^regulation of gene expression;GO:0010556^regulation of macromolecule biosynthetic process;GO:0010608^post-transcriptional regulation of gene expression;GO:0019222^regulation of metabolic pr…	PF07065.13^D123^D123^14-299^E:3.5e-94
Lsat_1_v5_gn_9_95221.v5	9	150083002	150086599	G-type lectin S-receptor-like serine/threonine-protein kinase At4g27290	GO:0006464^protein modification process;GO:0006468^protein phosphorylation;GO:0006793^phosphorus metabolic process;GO:0006796^phosphate-containing compound metabolic process;GO:0006807^nitrogen compound metabolic process;GO:0008037^cell recognition;GO:0008150^biological_process;GO:0008152^metabolic process;GO:0009987^cellular process;GO:0016310^phosphorylation;GO:0019538^protein metabolic process…	PF01453.23^B_lectin^D-mannose binding lectin^78-183^E:3e-29`PF00954.19^S_locus_glycop^S-locus glycoprotein domain^214-322^E:1.4e-28`PF08276.10^PAN_2^PAN-like domain^344-409^E:1.7e-19`PF00069.24^Pkinase^Protein kinase domain^514-578^E:5.8e-08`PF07714.16^Pkinase_Tyr^Protein tyrosine kinase^516-573^E:6.1e-07`PF07714.16^Pkinase_Tyr^Protein tyrosine kinase^577-757^E:2.4e-27`PF00069.24^Pkinase^Protein …
Lsat_1_v5_gn_9_95240	9	150120978	150123505	Cell division cycle protein 123 homolog	GO:0006417^regulation of translation;GO:0007049^cell cycle;GO:0007050^regulation of cell cycle;GO:0008150^biological_process;GO:0009889^regulation of biosynthetic process;GO:0009987^cellular process;GO:0010468^regulation of gene expression;GO:0010556^regulation of macromolecule biosynthetic process;GO:0010608^post-transcriptional regulation of gene expression;GO:0019222^regulation of metabolic pr…	PF07065.13^D123^D123^112-411^E:9.6e-94
Lsat_1_v5_gn_0_5501.v5	9	150213010	150213775	B-box domain protein 31	GO:0006355^regulation of DNA-templated transcription;GO:0007623^circadian rhythm;GO:0008150^biological_process;GO:0009314^response to radiation;GO:0009411^response to UV;GO:0009416^response to light stimulus;GO:0009628^response to abiotic stimulus;GO:0009889^regulation of biosynthetic process;GO:0009909^regulation of flower development;GO:0010224^response to UV-B;GO:0010468^regulation of gene exp…	NA
Lsat_1_v5_gn_0_5460	9	150315106	150319694	Vacuolar protein-sorting-associated protein 11 homolog	GO:0006810^transport;GO:0006886^intracellular protein transport;GO:0006904^vesicle docking involved in exocytosis;GO:0006996^organelle organization;GO:0007032^endosome organization;GO:0007033^vacuole organization;GO:0007040^lysosome organization;GO:0008104^protein localization;GO:0008150^biological_process;GO:0009987^cellular process;GO:0015031^protein transport;GO:0015833^peptide transport;GO:00…	PF00637.19^Clathrin^Region in Clathrin and VPS^400-537^E:8.2e-15`PF17122.4^zf-C3H2C3^Zinc-finger^838-873^E:1.1e-06`PF12451.7^VPS11_C^Vacuolar protein sorting protein 11 C terminal^879-920^E:1.6e-14
Lsat_1_v5_gn_0_5420	9	150423610	150423962	Proteasome activator subunit 4	GO:0006139^nucleobase-containing compound metabolic process;GO:0006259^DNA metabolic process;GO:0006281^DNA repair;GO:0006508^proteolysis;GO:0006725^cellular aromatic compound metabolic process;GO:0006807^nitrogen compound metabolic process;GO:0006950^response to stress;GO:0006974^DNA damage response;GO:0008150^biological_process;GO:0008152^metabolic process;GO:0009056^catabolic process;GO:000905…	NA
Lsat_1_v5_gn_0_5400	9	150525555	150527359	NA	NA	PF08744.9^NOZZLE^Plant transcription factor NOZZLE^27-172^E:7.8e-10
Lsat_1_v5_gn_0_5360	9	150665119	150665968	NA	NA	NA
Lsat_1_v5_gn_0_5341.v5	9	150695545	150700111	Ubiquitin carboxyl-terminal hydrolase 14	GO:0003006^developmental process involved in reproduction;GO:0006464^protein modification process;GO:0006508^proteolysis;GO:0006511^ubiquitin-dependent protein catabolic process;GO:0006807^nitrogen compound metabolic process;GO:0007275^multicellular organism development;GO:0008150^biological_process;GO:0008152^metabolic process;GO:0009056^catabolic process;GO:0009057^macromolecule catabolic proce…	PF02148.18^zf-UBP^Zn-finger in ubiquitin-hydrolases and other protein^180-253^E:6.4e-16`PF00443.28^UCH^Ubiquitin carboxyl-terminal hydrolase^308-798^E:1.1e-41`PF13423.5^UCH_1^Ubiquitin carboxyl-terminal hydrolase^429-782^E:9.6e-06`PF00627.30^UBA^UBA/TS-N domain^616-652^E:4.6e-05`PF00627.30^UBA^UBA/TS-N domain^675-710^E:2.1e-09
Lsat_1_v5_gn_0_5321	9	150701995	150703782	Cytochrome b6-f complex iron-sulfur subunit chloroplastic	GO:0008150^biological_process;GO:0008152^metabolic process;GO:0009987^cellular process;GO:0015979^photosynthesis;GO:0044237^cellular metabolic process;GO:0044699^biological_process;GO:0044710^metabolic process;GO:0055114^obsolete oxidation-reduction process	PF08802.9^CytB6-F_Fe-S^Cytochrome B6-F complex Fe-S subunit^56-94^E:1.8e-19`PF00355.25^Rieske^Rieske [2Fe-2S] domain^136-196^E:3.3e-12
Lsat_1_v5_gn_0_5300	9	150711858	150714489	Probable serine/threonine-protein kinase abkC	NA	PF03109.15^ABC1^ABC1 family^265-388^E:3.6e-30
Lsat_1_v5_gn_0_5260	9	150725286	150728739	Cyclic nucleotide-gated ion channel 4	GO:0002376^immune system process;GO:0006810^transport;GO:0006811^monoatomic ion transport;GO:0006950^response to stress;GO:0006952^defense response;GO:0006955^immune response;GO:0008150^biological_process;GO:0008219^cell death;GO:0009626^plant-type hypersensitive response;GO:0009987^cellular process;GO:0012501^programmed cell death;GO:0033554^cellular response to stress;GO:0034050^symbiont-induce…	PF00520.30^Ion_trans^Ion transport protein^47-358^E:1.3e-09`PF00027.28^cNMP_binding^Cyclic nucleotide-binding domain^462-549^E:2.1e-06
Lsat_1_v5_gn_0_5240	9	150790785	150794345	Cyclic nucleotide-gated ion channel 4	GO:0002376^immune system process;GO:0006810^transport;GO:0006811^monoatomic ion transport;GO:0006950^response to stress;GO:0006952^defense response;GO:0006955^immune response;GO:0008150^biological_process;GO:0008219^cell death;GO:0009626^plant-type hypersensitive response;GO:0009987^cellular process;GO:0012501^programmed cell death;GO:0033554^cellular response to stress;GO:0034050^symbiont-induce…	PF00520.30^Ion_trans^Ion transport protein^47-360^E:6.8e-11
Lsat_1_v5_gn_0_5220.v5	9	150816854	150817892	Cyclic nucleotide-gated ion channel 4	GO:0002376^immune system process;GO:0006950^response to stress;GO:0006952^defense response;GO:0006955^immune response;GO:0008150^biological_process;GO:0008219^cell death;GO:0009626^plant-type hypersensitive response;GO:0009987^cellular process;GO:0012501^programmed cell death;GO:0033554^cellular response to stress;GO:0034050^symbiont-induced defense-related programmed cell death;GO:0042391^regula…	NA
Lsat_1_v5_gn_9_95461	9	151183662	151183916	NA	NA	NA
Lsat_1_v5_gn_9_95500.v5	9	151217628	151218843	NA	NA	NA
Lsat_1_v5_gn_9_95521	9	151251483	151251710	NA	NA	NA
Lsat_1_v5_gn_9_95600	9	151338753	151344988	Double-strand break repair protein MRE11	GO:0006139^nucleobase-containing compound metabolic process;GO:0006259^DNA metabolic process;GO:0006281^DNA repair;GO:0006302^double-strand break repair;GO:0006725^cellular aromatic compound metabolic process;GO:0006807^nitrogen compound metabolic process;GO:0006950^response to stress;GO:0006974^DNA damage response;GO:0007049^cell cycle;GO:0008150^biological_process;GO:0008152^metabolic process;G…	PF00149.27^Metallophos^Calcineurin-like phosphoesterase^43-286^E:7.4e-15`PF04152.13^Mre11_DNA_bind^Mre11 DNA-binding presumed domain^331-484^E:3.8e-38
Lsat_1_v5_gn_9_95621	9	151349424	151351965	NA	NA	NA
Lsat_1_v5_gn_9_95641	9	151354452	151359821	Myosin-2	GO:0006810^transport;GO:0006897^endocytosis;GO:0006928^obsolete movement of cell or subcellular component;GO:0007017^microtubule-based process;GO:0007018^microtubule-based movement;GO:0008150^biological_process;GO:0009987^cellular process;GO:0016192^vesicle-mediated transport;GO:0030029^actin filament-based process;GO:0030048^actin filament-based movement;GO:0044699^biological_process;GO:0044763^…	PF00063.20^Myosin_head^Myosin head (motor domain)^180-800^E:2e-195`PF00612.26^IQ^IQ calmodulin-binding motif^872-890^E:1.4e-05
Lsat_1_v5_gn_9_95720	9	151410945	151411286	NA	NA	NA
Lsat_1_v5_gn_9_95760	9	151466844	151467861	NA	NA	NA
Lsat_1_v5_gn_9_95781.v5	9	151469749	151471230	Receptor-like protein kinase FERONIA	GO:0000160^phosphorelay signal transduction system;GO:0001558^regulation of cell growth;GO:0006464^protein modification process;GO:0006468^protein phosphorylation;GO:0006793^phosphorus metabolic process;GO:0006796^phosphate-containing compound metabolic process;GO:0006807^nitrogen compound metabolic process;GO:0006950^response to stress;GO:0006952^defense response;GO:0007165^signal transduction;G…	PF00069.24^Pkinase^Protein kinase domain^48-313^E:4.9e-45`PF07714.16^Pkinase_Tyr^Protein tyrosine kinase^49-314^E:1.8e-47
Lsat_1_v5_gn_9_95821	9	151488187	151490658	Receptor-like protein kinase THESEUS 1	GO:0002376^immune system process;GO:0006464^protein modification process;GO:0006468^protein phosphorylation;GO:0006793^phosphorus metabolic process;GO:0006796^phosphate-containing compound metabolic process;GO:0006807^nitrogen compound metabolic process;GO:0006950^response to stress;GO:0006952^defense response;GO:0006955^immune response;GO:0008150^biological_process;GO:0008152^metabolic process;G…	PF12819.6^Malectin_like^Carbohydrate-binding protein of the ER^34-382^E:9.4e-43`PF11721.7^Malectin^Di-glucose binding within endoplasmic reticulum^209-363^E:3.3e-08`PF00069.24^Pkinase^Protein kinase domain^485-748^E:2.7e-41`PF07714.16^Pkinase_Tyr^Protein tyrosine kinase^488-749^E:1.1e-45
Lsat_1_v5_gn_9_95861.v5	9	151522979	151529148	Trafficking protein particle complex II-specific subunit 130 homolog	GO:0000911^cytokinesis by cell plate formation;GO:0000919^cell plate assembly;GO:0006810^transport;GO:0006891^intra-Golgi vesicle-mediated transport;GO:0008150^biological_process;GO:0009987^cellular process;GO:0016043^cellular component organization;GO:0016192^vesicle-mediated transport;GO:0016197^endosomal transport;GO:0016482^cytosolic transport;GO:0022402^cell cycle process;GO:0022607^cellular…	PF12584.7^TRAPPC10^Trafficking protein particle complex subunit 10 TRAPPC10^1092-1173^E:1.6e-09
Lsat_1_v5_gn_9_95880	9	151549445	151553443	Peptidyl-prolyl cis-trans isomerase CYP37 chloroplastic	GO:0000413^protein peptidyl-prolyl isomerization;GO:0006464^protein modification process;GO:0006807^nitrogen compound metabolic process;GO:0008150^biological_process;GO:0008152^metabolic process;GO:0009987^cellular process;GO:0018193^peptidyl-amino acid modification;GO:0018208^peptidyl-proline modification;GO:0019538^protein metabolic process;GO:0036211^protein modification process;GO:0043170^mac…	PF00160.20^Pro_isomerase^Cyclophilin type peptidyl-prolyl cis-trans isomerase/CLD^310-461^E:3.6e-10
Lsat_1_v5_gn_9_95981.v5	9	151812946	151817085	Mitochondrial intermediate peptidase mitochondrial	GO:0005975^carbohydrate metabolic process;GO:0006508^proteolysis;GO:0006518^peptide metabolic process;GO:0006627^protein processing involved in protein targeting to mitochondrion;GO:0006807^nitrogen compound metabolic process;GO:0008150^biological_process;GO:0008152^metabolic process;GO:0009987^cellular process;GO:0016485^protein processing;GO:0019538^protein metabolic process;GO:0034641^cellular…	PF01432.19^Peptidase_M3^Peptidase family M3^2-61^E:3.3e-11`PF00703.20^Glyco_hydro_2^Glycosyl hydrolases family 2^264-373^E:6.4e-13
Lsat_1_v5_gn_9_96021.v5	9	151831172	151831363	Bifunctional 3-dehydroquinate dehydratase/shikimate dehydrogenase chloroplastic	GO:0003006^developmental process involved in reproduction;GO:0006082^organic acid metabolic process;GO:0006520^amino acid metabolic process;GO:0006725^cellular aromatic compound metabolic process;GO:0006807^nitrogen compound metabolic process;GO:0007275^multicellular organism development;GO:0008150^biological_process;GO:0008152^metabolic process;GO:0008652^amino acid biosynthetic process;GO:00090…	PF01487.14^DHquinase_I^Type I 3-dehydroquinase^1-56^E:3.3e-07
Lsat_1_v5_gn_9_96041	9	151834170	151835700	NAC transcription factor 56	GO:0001101^response to acid chemical;GO:0003006^developmental process involved in reproduction;GO:0006139^nucleobase-containing compound metabolic process;GO:0006351^DNA-templated transcription;GO:0006355^regulation of DNA-templated transcription;GO:0006725^cellular aromatic compound metabolic process;GO:0006807^nitrogen compound metabolic process;GO:0008150^biological_process;GO:0008152^metaboli…	PF02365.14^NAM^No apical meristem (NAM) protein^16-142^E:4.4e-37
Lsat_1_v5_gn_9_96060.v5	9	151877876	151882955	NA	NA	NA
Lsat_1_v5_gn_9_96101	9	152022233	152024368	Putative glucose-6-phosphate 1-epimerase	GO:0005975^carbohydrate metabolic process;GO:0008150^biological_process;GO:0008152^metabolic process;GO:0044238^primary metabolic process;GO:0071704^organic substance metabolic process	NA
Lsat_1_v5_gn_9_96120	9	152188461	152188706	NA	NA	NA
Lsat_1_v5_gn_9_95921.v5	9	152451795	152454359	Beta-glucosidase 18	GO:0005975^carbohydrate metabolic process;GO:0008150^biological_process;GO:0008152^metabolic process;GO:0044238^primary metabolic process;GO:0044699^biological_process;GO:0044710^metabolic process;GO:0071704^organic substance metabolic process;GO:1901135^carbohydrate derivative metabolic process;GO:1901657^glycosyl compound metabolic process	PF00232.17^Glyco_hydro_1^Glycosyl hydrolase family 1^44-311^E:2e-84`PF00232.17^Glyco_hydro_1^Glycosyl hydrolase family 1^338-432^E:7e-23
Lsat_1_v5_gn_9_97401.v5	9	152713336	152716282	Beta-glucosidase 18	GO:0005975^carbohydrate metabolic process;GO:0008150^biological_process;GO:0008152^metabolic process;GO:0044238^primary metabolic process;GO:0044699^biological_process;GO:0044710^metabolic process;GO:0071704^organic substance metabolic process;GO:1901135^carbohydrate derivative metabolic process;GO:1901657^glycosyl compound metabolic process	PF00232.17^Glyco_hydro_1^Glycosyl hydrolase family 1^48-268^E:1.6e-79
Lsat_1_v5_gn_9_97361.v5	9	152756140	152757814	Beta-glucosidase 18	GO:0005975^carbohydrate metabolic process;GO:0008150^biological_process;GO:0008152^metabolic process;GO:0044238^primary metabolic process;GO:0044699^biological_process;GO:0044710^metabolic process;GO:0071704^organic substance metabolic process;GO:1901135^carbohydrate derivative metabolic process;GO:1901657^glycosyl compound metabolic process	PF00232.17^Glyco_hydro_1^Glycosyl hydrolase family 1^1-255^E:9.8e-28
Lsat_1_v5_gn_9_97341.v5	9	152757849	152758058	Beta-glucosidase 18	GO:0005975^carbohydrate metabolic process;GO:0008150^biological_process;GO:0008152^metabolic process;GO:0044238^primary metabolic process;GO:0044699^biological_process;GO:0044710^metabolic process;GO:0071704^organic substance metabolic process;GO:1901135^carbohydrate derivative metabolic process;GO:1901657^glycosyl compound metabolic process	PF00232.17^Glyco_hydro_1^Glycosyl hydrolase family 1^6-61^E:1.2e-20
Lsat_1_v5_gn_9_97320.v5	9	152758145	152758661	Protein EPIDERMAL PATTERNING FACTOR 1	GO:0003002^regionalization;GO:0007389^pattern specification process;GO:0008150^biological_process;GO:0009791^post-embryonic development;GO:0009888^tissue development;GO:0009987^cellular process;GO:0010052^guard cell differentiation;GO:0010374^stomatal complex development;GO:0010375^stomatal complex patterning;GO:0030154^cell differentiation;GO:0032501^multicellular organismal process;GO:0032502^d…	PF17181.3^EPF^Epidermal patterning factor proteins^20-71^E:2.9e-15
Lsat_1_v5_gn_9_97301	9	152760885	152764511	COP1-interacting protein 7	GO:0006139^nucleobase-containing compound metabolic process;GO:0006351^DNA-templated transcription;GO:0006355^regulation of DNA-templated transcription;GO:0006725^cellular aromatic compound metabolic process;GO:0006778^porphyrin-containing compound metabolic process;GO:0006779^porphyrin-containing compound biosynthetic process;GO:0006807^nitrogen compound metabolic process;GO:0008150^biological_p…	NA
Lsat_1_v5_gn_9_97280.v5	9	152764807	152765124	Leucoanthocyanidin dioxygenase	GO:0008150^biological_process;GO:0008152^metabolic process;GO:0009058^biosynthetic process;GO:0009718^anthocyanin-containing compound biosynthetic process;GO:0009812^flavonoid metabolic process;GO:0009813^flavonoid biosynthetic process;GO:0042440^pigment metabolic process;GO:0044699^biological_process;GO:0044710^metabolic process;GO:0044711^biosynthetic process;GO:0046148^pigment biosynthetic pro…	PF03171.19^2OG-FeII_Oxy^2OG-Fe(II) oxygenase superfamily^3-63^E:8.3e-14
Lsat_1_v5_gn_9_97261	9	152802403	152803689	NA	NA	PF10419.8^TFIIIC_sub6^TFIIIC subunit^45-79^E:7.1e-12
Lsat_1_v5_gn_9_97221	9	152847018	152847218	NA	NA	NA
Lsat_1_v5_gn_9_97200.v5	9	152871453	152880591	Beta-glucosidase 18	GO:0005975^carbohydrate metabolic process;GO:0008150^biological_process;GO:0008152^metabolic process;GO:0044238^primary metabolic process;GO:0044699^biological_process;GO:0044710^metabolic process;GO:0071704^organic substance metabolic process;GO:1901135^carbohydrate derivative metabolic process;GO:1901657^glycosyl compound metabolic process	PF00232.17^Glyco_hydro_1^Glycosyl hydrolase family 1^44-482^E:1e-125
Lsat_1_v5_gn_9_97181.v5	9	152881249	152883606	NA	NA	PF10419.8^TFIIIC_sub6^TFIIIC subunit^140-174^E:1.8e-13
Lsat_1_v5_gn_9_97161	9	152885436	152886797	Phospholipase A1-IIdelta	GO:0006629^lipid metabolic process;GO:0008150^biological_process;GO:0008152^metabolic process;GO:0009056^catabolic process;GO:0009314^response to radiation;GO:0009411^response to UV;GO:0009416^response to light stimulus;GO:0009628^response to abiotic stimulus;GO:0009650^UV protection;GO:0009987^cellular process;GO:0010224^response to UV-B;GO:0016042^lipid catabolic process;GO:0034644^cellular res…	PF01764.24^Lipase_3^Lipase (class 3)^137-312^E:1e-30
Lsat_1_v5_gn_9_97140.v5	9	152890997	152895570	Plant intracellular Ras-group-related LRR protein 6	GO:0007165^signal transduction;GO:0008150^biological_process;GO:0009987^cellular process;GO:0050789^regulation of biological process;GO:0050794^regulation of cellular process;GO:0065007^biological regulation	PF13855.5^LRR_8^Leucine rich repeat^46-103^E:1.7e-08`PF13855.5^LRR_8^Leucine rich repeat^214-269^E:9.1e-07`PF00560.32^LRR_1^Leucine Rich Repeat^258-274^E:1`PF13855.5^LRR_8^Leucine rich repeat^387-444^E:1.9e-06`PF13855.5^LRR_8^Leucine rich repeat^456-513^E:2.6e-07`PF00560.32^LRR_1^Leucine Rich Repeat^479-499^E:1.2
Lsat_1_v5_gn_9_97121.v5	9	152900794	152903627	Nuclear/nucleolar GTPase 2	GO:0008150^biological_process;GO:0022613^ribonucleoprotein complex biogenesis;GO:0042254^ribosome biogenesis;GO:0044085^cellular component biogenesis;GO:0071840^cellular component organization or biogenesis	PF08153.11^NGP1NT^NGP1NT (NUC091) domain^46-171^E:2.5e-48`PF02421.17^FeoB_N^Ferrous iron transport protein B^311-378^E:1.9e-05`PF01926.22^MMR_HSR1^50S ribosome-binding GTPase^312-399^E:7.3e-15
Lsat_1_v5_gn_9_97101	9	152907112	152910098	MLO-like protein 11	GO:0006950^response to stress;GO:0006952^defense response;GO:0008150^biological_process;GO:0009607^response to biotic stimulus;GO:0050896^response to stimulus	PF03094.14^Mlo^Mlo family^11-441^E:1.1e-140
Lsat_1_v5_gn_9_97040	9	152920993	152925092	NA	NA	NA
Lsat_1_v5_gn_9_97001.v5	9	153067765	153070557	NA	NA	NA
Lsat_1_v5_gn_9_96980.v5	9	153072136	153072345	DnaJ homolog subfamily B member 6-B	NA	PF00226.30^DnaJ^DnaJ domain^4-59^E:2.3e-21
Lsat_1_v5_gn_9_96960.v5	9	153074855	153075654	NA	NA	NA
Lsat_1_v5_gn_9_96941	9	153075762	153075971	DnaJ homolog subfamily B member 6-B	NA	PF00226.30^DnaJ^DnaJ domain^4-59^E:2.3e-21
Lsat_1_v5_gn_9_96901	9	153081765	153088532	TMV resistance protein N	GO:0002376^immune system process;GO:0006950^response to stress;GO:0006952^defense response;GO:0006955^immune response;GO:0007165^signal transduction;GO:0008150^biological_process;GO:0008219^cell death;GO:0009626^plant-type hypersensitive response;GO:0009987^cellular process;GO:0012501^programmed cell death;GO:0033554^cellular response to stress;GO:0034050^symbiont-induced defense-related programm…	PF01582.19^TIR^TIR domain^19-181^E:6.1e-37`PF13676.5^TIR_2^TIR domain^21-117^E:1.7e-15`PF00931.21^NB-ARC^NB-ARC domain^197-482^E:3e-32
Lsat_1_v5_gn_9_96860	9	153189994	153191528	E3 ubiquitin-protein ligase RMA1H1	GO:0001101^response to acid chemical;GO:0006464^protein modification process;GO:0006508^proteolysis;GO:0006511^ubiquitin-dependent protein catabolic process;GO:0006807^nitrogen compound metabolic process;GO:0006950^response to stress;GO:0006970^response to osmotic stress;GO:0008150^biological_process;GO:0008152^metabolic process;GO:0009056^catabolic process;GO:0009057^macromolecule catabolic proc…	PF13923.5^zf-C3HC4_2^Zinc finger C3HC4 type (RING finger)^57-105^E:1.6e-06`PF13920.5^zf-C3HC4_3^Zinc finger C3HC4 type (RING finger)^57-110^E:4.4e-08`PF14634.5^zf-RING_5^zinc-RING finger domain^57-106^E:7.1e-07`PF13639.5^zf-RING_2^Ring finger domain^57-106^E:9.3e-07`PF00097.24^zf-C3HC4^Zinc finger C3HC4 type (RING finger)^58-105^E:8.4e-09`PF13445.5^zf-RING_UBOX^RING-type zinc-finger^58-103^E:7.7e…
Lsat_1_v5_gn_9_96840.v5	9	153219050	153219960	Thioredoxin M4 chloroplastic	GO:0006109^regulation of carbohydrate metabolic process;GO:0006662^glycerol ether metabolic process;GO:0006950^response to stress;GO:0006979^response to oxidative stress;GO:0008150^biological_process;GO:0008152^metabolic process;GO:0009719^response to endogenous stimulus;GO:0009725^response to hormone;GO:0009735^response to cytokinin;GO:0009987^cellular process;GO:0010033^response to organic subs…	PF00085.19^Thioredoxin^Thioredoxin^81-182^E:6.7e-31`PF13098.5^Thioredoxin_2^Thioredoxin-like domain^95-176^E:3.3e-08`PF14595.5^Thioredoxin_9^Thioredoxin^104-174^E:1.5e-07
Lsat_1_v5_gn_9_96801.v5	9	153293211	153293513	NA	NA	NA
Lsat_1_v5_gn_9_96781.v5	9	153300008	153300499	Dynein light chain	GO:0007017^microtubule-based process;GO:0008150^biological_process;GO:0009987^cellular process	PF01221.17^Dynein_light^Dynein light chain type 1^40-126^E:7.3e-27
Lsat_1_v5_gn_9_96741	9	153315381	153315709	Lysophospholipid acyltransferase LPEAT1	GO:0000038^very long-chain fatty acid metabolic process;GO:0006082^organic acid metabolic process;GO:0006629^lipid metabolic process;GO:0006631^fatty acid metabolic process;GO:0006644^phospholipid metabolic process;GO:0006793^phosphorus metabolic process;GO:0006796^phosphate-containing compound metabolic process;GO:0008150^biological_process;GO:0008152^metabolic process;GO:0008610^lipid biosynthe…	NA
Lsat_1_v5_gn_9_96680	9	153391480	153394176	NA	NA	PF11145.7^DUF2921^Protein of unknown function (DUF2921)^36-878^E:1e-226
Lsat_1_v5_gn_9_96601.v5	9	153479065	153481293	NA	NA	PF11145.7^DUF2921^Protein of unknown function (DUF2921)^1-722^E:1.1e-208
Lsat_1_v5_gn_9_96581.v5	9	153502462	153505131	NA	NA	PF11145.7^DUF2921^Protein of unknown function (DUF2921)^38-869^E:6.6e-219
Lsat_1_v5_gn_9_96540	9	153613281	153614806	Probable arabinose 5-phosphate isomerase	GO:0005975^carbohydrate metabolic process;GO:0006139^nucleobase-containing compound metabolic process;GO:0006163^purine nucleotide metabolic process;GO:0006164^purine nucleotide biosynthetic process;GO:0006183^GTP biosynthetic process;GO:0006725^cellular aromatic compound metabolic process;GO:0006753^nucleoside phosphate metabolic process;GO:0006793^phosphorus metabolic process;GO:0006796^phospha…	NA
Lsat_1_v5_gn_9_96521	9	153616633	153617214	NA	NA	PF06839.11^zf-GRF^GRF zinc finger^2-42^E:4.3e-10
Lsat_1_v5_gn_9_96420.v5	9	153697467	153697880	NA	NA	NA
Lsat_1_v5_gn_9_96380	9	153832103	153849665	Malonate--CoA ligase	GO:0006082^organic acid metabolic process;GO:0006629^lipid metabolic process;GO:0006631^fatty acid metabolic process;GO:0006633^fatty acid biosynthetic process;GO:0008150^biological_process;GO:0008152^metabolic process;GO:0008610^lipid biosynthetic process;GO:0009056^catabolic process;GO:0009058^biosynthetic process;GO:0009987^cellular process;GO:0016053^organic acid biosynthetic process;GO:00160…	PF00501.27^AMP-binding^AMP-binding enzyme^123-183^E:1.1e-14
Lsat_1_v5_gn_9_96301	9	153978661	153979335	NA	NA	NA
Lsat_1_v5_gn_9_96280	9	153983486	153983719	NA	NA	NA
Lsat_1_v5_gn_9_96260.v5	9	154000502	154002882	Probable ubiquitin-conjugating enzyme E2 25	NA	PF00179.25^UQ_con^Ubiquitin-conjugating enzyme^13-117^E:1.2e-23
Lsat_1_v5_gn_9_96241	9	154003867	154005292	NA	NA	NA
Lsat_1_v5_gn_9_96220	9	154010943	154012128	Probable ubiquitin-conjugating enzyme E2 24	GO:0006807^nitrogen compound metabolic process;GO:0006810^transport;GO:0006811^monoatomic ion transport;GO:0006817^phosphate ion transport;GO:0006820^monoatomic anion transport;GO:0006950^response to stress;GO:0007154^cell communication;GO:0008150^biological_process;GO:0008152^metabolic process;GO:0009056^catabolic process;GO:0009057^macromolecule catabolic process;GO:0009267^cellular response to…	NA
Lsat_1_v5_gn_9_96200	9	154012376	154013514	Probable ubiquitin-conjugating enzyme E2 25	NA	NA
Lsat_1_v5_gn_9_96180.v5	9	154017805	154019892	Probable ubiquitin-conjugating enzyme E2 25	NA	PF00179.25^UQ_con^Ubiquitin-conjugating enzyme^292-437^E:8.3e-27
Lsat_1_v5_gn_9_96160.v5	9	154027277	154027504	Cytochrome c oxidase copper chaperone 2	GO:0000041^transition metal ion transport;GO:0006810^transport;GO:0006811^monoatomic ion transport;GO:0006812^monoatomic cation transport;GO:0006825^copper ion transport;GO:0008150^biological_process;GO:0030001^metal ion transport;GO:0051179^localization;GO:0051234^establishment of localization	PF05051.12^COX17^Cytochrome C oxidase copper chaperone (COX17)^31-75^E:4.9e-20
Lsat_1_v5_gn_9_98060.v5	9	154109899	154112195	Beta-glucuronosyltransferase GlcAT14A	GO:0000902^cell morphogenesis;GO:0008150^biological_process;GO:0009653^anatomical structure morphogenesis;GO:0009826^unidimensional cell growth;GO:0009987^cellular process;GO:0016043^cellular component organization;GO:0016049^cell growth;GO:0032502^developmental process;GO:0032989^cellular anatomical entity morphogenesis;GO:0040007^growth;GO:0044699^biological_process;GO:0044763^cellular process;…	PF02485.20^Branch^Core-2/I-Branching enzyme^87-346^E:2.9e-69
Lsat_1_v5_gn_9_98081	9	154113082	154117515	Protein SPA1-RELATED 3	GO:0007165^signal transduction;GO:0007602^phototransduction;GO:0008150^biological_process;GO:0009314^response to radiation;GO:0009416^response to light stimulus;GO:0009581^detection of external stimulus;GO:0009582^detection of abiotic stimulus;GO:0009583^detection of light stimulus;GO:0009585^red far-red light phototransduction;GO:0009605^response to external stimulus;GO:0009628^response to abiot…	PF00400.31^WD40^WD domain G-beta repeat^468-492^E:0.091`PF00400.31^WD40^WD domain G-beta repeat^552-586^E:0.00018`PF00400.31^WD40^WD domain G-beta repeat^643-679^E:0.00015
Lsat_1_v5_gn_9_98100.v5	9	154156838	154157272	NA	NA	NA
Lsat_1_v5_gn_9_98021.v5	9	154409622	154418245	Protein disulfide isomerase-like 2-2	GO:0006457^protein folding;GO:0006950^response to stress;GO:0008150^biological_process;GO:0009987^cellular process;GO:0019725^cellular homeostasis;GO:0033554^cellular response to stress;GO:0034976^response to endoplasmic reticulum stress;GO:0042592^homeostatic process;GO:0044699^biological_process;GO:0044763^cellular process;GO:0045454^cell redox homeostasis;GO:0050789^regulation of biological pr…	NA
Lsat_1_v5_gn_9_97981.v5	9	154498056	154500950	Proton pump-interactor 1	GO:0008150^biological_process;GO:0010155^regulation of proton transport;GO:0032879^regulation of localization;GO:0043269^regulation of monoatomic ion transport;GO:0050789^regulation of biological process;GO:0051049^regulation of transport;GO:0065007^biological regulation	NA
Lsat_1_v5_gn_9_97941	9	154529280	154531965	Putative RNA-binding protein YlmH	NA	PF01479.24^S4^S4 domain^239-285^E:1.3e-07
Lsat_1_v5_gn_9_97921	9	154535599	154539436	Dynamin-related protein 5A	GO:0000266^mitochondrial fission;GO:0000911^cytokinesis by cell plate formation;GO:0006996^organelle organization;GO:0007005^mitochondrion organization;GO:0008150^biological_process;GO:0009987^cellular process;GO:0016043^cellular component organization;GO:0022402^cell cycle process;GO:0032506^cytokinetic process;GO:0048285^organelle fission;GO:0071840^cellular component organization or biogenesis…	PF00350.22^Dynamin_N^Dynamin family^89-269^E:8.8e-34
Lsat_1_v5_gn_9_98120	9	154860202	154860414	MADS-box transcription factor 57	GO:0006139^nucleobase-containing compound metabolic process;GO:0006351^DNA-templated transcription;GO:0006355^regulation of DNA-templated transcription;GO:0006357^regulation of transcription by RNA polymerase II;GO:0006725^cellular aromatic compound metabolic process;GO:0006807^nitrogen compound metabolic process;GO:0008150^biological_process;GO:0008152^metabolic process;GO:0009058^biosynthetic p…	PF00319.17^SRF-TF^SRF-type transcription factor (DNA-binding and dimerisation domain)^10-46^E:4.1e-18
Lsat_1_v5_gn_9_98140.v5	9	154860675	154860941	Protein CHUP1 chloroplastic	GO:0006996^organelle organization;GO:0008150^biological_process;GO:0009657^plastid organization;GO:0009658^chloroplast organization;GO:0009902^chloroplast relocation;GO:0009987^cellular process;GO:0016043^cellular component organization;GO:0019750^chloroplast localization;GO:0051179^localization;GO:0051234^establishment of localization;GO:0051640^organelle localization;GO:0051641^cellular localiz…	NA
Lsat_1_v5_gn_9_98160.v5	9	154870538	154873779	Histone-lysine N-methyltransferase ASHR1	NA	PF00856.27^SET^SET domain^307-362^E:6.6e-08
Lsat_1_v5_gn_9_97440	9	155095724	155096443	VQ motif-containing protein 4	GO:0006355^regulation of DNA-templated transcription;GO:0006950^response to stress;GO:0006952^defense response;GO:0008150^biological_process;GO:0009889^regulation of biosynthetic process;GO:0010185^regulation of cellular defense response;GO:0010468^regulation of gene expression;GO:0010556^regulation of macromolecule biosynthetic process;GO:0019219^regulation of nucleobase-containing compound meta…	PF05678.13^VQ^VQ motif^64-90^E:1.9e-11
Lsat_1_v5_gn_9_97501.v5	9	155263067	155265391	Probable bifunctional methylthioribulose-1-phosphate dehydratase/enolase-phosphatase E1 1	GO:0000096^sulfur amino acid metabolic process;GO:0000097^sulfur amino acid biosynthetic process;GO:0006082^organic acid metabolic process;GO:0006520^amino acid metabolic process;GO:0006555^methionine metabolic process;GO:0006790^sulfur compound metabolic process;GO:0006807^nitrogen compound metabolic process;GO:0008150^biological_process;GO:0008152^metabolic process;GO:0008652^amino acid biosynt…	NA
Lsat_1_v5_gn_9_97520.v5	9	155316694	155320269	NA	NA	NA
Lsat_1_v5_gn_9_97601.v5	9	155438061	155438357	Rapid alkalinization factor	GO:0008150^biological_process;GO:0009966^regulation of signal transduction;GO:0010469^regulation of signaling receptor activity;GO:0010646^regulation of cell communication;GO:0023051^regulation of signaling;GO:0048583^regulation of response to stimulus;GO:0050789^regulation of biological process;GO:0050794^regulation of cellular process;GO:0065007^biological regulation;GO:0065009^regulation of mo…	PF05498.10^RALF^Rapid ALkalinization Factor (RALF)^35-96^E:5.3e-28
Lsat_1_v5_gn_9_97620.v5	9	155443484	155445305	NA	NA	NA
Lsat_1_v5_gn_9_97661.v5	9	155484819	155485562	Early nodulin-like protein 2	NA	PF02298.16^Cu_bind_like^Plastocyanin-like domain^34-117^E:9.6e-21
Lsat_1_v5_gn_9_97681.v5	9	155542014	155542717	Early nodulin-like protein 2	NA	PF02298.16^Cu_bind_like^Plastocyanin-like domain^37-117^E:9.5e-21
Lsat_1_v5_gn_9_97701	9	155586736	155587463	Early nodulin-like protein 2	NA	PF02298.16^Cu_bind_like^Plastocyanin-like domain^34-117^E:6.3e-21
Lsat_1_v5_gn_9_97720.v5	9	155590771	155590923	NA	NA	NA
Lsat_1_v5_gn_9_97741	9	155639965	155650583	Beta-glucosidase 18	GO:0005975^carbohydrate metabolic process;GO:0008150^biological_process;GO:0008152^metabolic process;GO:0044238^primary metabolic process;GO:0044699^biological_process;GO:0044710^metabolic process;GO:0071704^organic substance metabolic process;GO:1901135^carbohydrate derivative metabolic process;GO:1901657^glycosyl compound metabolic process	PF00232.17^Glyco_hydro_1^Glycosyl hydrolase family 1^38-251^E:1.1e-69`PF00232.17^Glyco_hydro_1^Glycosyl hydrolase family 1^260-471^E:8e-49
Lsat_1_v5_gn_9_97761.v5	9	155720817	155722340	Tyrosine/DOPA decarboxylase 2	GO:0006082^organic acid metabolic process;GO:0006520^amino acid metabolic process;GO:0006807^nitrogen compound metabolic process;GO:0008150^biological_process;GO:0008152^metabolic process;GO:0009987^cellular process;GO:0019752^carboxylic acid metabolic process;GO:0043436^oxoacid metabolic process;GO:0044237^cellular metabolic process;GO:0044238^primary metabolic process;GO:0044281^small molecule …	PF00282.18^Pyridoxal_deC^Pyridoxal-dependent decarboxylase conserved domain^38-411^E:3.5e-113
Lsat_1_v5_gn_9_97780.v5	9	155855120	155859442	Protein DETOXIFICATION 18	GO:0002229^defense response to oomycetes;GO:0002239^response to oomycetes;GO:0006810^transport;GO:0006855^xenobiotic transmembrane transport;GO:0006950^response to stress;GO:0006952^defense response;GO:0008150^biological_process;GO:0009605^response to external stimulus;GO:0009607^response to biotic stimulus;GO:0015893^xenobiotic transport;GO:0043207^response to external biotic stimulus;GO:0044699…	PF01554.17^MatE^MatE^43-202^E:4.1e-33`PF01554.17^MatE^MatE^264-425^E:5.1e-25
Lsat_1_v5_gn_9_97840.v5	9	156016456	156021058	Protein DETOXIFICATION 19	GO:0006810^transport;GO:0006855^xenobiotic transmembrane transport;GO:0008150^biological_process;GO:0009636^response to toxic substance;GO:0015893^xenobiotic transport;GO:0042221^response to chemical;GO:0044699^biological_process;GO:0044765^transport;GO:0050896^response to stimulus;GO:0051179^localization;GO:0051234^establishment of localization;GO:0055085^transmembrane transport;GO:1902578^local…	PF01554.17^MatE^MatE^48-219^E:5.1e-27`PF01554.17^MatE^MatE^291-444^E:5.4e-25
Lsat_1_v5_gn_9_97880	9	156050439	156051695	NA	NA	NA
Lsat_1_v5_gn_9_98780	9	156096620	156097091	NA	NA	NA
Lsat_1_v5_gn_9_98800.v5	9	156159033	156160055	E3 ubiquitin-protein ligase RZF1	GO:0000209^protein polyubiquitination;GO:0000820^regulation of glutamine family amino acid metabolic process;GO:0001101^response to acid chemical;GO:0006464^protein modification process;GO:0006508^proteolysis;GO:0006511^ubiquitin-dependent protein catabolic process;GO:0006521^regulation of cellular amino acid metabolic process;GO:0006807^nitrogen compound metabolic process;GO:0006950^response to …	PF14369.5^zinc_ribbon_9^zinc-ribbon^24-56^E:2.9e-11`PF13639.5^zf-RING_2^Ring finger domain^234-276^E:2.4e-13`PF13923.5^zf-C3HC4_2^Zinc finger C3HC4 type (RING finger)^235-275^E:4e-11`PF17123.4^zf-RING_11^RING-like zinc finger^235-262^E:2.6e-10`PF13445.5^zf-RING_UBOX^RING-type zinc-finger^235-273^E:3.4e-07`PF00097.24^zf-C3HC4^Zinc finger C3HC4 type (RING finger)^235-275^E:1.6e-06
Lsat_1_v5_gn_9_98881	9	156347573	156351157	Protein RICE SALT SENSITIVE 3	GO:0006139^nucleobase-containing compound metabolic process;GO:0006351^DNA-templated transcription;GO:0006355^regulation of DNA-templated transcription;GO:0006725^cellular aromatic compound metabolic process;GO:0006807^nitrogen compound metabolic process;GO:0008150^biological_process;GO:0008152^metabolic process;GO:0009058^biosynthetic process;GO:0009059^macromolecule biosynthetic process;GO:0009…	PF14215.5^bHLH-MYC_N^bHLH-MYC and R2R3-MYB transcription factors N-terminal^19-79^E:2.1e-10`PF14215.5^bHLH-MYC_N^bHLH-MYC and R2R3-MYB transcription factors N-terminal^81-184^E:7.4e-18
Lsat_1_v5_gn_9_98941.v5	9	156511404	156511772	Acetyl-coenzyme A carboxylase carboxyl transferase subunit beta chloroplastic	GO:0006082^organic acid metabolic process;GO:0006629^lipid metabolic process;GO:0006631^fatty acid metabolic process;GO:0006633^fatty acid biosynthetic process;GO:0006637^acyl-CoA metabolic process;GO:0006732^obsolete coenzyme metabolic process;GO:0006790^sulfur compound metabolic process;GO:0006793^phosphorus metabolic process;GO:0008150^biological_process;GO:0008152^metabolic process;GO:0008610…	PF01039.21^Carboxyl_trans^Carboxyl transferase domain^1-112^E:1.1e-09
Lsat_1_v5_gn_9_98681	9	156775677	156778452	Probable aminotransferase TAT2	GO:0006082^organic acid metabolic process;GO:0006520^amino acid metabolic process;GO:0006570^tyrosine metabolic process;GO:0006572^tyrosine catabolic process;GO:0006725^cellular aromatic compound metabolic process;GO:0006766^vitamin metabolic process;GO:0006775^fat-soluble vitamin metabolic process;GO:0006807^nitrogen compound metabolic process;GO:0008150^biological_process;GO:0008152^metabolic p…	PF00155.20^Aminotran_1_2^Aminotransferase class I and II^34-399^E:3.6e-56`PF01212.20^Beta_elim_lyase^Beta-eliminating lyase^101-210^E:5.5e-06
Lsat_1_v5_gn_9_98661	9	156796824	156798402	Uncharacterized exonuclease domain-containing protein At3g15140	GO:0008150^biological_process;GO:0009892^negative regulation of metabolic process;GO:0009987^cellular process;GO:0010468^regulation of gene expression;GO:0010605^negative regulation of macromolecule metabolic process;GO:0010608^post-transcriptional regulation of gene expression;GO:0010629^negative regulation of gene expression;GO:0016441^post-transcriptional gene silencing;GO:0016458^obsolete gen…	PF00929.23^RNase_T^Exonuclease^138-300^E:2.5e-08
Lsat_1_v5_gn_9_98220	9	156959139	156969069	ATPase family AAA domain-containing protein 2	GO:0006139^nucleobase-containing compound metabolic process;GO:0006325^chromatin organization;GO:0006351^DNA-templated transcription;GO:0006355^regulation of DNA-templated transcription;GO:0006357^regulation of transcription by RNA polymerase II;GO:0006725^cellular aromatic compound metabolic process;GO:0006807^nitrogen compound metabolic process;GO:0008150^biological_process;GO:0008152^metabolic…	PF13832.5^zf-HC5HC2H_2^PHD-zinc-finger like domain^399-472^E:1.1e-07`PF13771.5^zf-HC5HC2H^PHD-like zinc-binding domain^402-481^E:8.3e-11`PF00004.28^AAA^ATPase family associated with various cellular activities (AAA)^609-744^E:1.1e-38
Lsat_1_v5_gn_9_98300	9	157186345	157187124	NA	NA	NA
Lsat_1_v5_gn_9_98320.v5	9	157217412	157217753	Serine/arginine-rich splicing factor 8	GO:0006139^nucleobase-containing compound metabolic process;GO:0006396^RNA processing;GO:0006397^mRNA processing;GO:0006725^cellular aromatic compound metabolic process;GO:0006807^nitrogen compound metabolic process;GO:0008150^biological_process;GO:0008152^metabolic process;GO:0008380^RNA splicing;GO:0009987^cellular process;GO:0016070^RNA metabolic process;GO:0016071^mRNA metabolic process;GO:00…	PF00076.21^RRM_1^RNA recognition motif. (a.k.a. RRM RBD or RNP domain)^34-101^E:3.3e-12
Lsat_1_v5_gn_9_98340	9	157218453	157219032	NA	NA	NA
Lsat_1_v5_gn_9_98361	9	157256309	157257150	NA	NA	PF04654.11^DUF599^Protein of unknown function DUF599^13-214^E:1.1e-61
Lsat_1_v5_gn_9_98381.v5	9	157281779	157282620	NA	NA	PF04654.11^DUF599^Protein of unknown function DUF599^13-214^E:3.4e-62
Lsat_1_v5_gn_9_98401.v5	9	157325530	157326441	NA	NA	PF04654.11^DUF599^Protein of unknown function DUF599^13-213^E:5.3e-61
Lsat_1_v5_gn_9_98421.v5	9	157375360	157377345	NA	NA	NA
Lsat_1_v5_gn_9_98561	9	157447477	157448160	Dynamin-related protein 4C	GO:0000266^mitochondrial fission;GO:0006996^organelle organization;GO:0007005^mitochondrion organization;GO:0008150^biological_process;GO:0009987^cellular process;GO:0016043^cellular component organization;GO:0048285^organelle fission;GO:0071840^cellular component organization or biogenesis	PF01031.19^Dynamin_M^Dynamin central region^2-93^E:1.1e-13
Lsat_1_v5_gn_9_98580	9	157473409	157475035	NA	NA	NA
Lsat_1_v5_gn_9_98601	9	157477366	157479594	Ras-related protein RABA1f	GO:0006810^transport;GO:0008104^protein localization;GO:0008150^biological_process;GO:0015031^protein transport;GO:0015833^peptide transport;GO:0033036^macromolecule localization;GO:0042886^amide transport;GO:0045184^establishment of protein localization;GO:0051179^localization;GO:0051234^establishment of localization;GO:0071702^organic substance transport;GO:0071705^nitrogen compound transport	PF00025.20^Arf^ADP-ribosylation factor family^14-143^E:3.3e-12`PF00071.21^Ras^Ras family^15-175^E:8.8e-61`PF08477.12^Roc^Ras of Complex Roc domain of DAPkinase^15-129^E:7.4e-35
Lsat_1_v5_gn_9_98620	9	157503752	157507022	Homogentisate 12-dioxygenase	GO:0006082^organic acid metabolic process;GO:0006520^amino acid metabolic process;GO:0006558^L-phenylalanine metabolic process;GO:0006559^L-phenylalanine catabolic process;GO:0006570^tyrosine metabolic process;GO:0006572^tyrosine catabolic process;GO:0006725^cellular aromatic compound metabolic process;GO:0006807^nitrogen compound metabolic process;GO:0008150^biological_process;GO:0008152^metabol…	PF04209.12^HgmA^homogentisate 12-dioxygenase^15-442^E:1.6e-214
Lsat_1_v5_gn_9_99081	9	157621972	157623652	Basic leucine zipper 34	GO:0006139^nucleobase-containing compound metabolic process;GO:0006351^DNA-templated transcription;GO:0006355^regulation of DNA-templated transcription;GO:0006725^cellular aromatic compound metabolic process;GO:0006807^nitrogen compound metabolic process;GO:0007275^multicellular organism development;GO:0008150^biological_process;GO:0008152^metabolic process;GO:0009058^biosynthetic process;GO:0009…	PF07716.14^bZIP_2^Basic region leucine zipper^177-224^E:1.4e-08`PF00170.20^bZIP_1^bZIP transcription factor^179-223^E:5.6e-10
Lsat_1_v5_gn_9_99061	9	157646528	157680185	Sodium/calcium exchanger NCL2	GO:0006810^transport;GO:0008150^biological_process;GO:0042592^homeostatic process;GO:0048878^chemical homeostasis;GO:0050801^monoatomic ion homeostasis;GO:0051179^localization;GO:0051234^establishment of localization;GO:0055065^obsolete metal ion homeostasis;GO:0055074^calcium ion homeostasis;GO:0055080^monoatomic cation homeostasis;GO:0055085^transmembrane transport;GO:0065007^biological regulat…	PF01699.23^Na_Ca_ex^Sodium/calcium exchanger protein^509-653^E:4.1e-07
Lsat_1_v5_gn_9_99041.v5	9	157747057	157754663	Protein IQ-DOMAIN 1	NA	NA
Lsat_1_v5_gn_9_99020.v5	9	157762430	157763491	Transcription factor TCP4	GO:0003006^developmental process involved in reproduction;GO:0006139^nucleobase-containing compound metabolic process;GO:0006351^DNA-templated transcription;GO:0006355^regulation of DNA-templated transcription;GO:0006725^cellular aromatic compound metabolic process;GO:0006807^nitrogen compound metabolic process;GO:0007275^multicellular organism development;GO:0008150^biological_process;GO:0008152…	PF03634.12^TCP^TCP family transcription factor^46-174^E:2.2e-29
Lsat_1_v5_gn_9_99621	9	157794465	157797338	Transcription factor GTE4	GO:0006139^nucleobase-containing compound metabolic process;GO:0006351^DNA-templated transcription;GO:0006355^regulation of DNA-templated transcription;GO:0006725^cellular aromatic compound metabolic process;GO:0006807^nitrogen compound metabolic process;GO:0007346^regulation of mitotic cell cycle;GO:0008150^biological_process;GO:0008152^metabolic process;GO:0009058^biosynthetic process;GO:000905…	PF00439.24^Bromodomain^Bromodomain^341-425^E:4.1e-20`PF17035.4^BET^Bromodomain extra-terminal - transcription regulation^502-563^E:4.2e-24
Lsat_1_v5_gn_9_99600.v5	9	157798030	157800299	NA	NA	NA
Lsat_1_v5_gn_9_99580	9	157806041	157808642	tRNA dimethylallyltransferase 9	GO:0006139^nucleobase-containing compound metabolic process;GO:0006396^RNA processing;GO:0006399^tRNA metabolic process;GO:0006400^tRNA modification;GO:0006725^cellular aromatic compound metabolic process;GO:0006807^nitrogen compound metabolic process;GO:0008033^tRNA processing;GO:0008150^biological_process;GO:0008152^metabolic process;GO:0009058^biosynthetic process;GO:0009308^amine metabolic pr…	PF01745.15^IPT^Isopentenyl transferase^51-104^E:4.3e-08`PF01715.16^IPPT^IPP transferase^85-375^E:9.4e-64
Lsat_1_v5_gn_9_99560	9	157827216	157843148	NA	NA	NA
Lsat_1_v5_gn_9_99540.v5	9	157849846	157853014	Protein DJ-1 homolog B	NA	PF01965.23^DJ-1_PfpI^DJ-1/PfpI family^1-144^E:4.8e-24
Lsat_1_v5_gn_9_99500	9	157866432	157868884	Protein DJ-1 homolog B	NA	PF01965.23^DJ-1_PfpI^DJ-1/PfpI family^46-211^E:7.2e-43`PF01965.23^DJ-1_PfpI^DJ-1/PfpI family^252-414^E:7e-42
Lsat_1_v5_gn_9_99421.v5	9	157902705	157905847	Increased DNA methylation 1	GO:0006139^nucleobase-containing compound metabolic process;GO:0006259^DNA metabolic process;GO:0006304^DNA modification;GO:0006305^DNA alkylation;GO:0006306^DNA methylation;GO:0006325^chromatin organization;GO:0006351^DNA-templated transcription;GO:0006355^regulation of DNA-templated transcription;GO:0006464^protein modification process;GO:0006473^protein acetylation;GO:0006475^internal protein …	PF16135.4^Jas^TPL-binding domain in jasmonate signalling^306-376^E:1.9e-18
Lsat_1_v5_gn_9_99401	9	157999504	157999941	SKP1-like protein 11	GO:0006464^protein modification process;GO:0006508^proteolysis;GO:0006511^ubiquitin-dependent protein catabolic process;GO:0006807^nitrogen compound metabolic process;GO:0008150^biological_process;GO:0008152^metabolic process;GO:0009056^catabolic process;GO:0009057^macromolecule catabolic process;GO:0009987^cellular process;GO:0016567^protein ubiquitination;GO:0019538^protein metabolic process;GO…	PF03931.14^Skp1_POZ^Skp1 family tetramerisation domain^7-62^E:2.1e-15`PF01466.18^Skp1^Skp1 family dimerisation domain^92-139^E:1.6e-21
Lsat_1_v5_gn_9_99381.v5	9	158035936	158036246	NA	NA	NA
Lsat_1_v5_gn_9_99361	9	158239984	158245562	Probable disease resistance protein At5g66900	GO:0006950^response to stress;GO:0006952^defense response;GO:0008150^biological_process;GO:0050896^response to stimulus	PF05659.10^RPW8^Arabidopsis broad-spectrum mildew resistance protein RPW8^9-135^E:4.9e-22`PF00931.21^NB-ARC^NB-ARC domain^197-451^E:1.2e-31
Lsat_1_v5_gn_9_99320.v5	9	158288233	158288592	Transcription factor IIIA	GO:0006139^nucleobase-containing compound metabolic process;GO:0006351^DNA-templated transcription;GO:0006725^cellular aromatic compound metabolic process;GO:0006807^nitrogen compound metabolic process;GO:0007275^multicellular organism development;GO:0008150^biological_process;GO:0008152^metabolic process;GO:0009058^biosynthetic process;GO:0009059^macromolecule biosynthetic process;GO:0009987^cel…	NA
Lsat_1_v5_gn_9_99300.v5	9	158295879	158298072	Transcription factor IIIA	GO:0006139^nucleobase-containing compound metabolic process;GO:0006351^DNA-templated transcription;GO:0006725^cellular aromatic compound metabolic process;GO:0006807^nitrogen compound metabolic process;GO:0007275^multicellular organism development;GO:0008150^biological_process;GO:0008152^metabolic process;GO:0009058^biosynthetic process;GO:0009059^macromolecule biosynthetic process;GO:0009987^cel…	PF00096.25^zf-C2H2^Zinc finger C2H2 type^61-82^E:8.5e-05`PF00096.25^zf-C2H2^Zinc finger C2H2 type^107-131^E:0.0015`PF00096.25^zf-C2H2^Zinc finger C2H2 type^178-202^E:0.0022`PF00096.25^zf-C2H2^Zinc finger C2H2 type^269-293^E:0.017
Lsat_1_v5_gn_9_99280	9	158298553	158300564	Uncharacterized protein At2g24330	GO:0006996^organelle organization;GO:0007029^endoplasmic reticulum organization;GO:0008150^biological_process;GO:0009987^cellular process;GO:0016043^cellular component organization;GO:0071786^endoplasmic reticulum tubular network organization;GO:0071840^cellular component organization or biogenesis	PF10058.8^zinc_ribbon_10^Predicted integral membrane zinc-ribbon metal-binding protein^268-318^E:2.6e-16
Lsat_1_v5_gn_9_99260	9	158323092	158324910	NA	NA	NA
Lsat_1_v5_gn_9_99241.v5	9	158326572	158327488	Protein CELLULOSE SYNTHASE INTERACTIVE 3	GO:0000271^polysaccharide biosynthetic process;GO:0000902^cell morphogenesis;GO:0005975^carbohydrate metabolic process;GO:0005976^polysaccharide metabolic process;GO:0006073^obsolete cellular glucan metabolic process;GO:0007275^multicellular organism development;GO:0008104^protein localization;GO:0008150^biological_process;GO:0008152^metabolic process;GO:0008360^regulation of cell shape;GO:000905…	PF00514.22^Arm^Armadillo/beta-catenin-like repeat^53-88^E:1.8e-05
Lsat_1_v5_gn_9_99100	9	158465696	158468360	NA	NA	NA
Lsat_1_v5_gn_9_99160.v5	9	158475567	158477557	AAA-ATPase At3g50940	GO:0006950^response to stress;GO:0006970^response to osmotic stress;GO:0008150^biological_process;GO:0009628^response to abiotic stimulus;GO:0009651^response to salt stress;GO:0050896^response to stimulus	PF14363.5^AAA_assoc^Domain associated at C-terminal with AAA^94-187^E:6.7e-17`PF00004.28^AAA^ATPase family associated with various cellular activities (AAA)^298-413^E:5.9e-14
Lsat_1_v5_gn_9_99180.v5	9	158480697	158482600	Ubiquitin-conjugating enzyme E2 36	GO:0000209^protein polyubiquitination;GO:0006139^nucleobase-containing compound metabolic process;GO:0006259^DNA metabolic process;GO:0006281^DNA repair;GO:0006301^postreplication repair;GO:0006464^protein modification process;GO:0006725^cellular aromatic compound metabolic process;GO:0006807^nitrogen compound metabolic process;GO:0006950^response to stress;GO:0006974^DNA damage response;GO:00081…	PF00179.25^UQ_con^Ubiquitin-conjugating enzyme^9-145^E:8.1e-49
Lsat_1_v5_gn_9_99720	9	158510370	158515288	TPR repeat-containing thioredoxin TTL1	GO:0001101^response to acid chemical;GO:0006950^response to stress;GO:0006970^response to osmotic stress;GO:0007165^signal transduction;GO:0008150^biological_process;GO:0009628^response to abiotic stimulus;GO:0009651^response to salt stress;GO:0009719^response to endogenous stimulus;GO:0009725^response to hormone;GO:0009737^response to abscisic acid;GO:0009738^abscisic acid-activated signaling pa…	PF07719.16^TPR_2^Tetratricopeptide repeat^210-241^E:3.7e-05`PF13414.5^TPR_11^TPR repeat^216-254^E:7.4e-08`PF13432.5^TPR_16^Tetratricopeptide repeat^216-274^E:9.6e-06`PF13181.5^TPR_8^Tetratricopeptide repeat^246-274^E:0.012`PF13432.5^TPR_16^Tetratricopeptide repeat^248-297^E:0.0018`PF00085.19^Thioredoxin^Thioredoxin^585-678^E:1.3e-11
Lsat_1_v5_gn_9_99701	9	158641800	158643277	NA	GO:0006464^protein modification process;GO:0006497^protein lipidation;GO:0006505^GPI anchor metabolic process;GO:0006506^GPI anchor biosynthetic process;GO:0006629^lipid metabolic process;GO:0006643^membrane lipid metabolic process;GO:0006644^phospholipid metabolic process;GO:0006650^glycerophospholipid metabolic process;GO:0006661^phosphatidylinositol biosynthetic process;GO:0006664^glycolipid m…	PF04188.12^Mannosyl_trans2^Mannosyltransferase (PIG-V)^37-106^E:5.3e-15
Lsat_1_v5_gn_9_99680	9	158677232	158678098	Putative F-box protein At1g67623	NA	NA
Lsat_1_v5_gn_9_100300.v5	9	158814468	158814656	NA	NA	NA
Lsat_1_v5_gn_9_100280.v5	9	158824628	158827226	14-3-3-like protein D	NA	PF00244.19^14-3-3^14-3-3 protein^14-235^E:1.3e-105
Lsat_1_v5_gn_9_100260.v5	9	158849940	158853500	Dol-P-Man:Man(6)GlcNAc(2)-PP-Dol alpha-12-mannosyltransferase	GO:0006464^protein modification process;GO:0006486^protein glycosylation;GO:0006490^oligosaccharide-lipid intermediate biosynthetic process;GO:0006508^proteolysis;GO:0006511^ubiquitin-dependent protein catabolic process;GO:0006629^lipid metabolic process;GO:0006807^nitrogen compound metabolic process;GO:0006950^response to stress;GO:0008150^biological_process;GO:0008152^metabolic process;GO:00090…	PF03901.16^Glyco_transf_22^Alg9-like mannosyltransferase family^53-456^E:2.5e-97
Lsat_1_v5_gn_9_100240.v5	9	158858319	158863289	Phosphoenolpyruvate carboxylase 2	GO:0006082^organic acid metabolic process;GO:0006099^tricarboxylic acid cycle;GO:0006101^citrate metabolic process;GO:0008150^biological_process;GO:0008152^metabolic process;GO:0009987^cellular process;GO:0015977^carbon fixation;GO:0019752^carboxylic acid metabolic process;GO:0043436^oxoacid metabolic process;GO:0044237^cellular metabolic process;GO:0044238^primary metabolic process;GO:0044281^sm…	PF00311.16^PEPcase^Phosphoenolpyruvate carboxylase^163-639^E:6e-174`PF00311.16^PEPcase^Phosphoenolpyruvate carboxylase^640-930^E:7.1e-96
Lsat_1_v5_gn_9_100200	9	159025085	159025981	NA	NA	NA
Lsat_1_v5_gn_9_100181	9	159040183	159044003	DNA replication licensing factor MCM6	GO:0006139^nucleobase-containing compound metabolic process;GO:0006259^DNA metabolic process;GO:0006268^DNA unwinding involved in DNA replication;GO:0006270^DNA replication initiation;GO:0006725^cellular aromatic compound metabolic process;GO:0006807^nitrogen compound metabolic process;GO:0006996^organelle organization;GO:0007049^cell cycle;GO:0008150^biological_process;GO:0008152^metabolic proce…	PF14551.5^MCM_N^MCM N-terminal domain^20-114^E:1.6e-13`PF17207.2^MCM_OB^MCM OB domain^121-249^E:1.5e-37`PF00493.22^MCM^MCM2/3/5 family^335-657^E:9.1e-133`PF01078.20^Mg_chelatase^Magnesium chelatase subunit ChlI^444-511^E:1.8e-06

## Sheet: Table S5
Table S5. Selected Candidate Genes Involved in Hormone Signaling, Seed Development, and Abiotic Stress within Cold-Germination QTLs
1. Only GO terms associated only with Hormone signaling, seed, abiotic stress are shown.
ID	Gene model	Chr	CDS start (bp)	CDS end (bp)	Functional annotation	GO term (Biological Process)1	L. serriola BLASTP Hit	BLASTP evaluation
1	Lsat_1_v5_gn_7_95341	7	163756560	163763253	Histidine kinase 2	GO:0009409^response to cold;GO:0009628^response to abiotic stimulus;GO:0009737^response to abscisic acid;GO:0010029^regulation of seed germination;GO:0070417^cellular response to cold;GO:0071215^cellular response to abscisic acid stimulus;GO:1900140^regulation of seedling development	KAL7591086.1	Perfect match
2	Lsat_1_v5_gn_7_96941	7	164640797	164643319	Phytochrome C	GO:0009582^detection of abiotic stimulus;GO:0009628^response to abiotic stimulus	KAL7593593.1
3	Lsat_1_v5_gn_7_97260	7	165492585	165493043	Probable E3 ubiquitin-protein ligase XERICO	GO:0009628^response to abiotic stimulus;GO:0009687^abscisic acid metabolic process;GO:0009688^abscisic acid biosynthetic process;GO:0009739^response to gibberellin	KAL7591606.1	Perfect match
4	Lsat_1_v5_gn_7_99221.v5	7	167090023	167091192	Chlorophyll a-b binding protein 8 chloroplastic	GO:0009628^response to abiotic stimulus	KAL7593450.1	Perfect match
5	Lsat_1_v5_gn_7_99341	7	167122663	167125171	Anaphase-promoting complex subunit 1	GO:0009793^embryo development ending in seed dormancy;GO:0010252^obsolete auxin homeostasis		noHit
6	Lsat_1_v5_gn_7_99380	7	167169563	167171547	Ultraviolet-B receptor UVR8	GO:0009628^response to abiotic stimulus	KAL7591229.1
7	Lsat_1_v5_gn_7_99560.v5	7	167322824	167324251	Serine/threonine-protein kinase WAG2	GO:0009734^auxin-activated signaling pathway;GO:0009793^embryo development ending in seed dormancy;GO:0009926^auxin polar transport;GO:0060918^auxin transport	KAL7593154.1
8	Lsat_1_v5_gn_9_93860	9	146351925	146358052	Aconitate hydratase 3 mitochondrial	GO:0009628^response to abiotic stimulus;GO:0009737^response to abscisic acid;GO:0090351^seedling development	KAL7585175.1
9	Lsat_1_v5_gn_9_94100	9	146542772	146544549	Glucose-6-phosphate/phosphate translocator 1 chloroplastic	GO:0009793^embryo development ending in seed dormancy	KAL7585439.1	Perfect match
10	Lsat_1_v5_gn_9_94340.v5	9	146828384	146832278	Calcium-dependent protein kinase 19	GO:0009738^abscisic acid-activated signaling pathway	KAL7585976.1	Perfect match
11	Lsat_1_v5_gn_0_7001	9	147345118	147348475	Formin-like protein 5	GO:0048317^seed morphogenesis	KAL7585664.1
12	Lsat_1_v5_gn_9_94960	9	148499684	148502107	Calcium/calmodulin-regulated receptor-like kinase 1	GO:0009409^response to cold;GO:0009628^response to abiotic stimulus;GO:0009631^cold acclimation	KAL7582229.1
13	Lsat_1_v5_gn_9_94921.v5	9	148637835	148641309	Organic cation/carnitine transporter 4	GO:0009628^response to abiotic stimulus;GO:0071214^cellular response to abiotic stimulus	KAL7582231.1	Perfect match
14	Lsat_1_v5_gn_9_94760	9	148760825	148764111	Indole-3-acetic acid-amido synthetase GH3.5	GO:0009733^response to auxin;GO:0010252^obsolete auxin homeostasis	KAL7582234.1
15	Lsat_1_v5_gn_9_94680.v5	9	149092904	149093238	Protein SUPPRESSOR OF PHYA-105 1	GO:0009582^detection of abiotic stimulus;GO:0009628^response to abiotic stimulus;GO:0071214^cellular response to abiotic stimulus		noHit
16	Lsat_1_v5_gn_9_95381	9	149604196	149604733	Calcium-binding protein KRP1	GO:0009628^response to abiotic stimulus	KAL7583833.1
17	Lsat_1_v5_gn_0_5501.v5	9	150213010	150213775	B-box domain protein 31	GO:0009628^response to abiotic stimulus	KAL7585115.1	Perfect match
18	Lsat_1_v5_gn_0_5341.v5	9	150695545	150700111	Ubiquitin carboxyl-terminal hydrolase 14	GO:0009793^embryo development ending in seed dormancy	KAL7585980.1	Perfect match
19	Lsat_1_v5_gn_9_95781.v5	9	151469749	151471230	Receptor-like protein kinase FERONIA	GO:0009723^response to ethylene;GO:0009738^abscisic acid-activated signaling pathway;GO:0009787^regulation of abscisic acid-activated signaling pathway;GO:0009788^negative regulation of abscisic acid-activated signaling pathway;GO:0009873^ethylene-activated signaling pathway	KAL7583364.1	Perfect Match
20	Lsat_1_v5_gn_9_96021.v5	9	151831172	151831363	Bifunctional 3-dehydroquinate dehydratase/shikimate dehydrogenase chloroplastic	GO:0009793^embryo development ending in seed dormancy		noHit
21	Lsat_1_v5_gn_9_96041	9	151834170	151835700	NAC transcription factor 56	GO:0048317^seed morphogenesis	KAL7583367.1	Perfect match
22	Lsat_1_v5_gn_9_97301	9	152760885	152764511	COP1-interacting protein 7	GO:0009628^response to abiotic stimulus	KAL7584215.1
23	Lsat_1_v5_gn_9_97161	9	152885436	152886797	Phospholipase A1-IIdelta	GO:0009628^response to abiotic stimulus;GO:0071214^cellular response to abiotic stimulus	KAL7584597.1	Perfect match
24	Lsat_1_v5_gn_9_96860	9	153189994	153191528	E3 ubiquitin-protein ligase RMA1H1	GO:0009409^response to cold;GO:0009628^response to abiotic stimulus;GO:0009723^response to ethylene	KAL7584695.1
25	Lsat_1_v5_gn_9_98081	9	154113082	154117515	Protein SPA1-RELATED 3	GO:0009582^detection of abiotic stimulus;GO:0009628^response to abiotic stimulus	KAL7584440.1
26	Lsat_1_v5_gn_9_98800.v5	9	156159033	156160055	E3 ubiquitin-protein ligase RZF1	GO:0009628^response to abiotic stimulus	KAL7583889.1	Perfect match
27	Lsat_1_v5_gn_9_99020.v5	9	157762430	157763491	Transcription factor TCP4	GO:0009793^embryo development ending in seed dormancy	KAL7583383.1	Perfect match
28	Lsat_1_v5_gn_9_99160.v5	9	158475567	158477557	AAA-ATPase At3g50940	GO:0009628^response to abiotic stimulus	KAL7585235.1
29	Lsat_1_v5_gn_9_99720	9	158510370	158515288	TPR repeat-containing thioredoxin TTL1	GO:0009628^response to abiotic stimulus;GO:0009737^response to abscisic acid;GO:0009738^abscisic acid-activated signaling pathway;GO:0009787^regulation of abscisic acid-activated signaling pathway;GO:0009789^positive regulation of abscisic acid-activated signaling pathway	KAL7585242.1
